# Supplementary material for: Metagenomic and metabolomic analysis showing the adverse risk–benefit trade-off of the ketogenic diet
Source: Lipids Health Dis. 2024 Jun 29;23:207. doi: 10.1186/s12944-024-02198-7 (PMC11218088; doi:10.1186/s12944-024-02198-7)
Supplement: Supplementary file 2 — Supplementary Material 2 [file 12944_2024_2198_MOESM2_ESM.xlsx]

## Sheet: Sheet1
CAZyLevel2	N1	N2	N3	H1	H2	H3	HK1	HK2	HK3	KD1	KD2	KD3	mean	mean_Control	mean_HFD	mean_HFD_KD	mean_KD	p_value	q_value	significance
PL9_1	57.9645	15.7483	32.0677	0	0	0	0	0	0	0	0	0	8.815	35.2602	0	0	0	0.0132	0.3945	yes
GH5_21	47.7485	19.9324	11.5474	0	0	0	0	0	0	0	0	0	6.6024	26.4094	0	0	0	0.0132	0.3945	yes
GH13_19	18.7247	3.5261	14.1201	0	0	0	0	0	0	0	0	0	3.0309	12.1236	0	0	0	0.0132	0.3945	yes
PL4	16.2251	1.4282	1.308	0	0	0	0	0	0	0	0	0	1.5801	6.3204	0	0	0	0.0132	0.3945	yes
GH43_37	12.9389	1.5074	1.7257	0	0	0	0	0	0	0	0	0	1.3477	5.3907	0	0	0	0.0132	0.3945	yes
GT17	4.8026	36.0959	1.4801	0.4642	0.1861	0.2144	0	0	0	0	0	0	3.6036	14.1262	0.2882	0	0	0.0138	0.3945	yes
GH131	39.7546	13.1916	21.123	2.3179	5.9922	7.0897	0	0.5522	0	4.8122	3.2412	1.435	8.2925	24.6897	5.1333	0.1841	3.1628	0.0213	0.3945	yes
CBM4	91.2392	102.059	52.7852	9.5188	31.2093	34.9662	1.5033	23.6924	29.1315	44.684	38.172	51.4575	42.5348	82.0277	25.2314	18.1091	44.7712	0.0216	0.3945	yes
PL11	34.2817	11.8537	24.081	0	0	0	0	1.2388	0	4.1531	0.8842	2.0952	6.549	23.4055	0	0.4129	2.3775	0.0226	0.3945	yes
CBM10	5.8606	7.0346	3.2214	0	0	0	0	0	0	0	0	0.0965	1.3511	5.3722	0	0	0.0322	0.0254	0.3945	yes
GH138	21.9834	3.3738	12.0836	0.1908	0.1531	1.7782	0	0.0702	0	1.2463	0.2667	3.883	3.7524	12.4803	0.7074	0.0234	1.7987	0.0269	0.3945	yes
GH67	92.5436	61.5819	62.7445	1.899	6.2061	11.2388	0	10.3923	20.6932	12.851	23.1722	38.6893	28.501	72.29	6.448	10.3618	24.9042	0.0329	0.3945	yes
GH30_4	72.9387	37.5096	50.0688	2.2343	10.698	15.3999	1.4956	1.3966	3.0153	4.5623	4.1408	3.5457	17.2505	53.5057	9.4441	1.9692	4.0829	0.0329	0.3945	yes
AA5_2	1.2998	1.2194	0.9306	1.881	16.5946	1.4077	0	0.315	1.2662	5.4265	3.4441	1.3198	2.9254	1.1499	6.6278	0.5271	3.3968	0.0345	0.3945	yes
GH38	348.261	364.927	1496.65	292.409	178.849	235.401	349.855	432.221	304.938	200.148	246.308	275.144	393.759	736.611	235.553	362.338	240.533	0.0378	0.3945	yes
GH115	218.556	140.067	121.627	9.7142	38.0225	34.2637	4.6906	38.1876	73.1508	59.4615	38.3375	87.7182	71.9831	160.083	27.3335	38.6763	61.8391	0.0378	0.3945	yes
GT21	32.7879	54.3048	13.4113	0	0.1775	0.2044	0	0	0	0.0427	0.1449	0	8.4228	33.5013	0.1273	0	0.0625	0.0383	0.3945	yes
PL11_1	145.592	50.968	38.5018	1.8921	5.7028	8.1415	4.2857	34.8041	28.7936	41.8798	48.1321	29.2479	36.4951	78.3539	5.2455	22.6278	39.7533	0.0396	0.3945	yes
GH43_26	22.8978	41.0615	9.3039	4.081	11.5758	122.508	0	1.9611	3.09	2.9259	7.9314	3.7964	19.2611	24.4211	46.055	1.6837	4.8846	0.0405	0.3945	yes
CBM47	2.4564	1.4322	0.5705	0.3428	3.0932	28.2211	0	0	0	0.5367	0.1027	0.4934	3.1041	1.4864	10.5524	0	0.3776	0.0412	0.3945	yes
GH146	140.328	107.272	70.7979	9.5324	20.0156	29.2131	2.9421	25.3756	50.0681	34.07	29.7847	60.6739	48.3394	106.133	19.587	26.1286	41.5095	0.0415	0.3945	yes
GT101	30.6021	51.8565	25.7995	14.1094	34.6286	87.2291	4.6292	7.0042	2.4157	24.3386	6.1904	10.7042	24.959	36.086	45.3224	4.683	13.7444	0.0415	0.3945	yes
GH120	25.7772	49.5035	28.7012	11.0242	2.354	9.6628	0	1.046	4.0957	7.1024	0.6808	0.5506	11.7082	34.6606	7.6803	1.7139	2.7779	0.0434	0.3945	yes
GH43_19	225.912	127.089	153.659	13.5199	102.719	55.7068	1.2152	28.5419	56.9781	65.9358	59.4852	85.4599	81.3518	168.887	57.3152	28.9117	70.2936	0.0444	0.3945	yes
GH43_2	211.548	143.205	136.325	8.0773	19.2599	17.2913	0.9258	22.2479	77.2258	56.1007	26.0119	63.2127	65.1193	163.693	14.8762	33.4665	48.4418	0.0444	0.3945	yes
GH23	4888.72	4774.54	2623.22	5359.33	4974.52	5177.9	3917.56	3826.05	3712.82	4374.57	4023.04	4067.42	4309.98	4095.49	5170.58	3818.81	4155.01	0.0547	0.3945	no
GH109	177.305	132.03	89.6641	295.607	223.874	242.883	212.442	524.355	223.286	345.33	434.894	329.182	269.238	133	254.121	320.028	369.802	0.0547	0.3945	no
GH43_29	386.81	235.324	222.452	28.6716	112.048	49.6496	1.2152	78.1636	109.152	135.977	75.0017	175.106	134.131	281.529	63.4565	62.8436	128.695	0.0547	0.3945	no
GH43_10	374.854	262.159	232.642	26.7876	50.1285	33.5729	41.5947	45.5967	122.74	101.042	41.1267	96.4452	119.057	289.885	36.8297	69.9773	79.5378	0.0547	0.3945	no
GH5_44	2.1249	3.0626	0.6678	0.8378	1.5119	15.4881	0	0.8322	0	0.1346	0.3763	0.5402	2.1314	1.9518	5.9459	0.2774	0.3504	0.0566	0.3945	no
GH13_33	18.7754	37.6211	13.6014	0.2701	6.2823	29.8059	0	0.3179	0	0.4216	0.2426	1.0835	9.0351	23.3326	12.1194	0.106	0.5826	0.0592	0.3945	no
CBM68	1.0032	7.0958	1.0831	0	0	2.9805	0	0	0	0	0	0	1.0135	3.0607	0.9935	0	0	0.0595	0.3945	no
GT39	6.4079	9.4158	0.604	6.9292	0.9049	50.0297	0	0.0208	0	0	3.8339	0.3389	6.5404	5.4759	19.2879	0.0069	1.3909	0.0599	0.3945	no
GH30_1	0.2031	0	0	124.39	0.5405	1.7783	3.4875	390.087	3.759	71.7931	140.603	99.7118	69.6961	0.0677	42.2363	132.444	104.036	0.062	0.3945	no
GH111	3.0425	2.2091	11.248	0.3322	5.5953	2.7997	0	0.1467	0	1.0068	3.0174	1.8565	2.6045	5.4999	2.9091	0.0489	1.9602	0.062	0.3945	no
GH145	115.837	61.5227	73.8925	3.5673	7.8652	2.6017	0	13.3906	26.1214	19.6707	3.8008	20.1096	29.0316	83.7508	4.6781	13.1707	14.527	0.0627	0.3945	no
GH43_7	73.8635	43.9359	35.2139	2.8273	1.6298	0.1224	0	8.6589	32.9956	13.5491	1.8342	17.5718	19.3502	51.0044	1.5265	13.8848	10.985	0.0627	0.3945	no
GT41	104.457	177.575	49.0353	0	1.9901	6.0007	1.5648	0	0	0	0.0922	0.1649	28.4066	110.356	2.6636	0.5216	0.0857	0.0631	0.3945	no
GT96	6.3376	43.333	3.5537	7.9098	14.8327	26.2204	0	2.6329	0	1.1271	12.6494	3.3415	10.1615	17.7414	16.321	0.8776	5.706	0.0634	0.3945	no
GH104	46.6793	56.0654	44.6877	8.3129	20.8892	55.0837	1.8518	12.7656	7.5937	96.679	34.7194	69.7979	37.9271	49.1441	28.0953	7.4037	67.0654	0.0642	0.3945	no
GH86	71.2412	25.666	41.7639	4.2511	37.7327	15.1957	0	9.4554	0	62.3361	11.1093	15.3261	24.5065	46.2237	19.0598	3.1518	29.5905	0.0649	0.3945	no
CE6	490.365	306.249	283.321	29.1714	75.7312	84.0263	21.8314	63.7732	189.521	183.804	79.3836	95.8158	158.583	359.978	62.9763	91.7085	119.668	0.0656	0.3945	no
GH43_24	255.008	154.994	203.987	41.1059	147.374	123.446	26.3818	89.4811	95.2367	135.613	166.949	91.556	127.594	204.663	103.975	70.3665	131.373	0.0656	0.3945	no
GH108	229.805	164.959	137.326	34.8083	116.468	31.9818	0	42.8652	80.9413	174.685	119.886	50.3778	98.6752	177.363	61.0861	41.2688	114.983	0.0656	0.3945	no
GH5_4	208.756	103.601	146.369	23.0504	177.667	141.53	9.4929	7.1324	27.3639	93.3584	59.2626	73.516	89.2583	152.909	114.082	14.6631	75.379	0.0656	0.3945	no
GH43_16	72.3632	47.1154	61.3286	4.1819	10.2758	4.4448	0	2.4906	8.4501	31.913	2.8964	7.2371	21.0581	60.2691	6.3008	3.6469	14.0155	0.0656	0.3945	no
GH13_41	7.6996	32.5203	6.3081	11.956	9.6585	60.8849	0	2.3417	0.8493	3.52	15.4066	9.524	13.3891	15.5093	27.4998	1.0637	9.4835	0.0656	0.3945	no
GH43_5	80.696	81.6534	64.439	3.4352	3.5237	0.3966	0	9.9294	14.3699	10.1399	1.3225	14.7727	23.7232	75.5961	2.4518	8.0998	8.745	0.0703	0.3945	no
PL26	30.994	10.6	19.6335	0.3152	1.7377	1.4915	0	0.3362	1.5381	2.9086	0.2516	2.0084	5.9846	20.4092	1.1815	0.6248	1.7229	0.0703	0.3945	no
GH30_3	52.8602	22.2407	31.0553	0.3449	75.5865	10.5383	0	0.5119	0	17.8873	1.1449	5.9155	18.1738	35.3854	28.8232	0.1706	8.3159	0.0711	0.3945	no
GH26	209.796	67.2309	115.304	9.7827	113.788	45.1329	4.8226	7.1052	35.2813	64.1539	20.7668	32.9247	60.5074	130.777	56.2346	15.7364	39.2818	0.0719	0.3945	no
GH13_4	14.7096	44.9645	6.4981	9.2324	19.663	118.452	2.331	3.333	0.5846	0.5683	9.778	5.178	19.6077	22.0574	49.1157	2.0829	5.1748	0.0719	0.3945	no
GT100	1.1171	13.9548	2.5216	0	0.1924	61.6997	0	0	0	0	0.1437	0	6.6358	5.8645	20.6307	0	0.0479	0.0739	0.3945	no
GH30	13.81	7.8147	14.233	4.2514	0	0	0	0	3.3198	4.2478	0	0.0975	3.9812	11.9526	1.4171	1.1066	1.4484	0.0745	0.3945	no
GH47	40.1243	122.433	31.2801	215.206	17.8149	113.63	286.801	430.933	202.979	124.474	200.723	160.896	162.275	64.6125	115.55	306.905	162.031	0.0752	0.3945	no
GH147	12.864	6.9692	8.7777	20.7195	110.145	60.2436	0	15.2921	43.7179	36.5033	66.123	73.9992	37.9462	9.537	63.7028	19.67	58.8752	0.0752	0.3945	no
CBM27	40.2878	20.4019	26.5167	0	4.4575	1.4131	0	1.794	1.7988	4.8736	2.9517	0.7279	8.7686	29.0688	1.9569	1.1976	2.8511	0.0757	0.3945	no
GH128	21.9949	14.9895	19.9763	18.5863	41.5463	45.7647	0	7.0209	26.8956	34.8902	47.1777	52.9106	27.6461	18.9869	35.2991	11.3055	44.9928	0.0787	0.3945	no
GH139	44.8056	21.508	20.3306	0	0.0929	1.1664	1.0495	0	0	0.7393	0.2327	0.5568	7.5401	28.8814	0.4198	0.3498	0.5096	0.079	0.3945	no
GH141	25.3802	6.9953	19.7809	2.2468	0.0916	0.1055	0	0	3.6551	3.668	0	0.0715	5.1662	17.3855	0.8146	1.2184	1.2465	0.079	0.3945	no
GH45	0.4876	2.1729	0.1843	0	65.3528	0	0	0	0	0	0	0	5.6831	0.9483	21.7843	0	0	0.0822	0.3945	no
CBM18	12.7233	1.7084	4.5636	5.7253	17.2188	7.7424	0	6.2585	17.9624	36.9169	34.1227	36.916	15.1549	6.3318	10.2288	8.0736	35.9852	0.0824	0.3945	no
GH114	115.758	132.971	58.9004	262.257	136.808	140.321	71.1514	57.0551	221.299	153.097	279.217	266.864	157.975	102.543	179.795	116.502	233.059	0.0843	0.3945	no
AA7	3.299	11.0826	137.89	0.5173	1.2639	3.631	16.4137	0.8914	15.7756	0.2729	0.5328	0.8005	16.0309	50.7572	1.8041	11.0269	0.5354	0.0843	0.3945	no
CBM74	24.865	2.3103	16.0979	2.4442	40.537	15.5302	0	3.772	0	1.7379	1.0248	1.4481	9.1473	14.4244	19.5038	1.2573	1.4036	0.0853	0.3945	no
GH137	39.6318	4.3846	12.263	0	1.45	0.6705	0	0.0611	3.3746	1.2779	0.3589	3.2893	5.5635	18.7598	0.7068	1.1452	1.642	0.0858	0.3945	no
GH154	162.997	168.137	100.641	11.5905	18.9911	21.8424	0	23.8822	51.2118	34.9309	11.1527	38.1521	53.6275	143.925	17.4747	25.0313	28.0786	0.0862	0.3945	no
CBM83	6.9181	30.7358	4.0819	8.3977	4.3318	52.918	0	2.3417	0.8493	3.52	12.1423	7.8637	11.175	13.9119	21.8825	1.0637	7.842	0.0862	0.3945	no
CBM62	180.946	57.8794	108.123	4.8969	26.4711	28.4422	2.8383	7.8092	9.9187	63.8245	5.837	17.2748	42.855	115.649	19.9367	6.8554	28.9788	0.0902	0.3945	no
GH127	216.21	151.23	123.953	11.6132	174.988	81.5882	7.8726	29.4018	63.1796	73.0825	36.6029	73.7103	86.9527	163.798	89.3966	33.4847	61.1319	0.0922	0.3945	no
CE14	133.823	162.269	63.5951	32.223	114.798	94.3203	4.7134	19.3102	51.1965	67.8766	43.1944	61.6996	70.7515	119.896	80.447	25.0734	57.5902	0.0922	0.3945	no
CBM82	8.1758	54.9337	5.2228	10.6454	4.4753	62.0959	0	2.3417	0.8493	3.5485	12.1423	8.4412	14.406	22.7774	25.7389	1.0637	8.044	0.0922	0.3945	no
GT95	9.3544	29.6895	11.2031	5.7846	1.0706	0.7192	22.1626	0.7203	19.5446	0.4086	0.7106	1.3987	8.5639	16.749	2.5248	14.1425	0.8393	0.0922	0.3945	no
GH32	586.054	950.542	322.673	2079.08	725.17	695.7	2653.04	3501.68	1002.86	1034.81	2028.94	1756.45	1444.75	619.756	1166.65	2385.86	1606.73	0.0943	0.3945	no
CBM6	846.449	414.57	433.682	69.5661	410.869	264.954	40.6105	118.011	331.174	586.557	204.399	342.044	338.574	564.9	248.463	163.265	377.666	0.0943	0.3945	no
CE7	82.7991	52.7207	33.0136	5.3167	13.2723	28.9783	24.7284	13.9078	42.1229	16.734	6.8542	32.0441	29.3743	56.1778	15.8558	26.9197	18.5441	0.0943	0.3945	no
GH87	3.9949	15.5987	3.5645	4.8344	9.842	10.9112	2.0148	2.2066	0	7.065	11.535	3.2796	6.2372	7.7194	8.5292	1.4071	7.2932	0.0943	0.3945	no
GH97	850.431	507.716	528.477	119.666	541.644	275.048	74.3494	109.504	348.79	347.285	375.341	416.548	374.567	628.875	312.12	177.548	379.725	0.0987	0.3945	no
GH5_18	128.734	34.1548	40.4481	12.0414	40.1955	25.8619	0	7.1697	7.7177	87.9098	4.1993	21.7032	34.1779	67.7788	26.0329	4.9625	37.9374	0.0987	0.3945	no
GH66	24.6129	5.2773	5.2063	26.6721	124.747	56.1027	1.2687	5.4097	41.0235	21.4718	47.5066	50.2072	34.1255	11.6988	69.1738	15.9006	39.7285	0.0987	0.3945	no
GH58	3.0297	0	0	1.8143	5.3354	28.4156	0	0.178	0	0.3332	0	0.6933	3.3166	1.0099	11.8551	0.0593	0.3422	0.0997	0.3945	no
GH74	1.1617	0.4004	1.6808	1.1502	19.7087	1.4715	0	0.9309	0	4.3041	3.0324	0.9888	2.9025	1.081	7.4435	0.3103	2.7751	0.1022	0.3945	no
CE8	324.333	169.797	2354.72	220.456	105.703	66.377	316.299	502.764	498.173	215.745	189.322	158.837	426.877	949.618	130.845	439.078	187.968	0.1032	0.3945	no
GH8	131.417	138.976	86.6692	34.7227	28.2454	15.257	1351.22	37.6773	259.174	122.881	18.2061	94.4856	193.245	119.021	26.075	549.358	78.5243	0.1032	0.3945	no
GT82	0.3938	1.5598	0	2.6137	9.4329	4.5691	0	1.6484	0	7.9552	1.4162	1.284	2.5728	0.6512	5.5386	0.5495	3.5518	0.1039	0.3945	no
GT5	831.486	989.953	476.337	1170.02	1079.09	1000.08	1591.82	1032.02	859.338	1046.98	1256.11	1177.36	1042.55	765.926	1083.06	1161.06	1160.15	0.1079	0.3945	no
GH53	246.663	299.595	157.98	37.7076	204.561	390.503	53.1766	16.8711	59.0829	79.9524	78.193	111.679	144.664	234.746	210.924	43.0435	89.9416	0.1079	0.3945	no
GH13_13	10.109	6.0344	2.2161	3.0346	31.2751	29.2174	0	1.6238	5.924	8.6793	22.4284	26.6284	12.2642	6.1198	21.1757	2.5159	19.2454	0.1079	0.3945	no
CBM42	9.4944	7.2129	2.6621	22.2754	55.6742	32.4635	6.3747	3.0891	34.9269	20.0635	58.2924	44.5256	24.7546	6.4565	36.8044	14.7969	40.9605	0.1104	0.3945	no
CBM26	73.6215	28.8124	51.7968	0.1661	109.843	20.359	0	13.2235	0	10.3932	5.0229	4.9647	26.5169	51.4102	43.456	4.4078	6.7936	0.1118	0.3945	no
GH5_9	3.9866	1.8119	1.5268	6.0513	5.7766	4.4413	0	2.8004	0	7.7312	4.6488	0.8656	3.3034	2.4418	5.4231	0.9335	4.4152	0.1118	0.3945	no
GH123	23.8326	20.5456	24.2814	15.6904	28.7619	49.3335	32.9158	26.7637	47.1296	103.266	68.9683	30.4237	39.326	22.8865	31.2619	35.603	67.5525	0.1129	0.3945	no
GH112	20.639	87.8293	7.1403	25.5991	34.8176	138.801	10.7716	5.3757	0.708	3.1593	29.1148	14.6754	31.5526	38.5362	66.4058	5.6184	15.6498	0.1129	0.3945	no
GH43_9	49.5065	16.5186	29.8079	1.808	61.444	3.6525	0	0.5654	2.2059	10.2111	0	5.3755	15.0913	31.9443	22.3015	0.9238	5.1955	0.1216	0.4135	no
GH99	156.31	140.754	74.7934	156.368	190.023	115.539	4.1589	59.2366	164.983	176.918	180.556	169.524	132.43	123.952	153.977	76.1262	175.666	0.1234	0.4135	no
GH85	34.022	14.5873	43.2678	38.5055	215.875	117.185	1.0954	21.9382	86.6695	209.362	79.7965	105.422	80.6438	30.6257	123.855	36.5677	131.527	0.1234	0.4135	no
PL1_2	253.921	54.6786	69.2418	3.1346	1.0781	11.1016	4.5983	13.0043	106.845	79.4689	4.1055	15.4419	51.385	125.947	5.1048	41.4825	33.0054	0.1234	0.4135	no
CBM32	584.976	626.184	319.518	622.859	903.465	871.442	1198.76	817.436	549.642	969.272	1339.92	873.556	806.419	510.226	799.255	855.278	1060.92	0.129	0.4151	no
AA5	322.584	320.474	218.67	126.419	344.344	336.361	76.3507	87.4562	171.787	314.306	239.333	283.191	236.773	287.243	269.041	111.865	278.943	0.129	0.4151	no
PL12	91.937	148.966	46.2237	26.8088	51.4266	43.4041	77.9918	4.8024	18.5001	8.9247	26.1127	27.5344	47.7194	95.709	40.5465	33.7648	20.8573	0.129	0.4151	no
GH43_22	41.0348	34.789	21.9381	18.7489	15.247	49.9432	1.4985	10.9961	20.0644	11.3567	9.9955	19.1918	21.2337	32.5873	27.9797	10.853	13.5147	0.129	0.4151	no
GH5_46	30.1303	3.7491	11.0169	1.0268	87.6625	21.9533	0	2.5675	0	18.8498	3.2208	10.7066	15.907	14.9654	36.8809	0.8558	10.9257	0.1308	0.4168	no
GH46	0.9242	1.3728	0.3493	0	0.7028	6.8791	0	19.7298	0	23.338	42.3326	6.9061	8.5446	0.8821	2.5273	6.5766	24.1922	0.1363	0.4301	no
GT3	232.143	163.189	123.186	53.4319	273.828	156.709	6.6474	47.0152	98.9594	213.051	130.35	179.039	139.796	172.839	161.323	50.874	174.147	0.141	0.4313	no
GT8	791.881	1166.27	478.004	1044.6	738.205	1119.76	1364.41	1130.87	1213.72	979.522	1081.53	958.417	1005.6	812.051	967.521	1236.33	1006.49	0.1441	0.4313	no
NA	893841	892013	912238	885484	895215	891725	887815	853540	901607	885093	871410	882250	887686	899364	890808	880987	879584	0.1473	0.4313	no
CE9	473.976	893.624	243.479	1478.69	474.599	622.54	3086.56	1039.67	985.592	760.704	1256.81	976.632	1024.41	537.027	858.609	1703.94	998.048	0.1473	0.4313	no
GH10	418.455	349.439	246.818	84.3784	175.515	233.756	178.424	67.8241	260.706	192.756	83.5479	208.612	208.353	338.238	164.55	168.985	161.638	0.1473	0.4313	no
GH84	164.342	91.123	70.9794	50.6061	228.8	110.45	53.9446	80.8257	90.1541	325.565	243.056	133.825	136.973	108.815	129.952	74.9748	234.149	0.1473	0.4313	no
GH88	86.0094	48.0218	66.9492	4.4349	37.656	40.062	7.6811	8.8329	48.4292	32.7647	18.2183	10.9622	34.1685	66.9935	27.3843	21.6477	20.6484	0.1473	0.4313	no
GH135	30.9703	15.4324	26.472	0.9986	6.9889	30.0968	1.3249	2.7786	4.2841	7.9807	1.5542	12.0034	11.7404	24.2916	12.6948	2.7959	7.1794	0.1473	0.4313	no
GT29	602.604	369.719	321.349	338.782	900.855	667.347	26.037	567.379	680.433	777.404	714.665	712.932	556.626	431.224	635.661	424.616	735	0.1574	0.4412	no
GH142	7.2705	0.9491	1.3351	0.1559	0.375	1.6733	0	0.1147	0.7607	2.0299	0.3422	3.9306	1.5781	3.1849	0.7347	0.2918	2.1009	0.1574	0.4412	no
GH143	7.2705	0.9491	1.3351	0.1559	0.375	1.6733	0	0.1147	0.7607	2.0299	0.3422	3.9306	1.5781	3.1849	0.7347	0.2918	2.1009	0.1574	0.4412	no
GH43_34	233.879	160.446	143.688	25.2239	324.124	84.7129	3.1546	55.7584	91.2474	108.903	69.2152	125.941	118.858	179.338	144.687	50.0535	101.353	0.1609	0.4412	no
PL1	60.6512	105.872	26.0347	152.293	61.8117	192.607	11.2923	9.0741	125.668	90.8326	147.975	153.881	94.8327	64.1861	135.57	48.6782	130.896	0.1609	0.4412	no
CBM38	116.357	57.1069	57.6821	14.5562	55.8939	69.3363	22.2628	32.75	29.0031	159.568	68.27	36.9736	59.98	77.0488	46.5955	28.0053	88.2704	0.1609	0.4412	no
GH13_42	8.2564	1.967	3.423	0	3.2781	1.4612	0	1.9532	0	3.8586	1.9301	0.5038	2.2193	4.5488	1.5798	0.6511	2.0975	0.163	0.4412	no
GT23	0.3774	0.7474	0.5705	0	0	0.3305	0	0.1053	0	2.0374	0.0714	0	0.3533	0.5651	0.1102	0.0351	0.7029	0.1646	0.4412	no
GH13	1621.28	1371.37	923.51	1717.44	2159.7	1592.17	1660.94	2579.32	1379.55	1865.88	2094.54	2002.72	1747.37	1305.38	1823.1	1873.27	1987.71	0.1681	0.4412	no
GH43_12	134.235	103.337	84.278	11.249	49.8447	41.6965	39.5092	19.0905	103.586	74.9228	32.6366	57.0219	62.6172	107.283	34.2634	54.0618	54.8604	0.1681	0.4412	no
GT25	10.8776	8.3374	3.3676	6.8365	36.5766	120.046	0	6.487	18.6277	38.3159	18.4841	24.6061	24.3802	7.5275	54.4865	8.3716	27.1354	0.1681	0.4412	no
CBM3	6.1991	0.9915	1.2454	1.3396	43.888	20.7863	5.0094	23.2174	2.7446	27.9537	39.0447	12.0859	15.3755	2.812	22.0046	10.3238	26.3614	0.1681	0.4412	no
GH57	327.77	236.512	166.89	54.8686	306.351	209.611	3.1965	74.4485	151.946	301.811	184.714	216.224	186.195	243.724	190.277	76.5303	234.25	0.1718	0.4412	no
GT81	169.259	70.5718	82.6355	18.8906	139.123	91.5703	4.7284	28.1516	57.8979	150.902	70.9214	109.158	82.8175	107.489	83.1946	30.2593	110.327	0.1718	0.4412	no
GT64	0.379	0	12.6024	0	0.1441	0	0	0	0	0	0	0	1.0938	4.3271	0.048	0	0	0.1724	0.4412	no
AA3_2	0.6161	0	9.7792	0	0	0	0	0	0	0	0.2332	0	0.8857	3.4651	0	0	0.0777	0.1724	0.4412	no
GH18	244.378	213.858	155.693	425.051	320.512	406.008	191.12	1001.88	191.352	589.998	515.551	419.393	389.566	204.643	383.857	461.449	508.314	0.1756	0.4448	no
GT106	9.7947	4.9828	13.1013	2.3132	44.0616	4.4062	0.6546	0	2.8224	12.1088	0	3.5217	8.1473	9.2929	16.927	1.159	5.2102	0.1831	0.4448	no
GT26	199.855	245.657	119.116	280.104	168.683	280.621	51.072	60.239	243.031	211.697	319.26	250.875	202.518	188.209	243.136	118.114	260.611	0.1834	0.4448	no
CBM66	27.5453	84.9292	23.4113	144.737	126.037	123.083	510.998	321.245	82.2123	84.0105	145.121	174.07	153.95	45.2953	131.286	304.819	134.4	0.1834	0.4448	no
GH163	16.146	8.1115	11.5345	24.1	25.9711	27.0537	0	2.4522	69.5534	33.3814	45.7858	47.0427	25.9277	11.9307	25.7083	24.0019	42.07	0.1834	0.4448	no
GH65	514.971	517.755	293.503	1069.96	513.383	437.877	585.801	1338.55	840.333	651.629	969.545	946.204	723.293	442.076	673.74	921.562	855.793	0.1874	0.4448	no
GH152	4.2482	2.42	118.854	0.8545	0.8913	0.1755	18.2807	0.2461	9.4487	0.273	0.7793	0.8815	13.1128	41.8409	0.6404	9.3252	0.6446	0.1874	0.4448	no
GH13_36	3.5997	2.2815	0.6519	0	0.165	50.9488	0	0.1211	0	0	0.8219	0	4.8825	2.1777	17.0379	0.0404	0.274	0.1895	0.4448	no
CBM0	173.185	176.609	85.2103	319.164	195.841	218.15	77.9923	411.464	279.105	241.921	408.281	365.794	246.06	145.001	244.385	256.187	338.666	0.1916	0.4448	no
CE2	100.388	66.3141	61.4823	5.6954	108.446	23.1432	13.343	3.5511	28.9361	20.2955	27.3272	33.0609	40.9986	76.0616	45.7616	15.2767	26.8945	0.1916	0.4448	no
CE3	0.5968	0.6143	1.8399	36.6889	1.1794	5.8398	0	22.5356	10.6107	20.0095	74.9176	17.6888	16.0434	1.017	14.5694	11.0488	37.5386	0.1916	0.4448	no
GT48	0.8234	2.2649	99.2239	1.6482	0.3826	0.2804	4.3206	0.3447	5.927	0.1912	0.3463	0.4226	9.6813	34.1041	0.7704	3.5308	0.32	0.1916	0.4448	no
GH161	5.1977	3.2635	0.9811	0	0.133	52.6899	0.3753	0.0244	0	0	0.3971	0	5.2552	3.1474	17.6076	0.1332	0.1324	0.1916	0.4448	no
GH1	1036.08	2675.11	732.305	4299.67	994.597	1271.97	7188.1	4441.62	2631.2	1800.35	3355.31	3222.52	2804.07	1481.17	2188.75	4753.64	2792.73	0.2001	0.458	no
GH5_11	13.1994	32.106	49.4942	167.321	26.9733	75.1725	126.518	487.566	27.9219	102.044	183.565	172.02	121.992	31.5999	89.8221	214.002	152.543	0.2001	0.458	no
GT4	10885.8	12895.3	6601.9	15621.5	11155.7	12409.9	13689.2	18885.3	11081.7	13224.8	16825.2	14912.8	13182.4	10127.7	13062.4	14552.1	14987.6	0.2044	0.4581	no
PL4_2	68.6272	90.2733	4990.43	90.6935	36.5164	21.803	474.657	15.0934	598.575	12.0229	18.6715	29.1859	537.212	1716.44	49.671	362.775	19.9601	0.2044	0.4581	no
GH43	58.6134	26.8002	31.4253	1.9459	7.1833	23.8688	8.7632	28.7501	71.7415	61.837	48.2277	9.5939	31.5625	38.9463	10.9993	36.4183	39.8862	0.2044	0.4581	no
GT28	1257.51	1270.67	653.444	1211.24	1426.15	1557.6	742.888	652.351	1382.19	1445.61	1446.72	1260.75	1192.26	1060.54	1398.33	925.809	1384.36	0.2181	0.4642	no
GT1	216.492	447.62	3429.28	522.306	58.1785	165.667	541.306	494.503	827.041	223.825	385.936	258.666	630.902	1364.47	248.717	620.95	289.476	0.2181	0.4642	no
GH43_11	139.186	432.765	83.8932	628.299	145.248	571.659	727.795	1282.21	204.002	334.348	630.932	457.697	469.836	218.615	448.402	738.001	474.326	0.2181	0.4642	no
GH43_4	151.858	136.512	114.803	9.4567	161.057	16.6641	0.6095	26.9312	48.373	63.4542	6.8445	51.7244	65.6906	134.391	62.3925	25.3046	40.6744	0.2181	0.4642	no
GH106	167.619	35.5848	66.4943	26.8004	97.646	69.4411	0	12.7486	42.7758	33.7794	59.2863	62.4013	56.2147	89.8993	64.6292	18.5081	51.8223	0.2181	0.4642	no
GT2	19061.7	20472.6	11318	20458.3	21022.6	21915.7	27099.4	24711.3	16995.5	20875.1	23301.9	22516.7	20812.4	16950.8	21132.2	22935.4	22231.2	0.2228	0.4642	no
GT68	427.18	633.782	246.218	1420.39	524.834	1284.28	584.561	3688.08	573.285	1067.96	1523.25	1341.57	1109.62	435.727	1076.5	1615.31	1310.93	0.2228	0.4642	no
GH37	621.544	550.114	318.269	523.085	833.816	690.248	113.569	170.263	689.423	815.205	668.699	650.66	553.741	496.642	682.383	324.418	711.521	0.2228	0.4642	no
GH77	305.547	414.544	170.348	606.621	317.53	353.549	399.673	981.777	320.031	456.689	643.265	598.689	464.022	296.813	425.9	567.16	566.214	0.2228	0.4642	no
GH33	491.121	400.178	315.526	328.803	524.91	471.694	205.115	240.811	407.253	760.518	667.149	387.526	433.384	402.275	441.802	284.393	605.064	0.2228	0.4642	no
GH13_37	110.562	58.2505	83.3625	3.9728	154.749	11.4789	0	15.0741	16.3295	43.7007	4.9081	30.8429	44.4359	84.0582	56.7335	10.4679	26.4839	0.2228	0.4642	no
CBM59	0.1887	0	0	0	2.0089	3.883	0	0	0	0	1.2143	0.3076	0.6335	0.0629	1.964	0	0.5073	0.2244	0.4645	no
GH13_29	22.7078	138.545	6.7984	172.842	32.0834	76.5646	228.516	418.944	29.8465	83.9449	176.183	195.896	131.906	56.0171	93.8301	225.769	152.008	0.2276	0.4652	no
GH117	64.999	16.8408	37.7985	10.3112	41.4537	8.3411	1.4013	26.9535	7.3743	86.3132	42.7997	9.2785	29.4887	39.8794	20.0353	11.9097	46.1305	0.2276	0.4652	no
CBM72	4.8324	2.1876	4.174	0.5237	71.7101	4.8361	0	0.8476	0	15.1962	0	4.0518	9.03	3.7313	25.69	0.2825	6.416	0.2317	0.4657	no
PL17_1	2.7949	12.6738	0	0	0.2918	4.2009	0	0	0	0.0668	1.1622	1.0428	1.8528	5.1562	1.4976	0	0.7573	0.2334	0.4657	no
GH13_9	155.204	631.417	94.1924	817.735	155.976	676.632	1742.3	933.255	330.409	248.397	686.376	539.453	584.279	293.604	550.114	1001.99	491.409	0.2376	0.4657	no
GH20	666.633	309.043	305.907	206.794	830.001	518.233	246.114	265.896	383.515	1179.84	735.187	479.482	510.554	427.194	518.343	298.508	798.17	0.2376	0.4657	no
GT87	2.2571	20.5021	0	0.6457	8.3246	14.1099	0	0.3611	0	0	1.0902	2.3001	4.1326	7.5864	7.6934	0.1204	1.1301	0.2449	0.4657	no
GH24	716.596	398.066	419.819	709.108	869.117	535.809	12.1813	1812.21	357.817	970.227	884.848	929.747	717.963	511.494	704.678	727.404	928.274	0.2479	0.4657	no
CBM5	409.615	382.566	208.603	513.701	305.82	401.041	295.306	965.219	256.188	527.623	560.621	530.458	446.397	333.595	406.854	505.571	539.567	0.2479	0.4657	no
GH13_38	261.387	97.9048	145.494	48.4517	337.328	171.876	3.9703	69.5217	115.072	290.592	140.528	173.375	154.625	168.262	185.885	62.8546	201.498	0.2479	0.4657	no
GH49	19.0143	128.167	18.6413	239.105	22.5521	115.027	253.965	482.858	31.1926	122.069	196.981	151.202	148.398	55.2744	125.561	256.005	156.75	0.2479	0.4657	no
GH110	117.128	59.0747	83.6285	161.691	53.2983	31.1056	34.0312	493.116	49.2424	223.017	282.969	166.984	146.274	86.6105	82.0316	192.13	224.323	0.2479	0.4657	no
GH43_35	162.396	145.15	109.843	34.1491	120.973	87.2981	126.594	28.5369	111.82	103.18	42.7553	100.242	97.7447	139.13	80.8066	88.9836	82.0591	0.2479	0.4657	no
GH9	64.9635	44.1861	17.8454	24.3525	113.314	100.307	0.3043	16.6832	51.1803	40.4811	61.9633	69.7389	50.4433	42.3317	79.3245	22.7226	57.3944	0.2479	0.4657	no
CBM56	55.069	42.457	43.8453	7.3601	88.579	4.7957	0	11.5537	37.6699	30.1712	1.36	22.3397	28.7667	47.1238	33.5783	16.4079	17.957	0.2479	0.4657	no
GH100	3.23	5.7516	204.851	7.4071	0	2.2471	18.49	0.3355	51.2071	0.7631	0.3034	1.0613	24.6373	71.2777	3.2181	23.3442	0.7093	0.2479	0.4657	no
GH63	80.1035	20.1834	37.4377	2.9325	43.2178	8.604	3.0618	25.6891	0	79.6323	41.1246	16.5125	29.8749	45.9082	18.2514	9.5836	45.7565	0.2587	0.4824	no
GH13_11	926.091	1488.62	540.764	2428.67	974.44	1738.78	1625.92	3113.49	1232.38	1460.88	2567.69	2095.49	1682.77	985.158	1713.96	1990.6	2041.35	0.2642	0.4824	no
CBM2	177.821	361.665	90.2038	825.867	127.004	267.875	446.819	1333.99	256.923	411.81	811.101	663.981	481.255	209.897	406.915	679.244	628.964	0.2642	0.4824	no
CBM54	179.264	74.5739	52.5851	27.8561	162.888	105.797	4.5013	16.6257	57.0949	162.06	28.2133	19.9711	74.2859	102.141	98.8468	26.074	70.0816	0.2642	0.4824	no
PL8	19.66	9.3646	3.7591	7.895	5.3951	5.522	19.0009	2.1463	0	9.3784	20.5147	11.4704	9.5089	10.9279	6.2707	7.0491	13.7878	0.2642	0.4824	no
CBM16	108.201	29.973	44.7999	1024.06	198.327	60.2323	41.5467	2563.26	62.7268	601.261	879.833	655.993	522.518	60.9912	427.54	889.177	712.363	0.2699	0.4846	no
CBM12	90.2585	100.1	37.883	211.683	299.523	131.653	746.697	15.087	1035.53	155.416	182.419	146.019	262.689	76.0807	214.287	599.104	161.285	0.2699	0.4846	no
GH30_2	74.9297	43.31	36.6857	5.6093	113.43	17.1454	0	12.6941	36.6629	38.493	4.8944	31.8872	34.6451	51.6418	45.3947	16.4523	25.0915	0.2699	0.4846	no
GT74	1.9189	0.7601	0	3.6389	0	0	0	0	0	1.5038	1.3802	0.6257	0.819	0.893	1.213	0	1.1699	0.2757	0.4923	no
GH35	2469.8	1325.62	1465.57	524.933	2148.03	976.759	211.579	367.882	1396.66	1652.47	991.586	1237.74	1230.72	1753.66	1216.57	658.706	1293.93	0.2815	0.4945	no
GH72	385.78	464.862	206.059	621.416	429.827	520.491	157.833	887.779	454.656	523.624	664.276	558.885	489.624	352.234	523.912	500.089	582.262	0.2815	0.4945	no
GH125	167.139	100.835	97.0998	175.929	155.33	79.9562	4.3593	402.931	46.7996	216.913	199.961	182.217	152.456	121.691	137.072	151.363	199.697	0.2815	0.4945	no
CBM25	6.2167	2.3142	4.1314	3.7646	49.5322	25.7216	0	5.2531	0	8.2262	3.9172	2.6472	9.3104	4.2208	26.3395	1.751	4.9302	0.292	0.5076	no
GH43_18	277.462	133.467	181.786	53.8971	389.56	219.715	63.1536	134.657	164.15	333.89	272.885	226.524	204.262	197.572	221.057	120.654	277.766	0.2936	0.5076	no
PL33_1	55.5224	36.2054	23.5448	30.5662	51.0747	31.6941	3.5137	5.1081	50.1736	61.3259	46.9871	50.7012	37.2014	38.4242	37.7783	19.5985	53.0047	0.2936	0.5076	no
GH101	316.824	236.26	167.505	241.582	379.078	383.734	105.965	451.118	141.64	409.212	395.32	360.25	299.041	240.196	334.798	232.907	388.26	0.3061	0.5181	no
GT49	53.9545	14.5799	20.1425	11.3385	95.2629	73.4811	3.7305	4.2291	44.8629	70.1235	0.3943	7.6256	33.3104	29.559	60.0275	17.6075	26.0478	0.3061	0.5181	no
GH43_17	31.8922	29.5393	24.5506	4.0181	7.8933	71.6011	2.3285	15.7089	23.986	16.5407	26.3506	39.3057	24.4763	28.6607	27.8375	14.0078	27.399	0.3061	0.5181	no
GT90	5.0977	1.51	32.3969	11.9869	26.4421	7.1023	10.3379	5.6144	31.1511	4.7696	6.3918	1.8898	12.0575	13.0015	15.1771	15.7011	4.3504	0.3061	0.5181	no
GH13_16	0.8197	0.8117	0	0	0	0.1794	0	0	0	1.5345	0.1551	0	0.2917	0.5438	0.0598	0	0.5632	0.3077	0.5181	no
CBM20	593.526	425.242	407.704	186.761	786.188	641.352	141.655	144.138	427.51	636.017	381.249	479.736	437.59	475.49	538.101	237.768	499.001	0.3125	0.5235	no
GH0	2149.33	1697.84	1102.71	2029.41	2482.94	2147.75	1154.58	2705.61	1607.72	2365.81	2556.66	2244.94	2020.44	1649.96	2220.03	1822.64	2389.14	0.3191	0.5238	no
GH13_31	38.1523	167.17	24.3847	317.539	40.7407	225.091	139.833	970.413	21.7051	185.097	352.353	280.036	230.21	76.569	194.457	377.317	272.495	0.3191	0.5238	no
GT34	10.7733	71.8889	9.5895	173.565	18.3925	90.6407	43.1728	420.367	6.5831	84.8287	175.259	126.245	102.609	30.7506	94.1994	156.708	128.777	0.3191	0.5238	no
GH76	97.8358	64.4543	69.2783	19.8174	116.622	52.137	116.499	4.9367	38.5465	18.9926	31.1259	37.8523	55.6748	77.1895	62.8589	53.3273	29.3236	0.3191	0.5238	no
GH5_7	172.407	70.5204	142.889	21.4257	167.88	67.4429	2.0044	32.7904	115.339	108.392	32.3227	55.434	82.4039	128.605	85.5829	50.0445	65.3828	0.3326	0.5432	no
GH15	7.9801	4.0311	1.7306	2.7928	2.5198	0.0761	0	3.7963	0	0.0443	4.4091	0.0472	2.2856	4.5806	1.7962	1.2654	1.5002	0.3379	0.5468	no
GH103	41.0917	41.5759	23.1729	11.4706	3.0071	34.8795	0	21.417	39.4595	38.1172	43.6626	8.482	25.528	35.2802	16.4524	20.2922	30.0873	0.3395	0.5468	no
CBM48	2048.49	2930.48	1193.99	3683.46	2135.2	3736.91	4847.65	4203.16	1887.98	2342.88	3848.91	3341.1	3016.68	2057.65	3185.19	3646.26	3177.63	0.3466	0.5468	no
GT47	451.621	641.954	7791.74	760.133	466.499	446.2	1170.63	547.78	2428.52	447.999	581.425	540.175	1356.22	2961.77	557.611	1382.31	523.199	0.3466	0.5468	no
GH25	411.328	630.888	222.146	1142.35	517.995	729.544	1359.65	1816.59	250.538	624.97	885.898	780.535	781.036	421.454	796.629	1142.26	763.801	0.3466	0.5468	no
GH13_32	7.2453	29.2436	2.7209	18.188	19.9604	100.676	194.648	23.0402	20.4451	25.4718	78.4424	31.0833	45.9305	13.0699	46.2749	79.3778	44.9992	0.3466	0.5468	no
GH144	25.2874	43.143	18.4029	14.7431	17.9467	94.8427	165.053	3.2037	40.7062	13.6374	7.5158	15.8819	38.3636	28.9444	42.5108	69.6543	12.345	0.3466	0.5468	no
GH13_18	1.287	9.7783	1.2748	3.04	7.5158	12.0712	36.9557	0	0	0.104	0.3261	1.6902	6.1703	4.1134	7.5423	12.3186	0.7068	0.3595	0.5536	no
CBM50	5719.59	6777.42	3085.28	9754.12	5704.17	6918.68	4678.73	12888.1	5688.02	7566.09	9309.46	7934.77	7168.7	5194.09	7458.99	7751.63	8270.11	0.3611	0.5536	no
AA1	473.844	808.869	341.634	927.738	410.201	672.046	1369.98	1069.71	559.328	568.684	938.656	784.496	743.766	541.449	669.995	999.674	763.945	0.3611	0.5536	no
GH71	181.965	159.6	97.2899	56.0575	244.471	181.597	62.9198	50.6056	129.458	223.53	120.22	163.386	139.258	146.285	160.708	80.9946	169.045	0.3611	0.5536	no
GT84	5.9384	10.2	0.7945	59.3439	5.2473	13.2095	1.2889	0.9278	5.2151	0.607	47.011	17.0142	13.8998	5.6443	25.9336	2.4773	21.5441	0.3611	0.5536	no
CE5	5.9531	15.6	2.941	0.2802	10.0856	36.0204	35.7251	0.1986	1.3674	2.779	0	0.6824	9.3027	8.1647	15.4621	12.4304	1.1538	0.3611	0.5536	no
GH153	1.6383	0	0	0	1.4238	5.8921	0	0	0	0	0.2658	0	0.7683	0.5461	2.4386	0	0.0886	0.3652	0.5572	no
GH29	661.092	314.188	361.014	304.039	500.446	373.342	257.82	605.561	222.611	740.096	501.315	467.527	442.421	445.431	392.609	361.997	569.646	0.3761	0.5607	no
CBM14	120.96	87.0503	70.9961	281.136	56.284	55.643	57.5294	830.389	79.6874	247.411	303.9	226.018	201.417	93.0021	131.021	322.535	259.11	0.3761	0.5607	no
GH81	18.5388	8.1402	9.3786	0.4132	23.5922	17.311	0	10.9206	7.0066	25.4073	15.7253	9.4489	12.1569	12.0192	13.7721	5.9757	16.8605	0.3761	0.5607	no
CBM67	5.7031	6.0778	0.3565	0	3.4202	6.8472	0	2.992	0	0	0.8069	1.4263	2.3025	4.0458	3.4225	0.9973	0.7444	0.3771	0.5607	no
GH5_5	3.9641	1.8543	6.9395	1.5989	10.3741	3.9498	0	4.2242	0	11.717	5.4536	2.6374	4.3927	4.2526	5.3076	1.4081	6.6027	0.39	0.5607	no
GH165	3.0718	0.222	2.8808	1.1693	6.6922	2.5082	0	5.0931	0	8.2898	5.5168	1.5537	3.0831	2.0582	3.4566	1.6977	5.1201	0.39	0.5607	no
GH4	242.388	473.473	146.266	1021.72	74.0024	250.076	446.36	926.2	830.702	451.068	697.941	578.751	511.578	287.376	448.598	734.42	575.92	0.3916	0.5607	no
GT22	273.831	240.655	149.7	225.554	314.2	351.672	13.838	494.012	222.313	358.57	345.887	308.296	274.877	221.395	297.142	243.388	337.584	0.3916	0.5607	no
CBM35	392.01	142.815	201.368	124.437	445.217	222.028	21.6817	78.8135	267.35	312.219	258.736	268.468	227.929	245.398	263.894	122.615	279.808	0.3916	0.5607	no
GH93	158.557	72.5318	88.7793	24.9234	152.893	139.531	3.2723	33.6221	134.184	151.287	100.888	156.172	101.387	106.623	105.782	57.0261	136.116	0.3916	0.5607	no
GH136	71.6517	32.1494	22.9958	18.2035	29.775	15.8065	46.7527	8.8238	27.243	84.1267	43.39	23.9457	35.4053	42.2656	21.2617	27.6065	50.4875	0.3916	0.5607	no
GH91	31.8398	79.588	16.7702	8.6434	25.9391	41.7109	22.5926	7.1092	12.3239	9.8419	16.856	21.9871	24.6002	42.7327	25.4311	14.0086	16.2283	0.3916	0.5607	no
GH30_8	5.6273	0	0	0	0	0	0	0	0	0	0	0	0.4689	1.8758	0	0	0	0.3916	0.5607	no
CBM70	4.8811	0	0	0	0	0	0	0	0	0	0	0	0.4068	1.627	0	0	0	0.3916	0.5607	no
GH28	960.332	835.408	5829.49	952.956	613.236	637.133	843.376	876.671	1581.81	727.317	1002.59	857.395	1309.81	2541.74	734.442	1100.62	862.435	0.3996	0.5647	no
GH51	514.855	373.343	289.139	193.757	335.124	267.116	91.4223	465.32	192.283	247.172	310.825	335.193	301.296	392.446	265.332	249.675	297.73	0.3996	0.5647	no
GT10	342.842	169.655	151.925	76.1291	413.046	262.476	32.7455	95.3624	243.492	377.538	248.711	231.431	220.446	221.474	250.55	123.867	285.893	0.3996	0.5647	no
GH39	239.983	503.464	140.523	1063.92	166.674	500.557	1186.43	3047.9	112.514	628.634	1179	869.115	803.226	294.657	577.051	1448.95	892.249	0.4077	0.5662	no
GT7	371.163	545.57	228.535	554.726	474.877	455.936	1726.16	549.427	419.261	535.71	588.934	512.266	580.213	381.756	495.18	898.281	545.637	0.4077	0.5662	no
GH13_5	30.8572	70.6165	21.6015	26.8669	34.2791	57.4369	275.069	30.9053	81.3194	41.1667	61.966	50.0664	65.1792	41.0251	39.5276	129.098	51.0664	0.4077	0.5662	no
GH102	35.5446	37.5692	14.2628	4.2833	4.621	26.9749	0	0.2521	40.7626	20.5087	0.6572	1.1987	15.5529	29.1255	11.9597	13.6716	7.4549	0.4077	0.5662	no
GT13	613.379	751.406	298.753	866.422	638.96	753.106	1369.78	946.472	568.957	736.486	863.084	740.735	762.295	554.513	752.829	961.737	780.101	0.4243	0.5843	no
PL10_1	30.6731	6.3197	10.4816	3.3021	0	3.9154	0	4.2845	53.9163	31.8901	0.6693	2.698	12.3458	15.8248	2.4058	19.4003	11.7525	0.4248	0.5843	no
GT80	0.3904	1.1598	0.5901	0	4.1563	1.1111	11.7327	0	0	0	0	0.2122	1.6127	0.7134	1.7558	3.9109	0.0707	0.4261	0.5843	no
GT0	1150.12	735.841	619.198	602.143	1383.79	1372.08	256.433	1269.36	622.245	1467.21	1156.58	1145.33	981.693	835.052	1119.34	716.011	1256.37	0.4415	0.5979	no
GT104	141.126	152.961	87.3638	25.1065	88.6392	63.7399	29.4586	22.3414	159.645	97.517	53.4284	73.9876	82.9429	127.15	59.1619	70.4816	74.9777	0.4415	0.5979	no
CBM40	3.0982	11.3278	1.0492	27.4366	2.078	25.4505	20.7186	0.162	6.7465	6.1532	31.1338	17.3835	12.7282	5.1584	18.3217	9.209	18.2235	0.4415	0.5979	no
GH43_3	379.8	257.063	242.114	296.495	525.165	223.236	248.623	443.613	307.605	413.619	404.191	401.768	345.274	292.992	348.298	333.28	406.526	0.4593	0.6118	no
CE12	478.098	287.658	263.018	332.004	152.653	140.147	52.0405	611.964	264.798	322.72	508.974	348.468	313.545	342.925	208.268	309.601	393.387	0.4593	0.6118	no
GT66	364.578	325.735	199.816	214.848	267.606	350.025	174.82	46.1729	288.336	286.524	208.912	225.433	246.067	296.709	277.493	169.776	240.289	0.4593	0.6118	no
CBM71	1.0441	4.4725	0.4038	6.3546	0.1847	2.1582	12.3015	0.0068	0	3.032	12.0231	6.3869	4.0307	1.9735	2.8992	4.1028	7.1473	0.4593	0.6118	no
GH13_12	0.7978	1.4199	0	1.8128	5.821	1.2166	7.7427	0.2237	0	0.8201	0.7105	1.4031	1.8307	0.7392	2.9501	2.6555	0.9779	0.4645	0.6162	no
GH129	0.1461	0.2893	0	0	0.7776	7.9312	0	0.0611	0	0	0.1106	0.9527	0.8557	0.1451	2.9029	0.0204	0.3544	0.4837	0.639	no
CE4	722.251	933.884	418.442	1023.86	633.404	994.841	1077.28	1431.5	666.061	916.042	1087.98	918.194	901.979	691.526	884.035	1058.28	974.074	0.4965	0.648	no
GH5	18.6733	54.4471	9.7992	140.075	21.1903	16.6178	27.6992	1.8657	79.0795	39.9753	92.6963	72.5136	47.8861	27.6399	59.2945	36.2148	68.3951	0.4965	0.648	no
GT20	9.6094	42.5023	12.6291	18.5748	13.0522	47.9159	190.054	0.462	28.7198	7.5672	8.267	17.2116	33.0471	21.5803	26.5143	73.0786	11.0153	0.4965	0.648	no
CE11	1050.98	875.665	613.283	424.435	959.652	738.946	124.715	173.303	934.317	914.171	514.322	572.398	658.016	846.643	707.678	410.778	666.964	0.516	0.6551	no
GT9	620.651	509.044	363.637	169.162	708.731	679.915	56.8012	181.295	602.337	665.228	481.184	430.582	455.714	497.778	519.269	280.144	525.665	0.516	0.6551	no
GT32	361.155	332.884	182.07	190.105	244.718	205.95	200.115	91.3257	205.753	297.794	240.06	189.801	228.478	292.036	213.591	165.731	242.552	0.516	0.6551	no
GH43_1	242.332	140.447	143.967	160.302	208.59	125.298	9.7349	469.106	99.0608	220.194	215.082	211.499	187.134	175.582	164.73	192.634	215.592	0.516	0.6551	no
GH89	106.911	129.23	59.788	273.252	98.893	92.0058	606.215	54.5285	129.201	210.913	223.72	138.958	176.968	98.643	154.717	263.315	191.197	0.516	0.6551	no
GH27	279.985	102.353	121.205	57.9247	122.174	142.449	14.4877	69.2219	138.458	246.374	138.457	124.977	129.839	167.847	107.516	74.0557	169.936	0.516	0.6551	no
PL0	234.754	116.504	118.123	60.5123	212.281	137.031	2.0934	34.909	159.632	140.211	148.363	178.601	128.585	156.46	136.608	65.5447	155.725	0.516	0.6551	no
GH43_27	4.2267	0	0	0	0	0	0	0.1685	0	0	0	0	0.3663	1.4089	0	0.0562	0	0.5296	0.6646	no
PL6	3.9791	0	0	0	0	0	0	0	0	0.033	0	0	0.3343	1.3264	0	0	0.011	0.5296	0.6646	no
CBM46	0.5769	0	0	0	0	2.9048	0	0	0	0	0	0	0.2901	0.1923	0.9683	0	0	0.5296	0.6646	no
GH6	761.001	969.378	400.023	969.818	814.959	965.95	752.57	1081.5	702.688	835.197	1123.76	947.796	860.387	710.134	916.909	845.587	968.919	0.536	0.6649	no
GH42	93.2223	197.443	65.5344	512.057	51.5083	288.644	147.714	1322.7	53.777	252.255	499.908	390.703	322.956	118.733	284.07	508.064	380.955	0.536	0.6649	no
CBM9	131.427	193.047	71.1783	34.0288	168.236	119.328	131.136	43.2323	44.8797	166.652	59.5203	77.2964	103.33	131.884	107.197	73.0828	101.156	0.536	0.6649	no
GH13_30	413.301	584.777	232.704	567.275	482.252	529.451	348.116	538.532	348.972	461.123	599.447	499.795	467.145	410.261	526.326	411.873	520.121	0.5462	0.6673	no
CBM34	41.9918	140.398	22.7357	344.1	38.9581	137.009	53.8007	471.653	124.451	102.974	314.258	244.8	169.761	68.3752	173.356	216.635	220.677	0.5462	0.6673	no
CBM57	108.427	62.1462	247.377	53.4407	221.861	99.7483	20.1452	26.744	114.296	106.491	89.1122	116.332	105.51	139.316	125.017	53.7283	103.979	0.5462	0.6673	no
GH13_28	190.405	74.6239	85.618	43.6342	191.029	109.976	0	31.0371	121.238	120.616	88.2147	122.067	98.2048	116.882	114.88	50.7583	110.299	0.5462	0.6673	no
CBM23	11.6762	38.7139	9.2381	17.3431	59.3053	37.1959	140.465	3.5873	29.0668	4.1989	16.2425	28.4139	32.9539	19.8761	37.9481	57.7065	16.2851	0.5566	0.6775	no
GH30_5	1.6477	2.4212	1.6872	0.6048	2.789	2.048	0	2.3139	0	4.8967	2.2334	0.3466	1.749	1.9187	1.8139	0.7713	2.4922	0.5763	0.6928	no
GH16	1568.92	847.596	1197.35	1078.44	1944.81	1216.64	188.445	2213.14	1072.05	1818.77	1755.24	1457.53	1363.24	1204.62	1413.29	1157.88	1677.18	0.5777	0.6928	no
CBM41	17.9001	32.2415	5.7093	13.3813	42.8042	214.637	82.5088	1.8549	6.1298	9.5687	49.2397	29.9245	42.1583	18.617	90.2743	30.1645	29.5776	0.5777	0.6928	no
GH140	31.5216	34.2651	12.8147	15.2343	11.0061	14.9105	55.5665	6.2739	34.661	28.0217	12.009	20.4158	23.0584	26.2005	13.717	32.1671	20.1488	0.5777	0.6928	no
GH73	724.623	1306.68	417.277	1472.21	925.836	1017.14	1696.6	539.151	1774.65	752.598	1130.21	1038.71	1066.31	816.193	1138.4	1336.8	973.839	0.5885	0.7006	no
GH12	135.728	45.5253	80.915	23.5215	152.989	110.581	0	27.3243	88.1482	193.479	33.297	75.3581	80.5722	87.3894	95.6974	38.4908	100.711	0.5885	0.7006	no
AA10	0.4383	1.736	0	0.277	0	3.0062	0	0.0815	0	0	1.6037	0.0794	0.6018	0.7248	1.0944	0.0272	0.561	0.6047	0.7173	no
CE1	1023.49	955.811	571.548	594.152	728.384	663.149	569.193	1060.3	642.063	777.411	838.062	927.256	779.235	850.283	661.895	757.185	847.576	0.6217	0.7321	no
CBM61	19.7188	3.0364	2.558	7.2585	2.389	70.4027	0	2.2563	15.5643	9.9366	0.9831	2.85	11.4128	8.4377	26.6834	5.9402	4.5899	0.6217	0.7321	no
GH43_33	0.9337	0	1.7643	0	7.1893	2.3508	0	0.1629	2.1604	0.8334	4.6834	1.7126	1.8159	0.8993	3.18	0.7744	2.4098	0.6391	0.7498	no
GH36	459.344	625.554	236.602	532.981	401.184	451.602	610.091	946.436	357.032	469.078	652.468	471.226	517.8	440.5	461.922	637.853	530.924	0.6444	0.7506	no
GT107	2.7865	5.1176	0.3519	0.8831	10.8133	62.1629	0	1.6868	4.3518	1.4088	3.0465	2.1712	7.8984	2.752	24.6198	2.0129	2.2088	0.6444	0.7506	no
GH95	840.755	443.852	438.063	196.047	683.3	458.43	493.276	156.865	411.596	760.203	385.856	422.127	474.197	574.223	445.925	353.912	522.728	0.6676	0.7694	no
GT83	452.048	304.138	221.953	141.323	493.572	394.077	210.892	110.094	398.469	485.022	302.075	357.103	322.564	326.047	342.991	239.819	381.4	0.6676	0.7694	no
GH11	133.924	107.711	79.2925	42.8636	112.335	64.2732	52.881	22.4732	115.027	51.5103	88.0929	108.966	81.6125	106.976	73.1572	63.4605	82.8564	0.6676	0.7694	no
GT51	1384.51	1915.67	777.567	1855.67	1600.26	1899.41	1808.66	2292.99	1417.52	1630.84	2074.78	1846.85	1708.73	1359.25	1785.11	1839.73	1850.82	0.6793	0.7746	no
GH133	870.76	688.86	507.299	649.723	1124.04	812.535	1272.73	646.799	622.774	988.417	846.086	851.143	823.431	688.973	862.1	847.434	895.216	0.6793	0.7746	no
GH13_20	7.3902	21.9256	6.3257	5.974	15.6267	95.8139	25.7983	1.4374	0	0.9652	10.9837	13.601	17.1535	11.8805	39.1382	9.0786	8.5166	0.6793	0.7746	no
GT24	14.9964	3.8229	4.2644	7.0393	0.4516	0	0	0	74.2054	21.281	0.1124	0.5648	10.5615	7.6946	2.497	24.7351	7.3194	0.6864	0.78	no
GH17	60.1728	118.429	624.863	163.195	12.9331	51.3841	210.438	3.8055	122.454	18.269	117.739	60.906	130.382	267.822	75.8373	112.232	65.638	0.6912	0.78	no
AA4	41.0793	93.6619	20.5228	22.9867	10.4391	45.5452	87.5344	18.8958	46.2708	37.1776	82.3814	27.5592	44.5045	51.7547	26.3237	50.9003	49.0394	0.6912	0.78	no
GH5_25	2.8312	0	0	0	1.0219	6.0138	0	2.1872	0	0.2465	2.5312	0.2961	1.2607	0.9437	2.3452	0.7291	1.0246	0.7041	0.7918	no
CBM51	329.719	290.193	198.53	142.357	337.07	336.282	502.174	207.015	285.116	446.163	480.356	278.502	319.457	272.814	271.903	331.435	401.674	0.7152	0.8015	no
GH148	0.1875	0	0	0	0.7843	0.9031	0	1.2297	0	0	0.071	0.6114	0.3156	0.0625	0.5625	0.4099	0.2275	0.7222	0.804	no
GT61	224.818	303.32	122.536	342.273	208.19	239.449	212.394	530.771	211.777	297.592	328.783	295.442	276.445	216.891	263.304	318.314	307.272	0.7273	0.804	no
GT19	412.832	197.118	236.038	94.3241	442.474	251.103	69.3711	114.416	451.782	543.176	229.859	254.627	274.76	281.996	262.634	211.856	342.554	0.7273	0.804	no
GT14	19.1521	44.8829	23.4375	17.3389	18.971	39.0112	175.828	6.7804	52.481	38.9216	7.9449	19.3659	38.6763	29.1575	25.107	78.3631	22.0775	0.7273	0.804	no
GH126	0.9739	0	0	0	0	2.7717	0	0	0	0.0848	0	0	0.3192	0.3246	0.9239	0	0.0283	0.7336	0.8082	no
GH5_38	59.6032	193.304	18.6015	341.872	6.5458	12.7753	38.0744	1.7751	196.458	46.738	220.163	167.393	108.609	90.503	120.398	78.7692	144.764	0.7395	0.812	no
CBM13	975.718	1466.93	608	952.13	688.657	966	1097.91	277.256	1097.22	832.614	1211.62	1066.29	936.696	1016.88	868.929	824.13	1036.84	0.7641	0.8333	no
GH43_31	13.6805	2.3139	2.2995	0.6981	16.8173	4.6237	0	1.0591	7.7041	2.6134	6.7004	6.8913	5.4501	6.098	7.3797	2.9211	5.4017	0.7641	0.8333	no
CBM37	0.1124	0	0.1699	0	0	3.0013	0	0.0941	0	0.0196	0.0213	0	0.2849	0.0941	1.0004	0.0314	0.0136	0.7711	0.8382	no
GH130	713.179	511.894	385.853	425.2	653.348	789.945	133.022	950.522	347.532	701.034	583.384	588.502	565.285	536.976	622.831	477.025	624.306	0.7888	0.8517	no
GH94	171.061	318.138	88.8078	241.987	133.785	349.664	66.0808	466.562	35.8351	119.671	261.385	179.608	202.715	192.669	241.812	189.493	186.888	0.7888	0.8517	no
GT35	447.187	622.949	249.926	535.854	378.108	623.565	934.593	542.733	314.601	400.683	521.925	507.242	506.614	440.021	512.509	597.309	476.617	0.8137	0.8757	no
GH13_8	339.274	164.919	190.422	99.9563	474.96	310.157	1281.49	87.6615	225.558	361.508	243.964	317.722	341.466	231.538	295.024	531.571	307.731	0.826	0.8802	no
GH5_2	117.617	145.878	72.753	144.898	92.366	57.4954	206.432	4.52	106.91	31.9094	92.592	111.47	98.7367	112.083	98.2531	105.954	78.6572	0.826	0.8802	no
GH13_26	64.7486	139.503	31.3186	135.158	19.0091	39.109	47.1456	23.1827	154.498	60.3771	117.642	69.6719	75.1137	78.5233	64.4254	74.9421	82.5638	0.826	0.8802	no
GH3	2097.97	1751.07	1012.41	1247.01	1908.63	1960.81	1619.2	2563.56	1296.08	2229.67	1877.83	1760.48	1777.06	1620.49	1705.49	1826.28	1956	0.8384	0.8847	no
GH78	1237.26	744.875	670.881	318.502	1609.63	908.586	1095.22	321.124	893.064	1266.33	849.041	944.597	904.927	884.34	945.573	769.803	1019.99	0.8384	0.8847	no
GH19	686.083	990.711	517.069	943.84	532.441	798.369	704.919	1053.42	738.836	729.016	916.395	830.557	786.805	731.288	758.217	832.392	825.323	0.8384	0.8847	no
GH2	3324.5	2481.38	1961.83	1779.49	2621.63	2066.69	3398.79	1912.1	2409.9	2507.79	2227.42	2219.4	2409.24	2589.24	2155.94	2573.59	2318.2	0.8629	0.896	no
GH92	1020.37	597.705	661.379	487.438	1177.69	650.628	365.101	173.509	1382.24	995.348	582.35	748.187	736.829	759.818	771.92	640.282	775.295	0.8629	0.896	no
GT30	536.944	275.647	248.429	131.175	709.949	512.978	567.149	194.207	419.492	665.875	397.654	436.735	424.686	353.673	451.368	393.616	500.088	0.8629	0.896	no
GT11	43.07	97.6682	545.12	20.7998	59.684	192.26	77.321	53.3836	365.865	78.613	114.089	62.7235	142.55	228.619	90.9147	165.523	85.1417	0.8629	0.896	no
GH13_39	26.6646	174.468	17.0182	213.802	15.141	45.407	25.9191	3.1525	110.985	20.2017	136.093	100.709	74.13	72.717	91.45	46.6854	85.6676	0.8629	0.896	no
GH13_14	177.365	161.244	88.9498	52.1395	239.504	164.062	201.495	38.6974	117.101	155.74	102.001	158.416	138.06	142.52	151.902	119.098	138.719	0.875	0.9009	no
GH43_28	21.4833	3.669	7.4367	1.4722	4.075	11.1325	0	5.2086	33.993	34.4313	1.5499	5.3149	10.8139	10.863	5.5599	13.0672	13.7654	0.875	0.9009	no
GT27	34.7612	118.084	22.7687	53.567	20.8684	52.8945	191.691	4.0109	62.5741	37.2537	34.2357	26.453	54.9301	58.5378	42.4433	86.0919	32.6475	0.887	0.9009	no
CE15	48.7234	31.8507	13.4462	9.4451	54.0465	10.3357	0	22.1409	39.4985	36.4208	6.7074	44.2656	26.4067	31.3401	24.6091	20.5465	29.1313	0.887	0.9009	no
GH13_3	3.4755	45.1758	9.2912	1.9713	28.812	40.1595	101.446	1.6563	3.3869	1.659	14.5465	16.9531	22.3778	19.3142	23.6476	35.4965	11.0529	0.887	0.9009	no
AA0	9.138	13.1634	3.8982	4.2388	3.3229	16.3753	28.3778	2.2407	13.7417	15.59	12.4886	6.3454	10.7434	8.7332	7.979	14.7867	11.4747	0.887	0.9009	no
GH70	0.1124	14.4663	0.5945	0.4262	7.4772	12.1527	13.991	0.784	3.12	0.274	4.9557	5.9542	5.359	5.0577	6.6854	5.965	3.728	0.887	0.9009	no
GH31	1005.14	1076.29	627.163	753.61	940.222	989.248	908.116	1462.96	502.709	847.37	998.137	969.468	923.37	902.865	894.36	957.928	938.325	0.9104	0.9217	no
CE0	148.581	128.657	85.0927	51.3757	168.325	162.752	468.373	37.9104	89.5008	92.6168	144.555	124.678	141.868	120.777	127.484	198.595	120.617	0.9217	0.9303	no
GH105	670.454	553.59	359.246	599.685	192.63	554.091	193.249	1404.05	256.251	461.671	639.959	510.136	532.918	527.764	448.802	617.85	537.255	0.9327	0.9385	no
GH55	498.769	676.983	247.052	664.832	293.624	452.045	499.452	74.9256	710.306	512.216	546.337	467.442	470.332	474.268	470.167	428.228	508.665	0.9536	0.9536	no
CBM22	95.9831	136.631	64.574	62.9214	95.4782	212.683	178.424	15.596	151.772	91.8072	69.3735	117.622	107.739	99.0627	123.694	115.264	92.9343	0.9536	0.9536	no
