# Supplementary material for: Metagenomic and metabolomic analysis showing the adverse risk–benefit trade-off of the ketogenic diet
Source: Lipids Health Dis. 2024 Jun 29;23:207. doi: 10.1186/s12944-024-02198-7 (PMC11218088; doi:10.1186/s12944-024-02198-7)
Supplement: Supplementary file 3 — Supplementary Material 3 [file 12944_2024_2198_MOESM3_ESM.xls]

mode	ID	MZ	RT	SpectrumName	libraryMZ	adduct.ion	Total.score	dot.product	reverse.dot.product	fragement.presence	MS2.spectrum	Metabolite	Formula	superclass	class	hmdb	kegg	lipidmaps
positive	pos-M61T49	61.0390605404063	0.81955	hmdb::Urea; E40; true; HMDB0000294	61.03869	[M+H]+	74.6	60.1	59.7	75	29.01311:102 43.03157:2209 43.88033:367 44.01436:118777 44.33258:102 61.03076:50 61.04063:1694	Urea	CH4N2O	Organic acids and derivatives	Organic carbonic acids and derivatives	HMDB0000294	C00086	-
positive	pos-M68T50	68.0489142199689	0.841133333333333	hmdb::Pyrrole; E20; true; HMDB0035924	68.04899	[M+H]+	72.6	51.8	74.4	50	31.99173:43 39.01929:51 39.0228:203 41.03833:203 68.04918:152	Pyrrole	C4H5N	Organoheterocyclic compounds	Heteroaromatic compounds	HMDB0035924	C19907	-
positive	pos-M69T540	69.0442252519002	8.99288333333334	hmdb::Imidazole; E20; true; HMDB0001525	69.04454	[M+H]+	87.2	70	87.8	100	41.02393:102 41.03022:51 42.0337:501 49.98743:43 55.93304:567 69.04543:1979	Imidazole	C3H4N2	Organoheterocyclic compounds	Azoles	HMDB0001525	C01589	-
positive	pos-M70T51	70.0652365077373	0.848508333333333	hmdb::1-Pyrroline; E10; true; HMDB0012497	70.06515	[M+H]+	89.4	78.2	85.1	100	29.01476:203 31.98844:152 39.02423:153 42.0333:203 43.05347:203 53.03882:153 56.96595:51 68.04902:375 70.06398:7531	1-Pyrroline	C4H7N	Organoheterocyclic compounds	Pyrrolines	HMDB0012497	C15668	-
positive	pos-M72T137	72.0800511673702	2.28015833333333	hmdb::Pyrrolidine; E10; true; HMDB0031641	72.08095	[M+H]+	79.3	75	73	50	72.07893:51	Pyrrolidine	C4H9N	Organoheterocyclic compounds	Pyrrolidines	HMDB0031641	null	-
positive	pos-M80T79	80.0486683571079	1.3152	hmdb::Pyridine; ENone; false; HMDB0000926	80.04936	[M+H]+	85.8	75	75	100	80.04347:51	Pyridine	C5H5N	Organoheterocyclic compounds	Pyridines and derivatives	HMDB0000926	C00747	-
positive	pos-M80T421	80.0485320254749	7.02286666666667	hmdb::Pyridine; ENone; false; HMDB0000926	80.04809	[M+H]+	83.3	69	74.1	100	31.98964:51 51.0234:43 53.03877:254 78.03082:102 78.04074:51 80.048:2764	Pyridine	C5H5N	Organoheterocyclic compounds	Pyridines and derivatives	HMDB0000926	C00747	-
positive	pos-M84T42	84.0803088065969	0.707133333333333	hmdb::(+)-2,3-Dihydro-3-methyl-1H-pyrrole; E40; true; HMDB0033529	84.08059	[M+H]+	72	67.1	49.3	50	31.992:51 39.02119:101 41.03755:748 42.03381:1872 43.03743:102 43.054:152 53.01391:102 54.03598:254 56.05053:484 67.05168:102 67.05398:284 68.04755:254 69.05777:153 84.08019:203	(+)-2,3-Dihydro-3-methyl-1H-pyrrole	C5H9N	Organoheterocyclic compounds	Pyrrolines	HMDB0033529	null	-
positive	pos-M86T112_2	86.0965404625101	1.86186666666667	hmdb::Piperidine; E40; true; HMDB0034301	86.0972	[M+H]+	71	76.5	30.1	50	29.01483:102 30.03715:51 31.99018:254 38.0155:102 38.01983:51 39.02285:1063 41.04019:2432 42.03378:1591 43.0411:152 43.054:404 44.05102:5210 56.04977:2974 57.05709:1794 69.06773:51 70.06433:576	Piperidine	C5H11N	Organoheterocyclic compounds	Piperidines	HMDB0034301	C01746	-
positive	pos-M90T49	90.0544434675985	0.817583333333333	hmdb::D-Alanine; ENone; false; HMDB0001310	90.05533	[M+H]+	85.7	74	75	100	28.01839:153 29.01332:1456 31.01771:102 31.99019:704 38.00339:102 41.02581:102 42.03561:4366 43.01716:203 43.04203:275 43.91787:1011 44.0501:324153 44.4068:102 44.45547:102 44.99823:2567 45.03308:419 48.39423:43 53.99702:203 55.02018:102	D-Alanine	C3H7NO2	Organic acids and derivatives	Carboxylic acids and derivatives	HMDB0001310	C00133	-
positive	pos-M94T425	94.0640261551581	7.08266666666667	hmdb::Aniline; ENone; false; HMDB0003012	94.06404	[M+H]+	83.9	66.6	88	80	41.03745:51 51.02121:102 53.03656:152 63.92539:43 66.04876:51 67.84551:43 77.03928:463 78.03331:203 79.0462:102 93.05444:152 94.06624:851	Aniline	C6H7N	Benzenoids	Benzene and substituted derivatives	HMDB0003012	C00292	-
positive	pos-M100T144	100.074614905908	2.40746666666667	hmdb::2-Piperidinone; E10; true; HMDB0011749	100.07499	[M+H]+	75.7	48.7	79.8	77.8	39.02232:51 41.03604:102 43.01841:102 44.01316:2482 55.05484:328 56.05006:1330 57.03404:153 58.02766:152 59.05144:102 69.03529:51 72.08035:254 80.05711:51 82.06326:203 98.05989:43 100.07649:1865	2-Piperidinone	C5H9NO	Organoheterocyclic compounds	Piperidines	HMDB0011749	null	-
positive	pos-M102T48	102.054314385178	0.796341666666667	hmdb::(S)-2-Azetidinecarboxylic acid; E40; true; HMDB0029615	102.05455	[M+H]+	82.1	81.2	74.5	46.2	31.98856:203 38.00939:51 39.02368:545 41.02394:51 41.03923:778 42.03281:314 43.05393:152 46.02874:102 55.87846:102 56.04967:7608 58.0658:602 84.03601:51 84.04116:152 85.03004:102	(S)-2-Azetidinecarboxylic acid	C4H7NO2	Organic acids and derivatives	Carboxylic acids and derivatives	HMDB0029615	null	-
positive	pos-M104T47_2	104.107056621156	0.780158333333333	massbank::Choline; LC-ESI-QTOF; MS2; CE	104.10722	[M]+	71.2	43.6	55.3	100	29.00315:152 29.01525:152 31.98981:254 38.00381:153 42.00963:102 42.03329:1428 43.0406:617 44.05051:22494 44.89697:254 45.03538:20193 45.05705:2418 45.42821:102 47.14955:43 53.99741:51 56.05016:510 57.88881:254 58.06628:55977 58.46712:102 58.89197:102 59.07313:6131 59.89832:425 60.08102:79479 60.46144:102 61.88686:102 65.03527:43 71.06841:102 71.07433:254 86.09547:254 88.07265:203 104.10554:10650	Choline	C5H14NO	Organic nitrogen compounds	Organonitrogen compounds	HMDB0000097	C00114	-
positive	pos-M106T47_1	106.048789592277	0.784358333333333	massbank::Serine; LC-ESI-QTOF; MS2; CE	106.04939	[M+H]+	86.9	79.3	85.3	80	31.99319:51 42.03433:4206 43.01677:254 44.04969:153 47.03882:254 58.06197:51 60.04397:4480 61.08749:102 70.02574:51 106.11737:102	Serine	C3H7NO3	Organic acids and derivatives	Carboxylic acids and derivatives	HMDB0000187	C00065	-
positive	pos-M112T51	112.049758152998	0.855675	inhouse::Cytosine; false; [M+H]+	112.04919	[M+H]+	90.8	88.3	88.4	80	40.01907:203 51.01183:102 52.01757:592 67.02985:383 68.01401:568 69.04499:497 71.02961:51 94.0411:471 95.02402:3813 112.04224:51 112.04819:460	Cytosine	C4H5N3O	Organoheterocyclic compounds	Diazines	HMDB0000630	C00380	-
positive	pos-M112T78	112.050025208619	1.30468333333333	inhouse::Cytosine; false; [M+H]+	112.05074	[M+H]+	90	85.8	91.2	70	29.01302:51 40.01883:342 42.03407:601 44.01588:102 52.01508:101 52.01812:1049 61.00924:102 67.02795:697 68.01207:1009 69.04536:373 70.94005:102 94.02889:50 94.03979:910 95.02405:3524 112.04202:50	Cytosine	C4H5N3O	Organoheterocyclic compounds	Diazines	HMDB0000630	C00380	-
positive	pos-M112T114	112.049472579567	1.89619166666667	hmdb::Cytosine; E10; true; HMDB0000630	112.04925	[M+H]+	71.4	51.2	58.7	75	55.02839:43 69.04761:51 95.02415:51 112.0497:51	Cytosine	C4H5N3O	Organoheterocyclic compounds	Diazines	HMDB0000630	C00380	-
positive	pos-M113T78	113.033455255949	1.29665	inhouse::Uracil; false; [M+H]+	113.03326	[M+H]+	84.7	70.7	84.2	85.7	40.01761:1296 42.03468:416 43.01622:573 53.00288:254 67.0304:51 68.01224:254 70.02319:99 70.02789:2280 71.93:102 95.01932:51 96.00732:3043 99.47755:43 113.03368:391	Uracil	C4H4N2O2	Organoheterocyclic compounds	Diazines	HMDB0000300	C00106	-
positive	pos-M113T100	113.033401126536	1.66736666666667	inhouse::Uracil; false; [M+H]+	113.03344	[M+H]+	72.1	64.3	55.3	57.1	30.03608:43 39.01982:51 55.93257:43 68.0127:102 70.03188:102 95.02107:51 96.00633:102	Uracil	C4H4N2O2	Organoheterocyclic compounds	Diazines	HMDB0000300	C00106	-
positive	pos-M113T52	113.033268163232	0.872933333333333	inhouse::Uracil; false; [M+H]+	113.03341	[M+H]+	73.6	56.2	80.5	42.9	40.01909:153 43.01774:102 51.99734:43 56.96441:51 65.04006:43 70.02618:51 96.0052:203 113.0343:102	Uracil	C4H4N2O2	Organoheterocyclic compounds	Diazines	HMDB0000300	C00106	-
positive	pos-M113T40_2	113.0436928694	0.6662	inhouse::Uracil; false; [M+H]+	113.03341	[M+H]+	73.6	56.2	80.5	42.9	40.01909:153 43.01774:102 51.99734:43 56.96441:51 65.04006:43 70.02618:51 96.0052:203 113.0343:102	Uracil	C4H4N2O2	Organoheterocyclic compounds	Diazines	HMDB0000300	C00106	-
positive	pos-M113T129	113.033365231115	2.15568333333333	inhouse::Uracil; false; [M+H]+	113.03327	[M+H]+	82.9	71.7	82.4	71.4	40.01846:153 43.01986:102 55.96037:43 68.01446:203 70.02661:254 95.01505:51 96.00991:345 113.032:102	Uracil	C4H4N2O2	Organoheterocyclic compounds	Diazines	HMDB0000300	C00106	-
positive	pos-M113T51	113.052827887413	0.8556	inhouse::Uracil; false; [M+H]+	113.03341	[M+H]+	73.6	56.2	80.5	42.9	40.01909:153 43.01774:102 51.99734:43 56.96441:51 65.04006:43 70.02618:51 96.0052:203 113.0343:102	Uracil	C4H4N2O2	Organoheterocyclic compounds	Diazines	HMDB0000300	C00106	-
positive	pos-M114T49	114.065444498253	0.814966666666667	hmdb::Creatinine; ENone; false; HMDB0000562	114.06658	[M+H]+	82.1	81.9	72.8	50	31.98885:43 42.03475:153 43.03008:472 44.0501:10247 45.01611:153 54.02053:43 55.0543:51 68.0499:102 72.04133:51 73.04585:51 82.06217:43 98.06818:43	Creatinine	C4H7N3O	Organic acids and derivatives	Carboxylic acids and derivatives	HMDB0000562	C00791	-
positive	pos-M114T159	114.090185342221	2.65245833333333	inhouse::.epsilon.-Caprolactam; false; [M+H]+	114.09171	[M+H]+	74.1	56.5	77.9	50	41.03652:102 41.04012:203 44.01647:622 55.01381:51 55.05339:153 67.04177:51 67.05672:102 69.06992:303 72.93244:51 72.93604:423 77.03924:51 79.05365:102 86.05985:203 96.07869:102 114.08833:404	.epsilon.-Caprolactam	C6H11NO	Unknown	-	NA	C06593	-
positive	pos-M116T51	116.0702597192	0.852075	massbank::Proline; LC-ESI-QTOF; MS2; CE	116.07112	[M+H]+	94.1	96.3	79	100	28.01687:350 29.0148:542 30.03481:203 31.99015:1225 39.02106:202 39.02282:992 41.03835:2054 42.03465:203 43.00422:307 43.05487:5815 44.04911:153 46.99592:102 53.03759:253 54.00728:102 56.04656:51 58.06477:203 65.12546:43 68.0504:5202 69.85052:1409 70.0666:528953 70.46089:152 70.50686:152 70.51983:152 70.62127:203 70.67438:102 71.35947:102 72.44888:102 74.02415:102 75.02657:102 79.77193:51 86.0586…	Proline	C5H9NO2	Organic acids and derivatives	Carboxylic acids and derivatives	HMDB0000162	C00148	-
positive	pos-M116T147	116.069513453927	2.443625	massbank::Proline; LC-ESI-ITFT; MS2; CE 85.0 eV; [M+H]+	116.06852	[M+H]+	70.4	48.6	72.2	50	27.02392:43 42.0318:51 44.98015:51 46.9977:51 64.0263:43 70.06052:101 70.06757:451 72.93229:43 75.02878:102 90.04498:43 116.01583:51	Proline	C5H9NO2	Organic acids and derivatives	Carboxylic acids and derivatives	HMDB0000162	C00148	-
positive	pos-M118T148	118.063851142178	2.46796666666667	inhouse::Sarcosine ethyl ester; false; [M+H]+	118.08649	[M+H]+	71.6	23.6	86.7	100	59.93157:43 65.03825:364 89.04081:102 90.0426:102 91.05536:3511 117.04993:100 117.056:1402 118.06229:1605	Sarcosine ethyl ester	C5H11NO2	Unknown	-	NA	NA	-
positive	pos-M118T101	118.064017014884	1.6861	hmdb::Indole; ENone; false; HMDB0000738	118.06428	[M+H]+	79	55.6	88.6	75	44.04629:51 55.05027:51 57.05698:153 58.06364:51 65.03591:51 70.06536:102 72.08118:102 91.04989:51 91.05659:254 117.05433:102	Indole	C8H7N	Organoheterocyclic compounds	Indoles and derivatives	HMDB0000738	C00463	-
positive	pos-M118T53	118.063862670163	0.876216666666667	inhouse::Betaine; false; [M+H]+	118.08707	[M+H]+	94.1	89.2	89.7	100	30.03254:102 40.98716:102 42.03562:1379 43.02822:253 43.04204:554 44.04918:698 56.04874:203 57.88951:541 58.06592:132136 58.81298:153 58.89807:152 59.07385:30015 72.04083:102 74.0593:152 103.0622:102 114.06313:152 118.08839:6997	Betaine	C5H11NO2	Organic acids and derivatives	Carboxylic acids and derivatives	HMDB0000043	C00719	-
positive	pos-M118T155	118.085210863523	2.5818	inhouse::Sarcosine ethyl ester; false; [M+H]+	118.08649	[M+H]+	71.6	23.6	86.7	100	59.93157:43 65.03825:364 89.04081:102 90.0426:102 91.05536:3511 117.04993:100 117.056:1402 118.06229:1605	Sarcosine ethyl ester	C5H11NO2	Unknown	-	NA	NA	-
positive	pos-M118T138	118.085172608178	2.29171666666667	hmdb::Indole; ENone; false; HMDB0000738	118.06421	[M+H]+	96.3	93.4	93.9	100	55.05745:102 63.02584:51 65.03918:889 67.27061:43 89.04319:153 90.04766:203 91.05508:5341 109.06945:43 117.06171:1888 118.06498:1877	Indole	C8H7N	Organoheterocyclic compounds	Indoles and derivatives	HMDB0000738	C00463	-
positive	pos-M118T111	118.085159374241	1.84578333333333	hmdb::Indole; ENone; false; HMDB0000738	118.06428	[M+H]+	79	55.6	88.6	75	44.04629:51 55.05027:51 57.05698:153 58.06364:51 65.03591:51 70.06536:102 72.08118:102 91.04989:51 91.05659:254 117.05433:102	Indole	C8H7N	Organoheterocyclic compounds	Indoles and derivatives	HMDB0000738	C00463	-
positive	pos-M118T50_2	118.086057173357	0.829233333333333	inhouse::Betaine; false; [M+H]+	118.08707	[M+H]+	94.1	89.2	89.7	100	30.03254:102 40.98716:102 42.03562:1379 43.02822:253 43.04204:554 44.04918:698 56.04874:203 57.88951:541 58.06592:132136 58.81298:153 58.89807:152 59.07385:30015 72.04083:102 74.0593:152 103.0622:102 114.06313:152 118.08839:6997	Betaine	C5H11NO2	Organic acids and derivatives	Carboxylic acids and derivatives	HMDB0000043	C00719	-
positive	pos-M118T77	118.085849076593	1.282375	massbank::Valine; LC-ESI-QTOF; MS2; CE	118.08565	[M+H]+	94.6	90.6	89.7	100	29.01402:153 30.03632:153 31.99012:203 37.00758:254 39.02365:1884 41.03831:102 42.03551:2082 44.04906:152 45.03297:254 53.03855:718 54.88681:152 55.05545:37385 55.49912:102 56.04858:2155 56.87997:102 57.06013:14690 57.41706:102 59.04778:955 71.86197:152 72.08234:19073 77.00838:51	Valine	C5H11NO2	Organic acids and derivatives	Carboxylic acids and derivatives	HMDB0000883	C00183	-
positive	pos-M119T247	119.084254586434	4.11646666666667	hmdb::Indane; E40; true; HMDB0059837	119.08553	[M+H]+	71.6	55.6	67.4	44.4	41.033:51 53.01413:43 59.04685:51 62.93025:51 65.0383:153 77.03569:102 78.04459:102 79.0563:51 91.05141:318 103.05216:102 104.05806:102 115.05191:102 117.0728:43 119.09137:102	Indane	C9H10	Benzenoids	Indanes	HMDB0059837	null	-
positive	pos-M120T52	120.051346345023	0.8689	massbank::Threonine; LC-ESI-QTOF; MS2; CE	120.06516	[M+H]+	95.3	91.3	93.5	100	26.01674:51 28.01904:379 29.01323:765 30.03244:102 31.98849:1113 38.01451:51 39.02098:203 41.03827:254 43.00597:102 45.03482:153 46.02962:875 53.00476:51 53.99994:102 56.05064:34502 57.03358:5235 58.06785:203 74.05903:6839 84.0462:254 96.99599:43 102.08772:152	Threonine	C4H9NO3	Organic acids and derivatives	Carboxylic acids and derivatives	HMDB0000167	C00188	-
positive	pos-M120T136	120.064281689924	2.26838333333333	inhouse::3-Amino-2-oxazolidinone; false; [M+NH4]+	120.08038	[M+NH4]+	71.4	36.9	74.4	100	29.0151:203 37.01022:102 39.02366:687 39.6586:43 41.03735:254 42.03542:3446 43.0418:504 50.01384:1261 51.02375:11459 52.8807:152 53.03907:41349 53.71403:102 54.03247:102 55.01842:1409 59.05352:43 60.98529:102 63.02057:152 65.00207:152 65.0383:6079 66.04768:203 67.04182:102 68.99525:319 71.94405:43 74.01181:152 75.02263:254 76.02805:153 76.80251:450 77.03894:142335 78.04411:1014 79.05453:660 80.05…	3-Amino-2-oxazolidinone	C3H6N2O2	Unknown	-	NA	NA	-
positive	pos-M120T48_2	120.064482858554	0.796383333333333	massbank::Threonine; LC-ESI-QTOF; MS2; CE	120.06516	[M+H]+	95.3	91.3	93.5	100	26.01674:51 28.01904:379 29.01323:765 30.03244:102 31.98849:1113 38.01451:51 39.02098:203 41.03827:254 43.00597:102 45.03482:153 46.02962:875 53.00476:51 53.99994:102 56.05064:34502 57.03358:5235 58.06785:203 74.05903:6839 84.0462:254 96.99599:43 102.08772:152	Threonine	C4H9NO3	Organic acids and derivatives	Carboxylic acids and derivatives	HMDB0000167	C00188	-
positive	pos-M120T53	120.079522109124	0.87595	massbank::Threonine; LC-ESI-QTOF; MS2; CE	120.06516	[M+H]+	95.3	91.3	93.5	100	26.01674:51 28.01904:379 29.01323:765 30.03244:102 31.98849:1113 38.01451:51 39.02098:203 41.03827:254 43.00597:102 45.03482:153 46.02962:875 53.00476:51 53.99994:102 56.05064:34502 57.03358:5235 58.06785:203 74.05903:6839 84.0462:254 96.99599:43 102.08772:152	Threonine	C4H9NO3	Organic acids and derivatives	Carboxylic acids and derivatives	HMDB0000167	C00188	-
positive	pos-M120T142	120.08084698589	2.36079166666667	inhouse::3-Amino-2-oxazolidinone; false; [M+NH4]+	120.08038	[M+NH4]+	71.4	36.9	74.4	100	29.0151:203 37.01022:102 39.02366:687 39.6586:43 41.03735:254 42.03542:3446 43.0418:504 50.01384:1261 51.02375:11459 52.8807:152 53.03907:41349 53.71403:102 54.03247:102 55.01842:1409 59.05352:43 60.98529:102 63.02057:152 65.00207:152 65.0383:6079 66.04768:203 67.04182:102 68.99525:319 71.94405:43 74.01181:152 75.02263:254 76.02805:153 76.80251:450 77.03894:142335 78.04411:1014 79.05453:660 80.05…	3-Amino-2-oxazolidinone	C3H6N2O2	Unknown	-	NA	NA	-
positive	pos-M121T101	121.063714191428	1.6868	hmdb::4-Hydroxystyrene; E40; true; HMDB0004072	121.06417	[M+H]+	79	71.8	70	57.1	31.99076:43 41.03542:51 41.03901:254 43.01686:431 43.0537:254 51.02193:51 53.03933:153 56.9634:51 65.03672:51 65.04012:102 71.95214:43 77.03762:333 79.05576:102 89.0416:43 91.05347:703 102.04195:51 103.04718:102 103.05859:254 105.07243:102 121.06918:51	4-Hydroxystyrene	C8H8O	Benzenoids	Benzene and substituted derivatives	HMDB0004072	C05627	-
positive	pos-M122T157	122.095595197038	2.62435	hmdb::2,6-Dimethylaniline; ENone; false; HMDB0060677	122.09662	[M+H]+	88.7	85.1	88.2	71.4	37.00861:102 38.013:51 41.03756:102 42.03383:43 50.01628:152 51.02122:671 53.0386:3616 55.01694:102 65.04034:516 66.04862:102 76.80381:102 77.03901:9388 78.0504:153 79.0534:9248 80.06281:102 81.0331:319 90.04346:102 91.05353:152 93.07295:102 95.05018:203 95.0844:51 103.05428:6013 104.0659:153 105.04217:695 105.07095:10896 106.06493:7955 106.74274:153 107.07084:10183 107.74312:102 120.08074:152 12…	2,6-Dimethylaniline	C8H11N	Benzenoids	Benzene and substituted derivatives	HMDB0060677	C11004	-
positive	pos-M122T422	122.095158622242	7.03685	hmdb::N,N-Dimethylaniline; ENone; false; HMDB0001020	122.09519	[M+H]+	75.8	41.8	81.9	100	42.01329:51 43.01575:51 53.03705:51 53.03807:153 56.04808:102 66.04354:51 73.05412:51 77.03728:254 78.03625:51 79.05415:294 80.05352:153 88.07532:51 92.05529:102 93.0603:102 95.05109:51 103.05242:203 105.07915:153 106.06594:507 107.07478:527 121.08409:51 122.092:203	N,N-Dimethylaniline	C8H11N	Organic nitrogen compounds	Organonitrogen compounds	HMDB0001020	C02846	-
positive	pos-M122T408	122.095126467847	6.801275	hmdb::N,N-Dimethylaniline; ENone; false; HMDB0001020	122.09519	[M+H]+	75.8	41.8	81.9	100	42.01329:51 43.01575:51 53.03705:51 53.03807:153 56.04808:102 66.04354:51 73.05412:51 77.03728:254 78.03625:51 79.05415:294 80.05352:153 88.07532:51 92.05529:102 93.0603:102 95.05109:51 103.05242:203 105.07915:153 106.06594:507 107.07478:527 121.08409:51 122.092:203	N,N-Dimethylaniline	C8H11N	Organic nitrogen compounds	Organonitrogen compounds	HMDB0001020	C02846	-
positive	pos-M123T52_1	123.042849686234	0.862033333333333	hmdb::2-Ethylacrylic acid; E40; true; HMDB0001862	123.04339	[M+Na]+	70.3	39.9	74.9	66.7	39.02599:102 51.02048:152 53.03678:580 55.0161:153 55.05464:5822 56.04984:998 57.05819:2234 58.06805:102 67.05545:153 72.08212:4379 73.38972:43 77.03883:620 80.05:371 81.03159:102 91.0571:43 95.04691:376 105.04288:102	2-Ethylacrylic acid	C5H8O2	Lipids and lipid-like molecules	Fatty Acyls	HMDB0001862	null	-
positive	pos-M123T101_2	123.043433002676	1.68549166666667	hmdb::Benzoic acid; E25; false; HMDB0001870	123.04347	[M+H]+	72.8	42.3	81	66.7	37.0048:43 41.03978:102 51.02052:102 53.03784:203 56.96494:43 67.0509:51 72.937:51 77.03888:1154 79.05698:51 81.03543:102 95.04835:360 105.04295:152 121.02322:43	Benzoic acid	C7H6O2	Benzenoids	Benzene and substituted derivatives	HMDB0001870	C00180	-
positive	pos-M123T79	123.054492198716	1.31185	massbank::Niacinamide; LC-ESI-QTOF; MS2; CE	123.05592	[M+H]+	95.3	89.6	94.8	100	40.98773:153 44.01063:51 44.01249:254 51.02089:152 52.01963:152 53.03827:3549 67.04254:51 68.05458:102 70.06497:102 72.94042:102 78.03531:11463 79.04197:466 79.80527:152 80.05005:38121 81.07337:102 84.08316:102 96.04512:1044 105.03207:51 105.04501:619 106.0302:506 117.57684:43 123.05781:10305	Niacinamide	C6H6N2O	Organoheterocyclic compounds	Pyridines and derivatives	HMDB0001406	C00153	-
positive	pos-M123T403	123.115602602342	6.71794166666667	hmdb::3-Allyl-1-cyclohexene; E20; true; HMDB0061784	123.1158	[M+H]+	71.1	45.4	70.3	66.7	39.02271:51 43.05286:102 53.03931:203 55.93692:51 67.05392:153 72.93065:51 78.03135:51 79.0542:203 80.04853:152 81.06804:254 95.04828:51 96.08183:102 106.07011:102 107.07024:102 109.93826:51 123.08662:152	3-Allyl-1-cyclohexene	C9H14	Hydrocarbons	Unsaturated hydrocarbons	HMDB0061784	null	-
positive	pos-M123T374	123.115731392657	6.22963333333333	hmdb::3-Allyl-1-cyclohexene; E20; true; HMDB0061784	123.11595	[M+H]+	70.6	34.8	78.5	77.8	41.0365:51 53.03651:43 55.93197:153 67.05325:102 71.9358:51 72.93722:102 79.04988:102 80.05048:203 81.06622:153 81.93451:102 95.07935:43 106.06258:102 107.05978:102 109.94241:102 122.08536:51 123.08963:102	3-Allyl-1-cyclohexene	C9H14	Hydrocarbons	Unsaturated hydrocarbons	HMDB0061784	null	-
positive	pos-M124T78_2	124.039042971656	1.30719166666667	massbank::Niacin; LC-ESI-QTOF; MS2; [M+H]+; CE	124.03984	[M+H]+	85.1	70.6	76.9	100	50.01496:51 51.0219:102 52.02571:152 53.0393:1057 54.04408:254 55.93588:102 61.00992:203 78.03284:5277 79.03574:644 80.05006:6383 81.05315:2137 83.01538:51 96.03963:51 96.04238:254 97.04674:152 106.03021:317 107.03887:51 122.03973:51 124.03948:2370 124.05512:247	Niacin	C6H5NO2	Organoheterocyclic compounds	Pyridines and derivatives	HMDB0001406	C00153	-
positive	pos-M124T57	124.038216865718	0.948658333333333	massbank::Isonicotinic acid; LC-ESI-QTOF; MS2; CE	124.03835	[M+H]+	85.3	70.9	78	100	38.00508:43 52.01796:152 52.03416:51 53.03863:1057 72.94093:102 78.03461:3783 79.04252:348 80.04935:5456 92.06571:43 96.04442:254 106.02372:102 111.03326:102 124.04191:1402	Isonicotinic acid	C6H5NO2	Organoheterocyclic compounds	Pyridines and derivatives	HMDB0060665	C07446	-
positive	pos-M126T47	126.021153234219	0.790658333333333	hmdb::Taurine; E40; true; HMDB0000251	126.02221	[M+H]+	76	83.2	40.8	56.2	29.01324:102 30.03399:653 31.98772:51 42.03458:203 44.0509:15423 45.03296:254 64.96907:661 78.97871:51 78.98495:203 80.96635:102 96.99603:102 108.00614:102 109.00068:51 126.02458:203	Taurine	C2H7NO3S	Organic acids and derivatives	Organic sulfonic acids and derivatives	HMDB0000251	C00245	-
positive	pos-M126T39	126.03872372726	0.6545	hmdb::Taurine; E40; true; HMDB0000251	126.02221	[M+H]+	76	83.2	40.8	56.2	29.01324:102 30.03399:653 31.98772:51 42.03458:203 44.0509:15423 45.03296:254 64.96907:661 78.97871:51 78.98495:203 80.96635:102 96.99603:102 108.00614:102 109.00068:51 126.02458:203	Taurine	C2H7NO3S	Organic acids and derivatives	Organic sulfonic acids and derivatives	HMDB0000251	C00245	-
positive	pos-M126T82	126.053757548485	1.36626666666667	inhouse::N-Ethylmaleimide; false; [M+H]+	126.05443	[M+H]+	74.8	55.3	71.2	66.7	39.02234:51 53.03797:102 67.93148:43 71.92548:51 80.04207:51 81.1703:43 97.04895:51 126.05793:297	N-Ethylmaleimide	C6H7NO2	Unknown	-	NA	C02441	-
positive	pos-M127T138_1	127.049155828229	2.30263333333333	inhouse::Thymine; false; [M+H]+	127.04923	[M+H]+	93.3	85.5	92.5	100	44.00999:102 47.01326:43 54.03206:568 56.05183:203 79.05374:43 81.04359:102 82.02871:431 84.0464:254 98.99214:43 109.04195:437 110.02356:931 127.05146:203	Thymine	C5H6N2O2	Organoheterocyclic compounds	Diazines	HMDB0000262	C00178	-
positive	pos-M128T52	128.069370349049	0.864683333333333	hmdb::D-1-Piperideine-2-carboxylic acid; E40; true; HMDB0001084	128.06909	[M+H]+	74.2	77.4	48.8	41.2	39.02115:254 41.03932:373 53.03754:102 54.03404:623 55.0544:11907 67.04046:51 82.06515:7379 105.00324:43 128.06685:102	D-1-Piperideine-2-carboxylic acid	C6H9NO2	Organoheterocyclic compounds	Pyridines and derivatives	HMDB0001084	C04092	-
positive	pos-M128T78	128.069365935977	1.30711666666667	hmdb::D-1-Piperideine-2-carboxylic acid; E40; true; HMDB0001084	128.07077	[M+H]+	74.6	69.5	55.2	52.9	31.98817:153 38.01587:102 39.02322:1502 41.03696:339 46.06346:51 52.01731:203 53.03797:877 54.01075:102 54.03448:1754 55.05486:26514 67.03642:51 78.03488:2464 80.05087:2017 81.81165:203 82.06585:22118 96.04184:152 106.02239:51 111.02744:102 124.04036:1372 128.06956:379	D-1-Piperideine-2-carboxylic acid	C6H9NO2	Organoheterocyclic compounds	Pyridines and derivatives	HMDB0001084	C04092	-
positive	pos-M129T133	129.137286571959	2.21828333333333	inhouse::N,N-Dimethyl-N-(4-piperidinyl)amine; false; [M+H]+	129.13718	[M+H]+	77.6	67.3	70.7	60	31.01918:43 39.02275:102 42.03275:153 43.01795:51 55.01688:51 55.05439:203 56.04961:102 58.07001:51 72.08112:102 77.03671:43 84.0797:895 94.0634:43	N,N-Dimethyl-N-(4-piperidinyl)amine	C7H16N2	Unknown	-	NA	NA	-
positive	pos-M130T421_1	130.042410209599	7.01638333333333	hmdb::Quinoline; ENone; false; HMDB0033731	130.06407	[M+H]+	92.2	91	90.2	85.7	39.02723:51 41.04018:153 45.03494:43 57.07085:153 77.03317:101 77.0381:363 102.04399:51 102.04825:102 103.05637:1181 105.03998:102 128.04887:203 130.05705:97 130.06506:4519	Quinoline	C9H7N	Organoheterocyclic compounds	Quinolines and derivatives	HMDB0033731	C06413	-
positive	pos-M130T85	130.048734544581	1.4216	inhouse::D-Pyroglutamic acid; false; [M+H]+	130.04913	[M+H]+	88.7	75.7	87.9	100	39.02108:51 41.03928:203 44.0128:43 56.04659:101 70.97692:43 77.0369:51 84.04643:1272 103.04787:51 113.08293:43 130.05873:203 130.06514:503	D-Pyroglutamic acid	C5H7NO3	Organic acids and derivatives	Carboxylic acids and derivatives	HMDB0000805	C02237	-
positive	pos-M130T48	130.049522597652	0.79585	massbank::L-5-Oxoproline; LC-ESI-QTOF; MS2; CE	130.04929	[M+H]+	83.2	59.8	85.9	100	31.99253:51 41.04014:599 43.01617:102 44.01369:153 56.04864:652 84.04506:2367 85.02619:203 102.05244:102 130.06339:254	L-5-Oxoproline	C5H7NO3	Organic acids and derivatives	Carboxylic acids and derivatives	HMDB0000267	C01879	-
positive	pos-M130T138	130.048683633462	2.292825	hmdb::Quinoline; ENone; false; HMDB0033731	130.06371	[M+H]+	89	84.2	89.3	71.4	53.03638:51 61.35469:102 62.79162:102 63.79357:102 77.03579:153 95.05032:43 103.0514:534 128.0457:51 128.05046:102 130.06499:1113	Quinoline	C9H7N	Organoheterocyclic compounds	Quinolines and derivatives	HMDB0033731	C06413	-
positive	pos-M130T154	130.048630309419	2.57336666666667	inhouse::DL-Pyroglutamic acid; false; [M+H]+	130.04874	[M+H]+	81.6	55.5	85.9	100	39.02109:51 39.02723:51 41.03928:566 43.05306:43 57.07298:361 67.93351:51 74.09912:102 84.04001:51 103.05215:153 128.05692:51 130.06514:1132	DL-Pyroglutamic acid	C5H7NO3	Unknown	-	NA	NA	-
positive	pos-M130T148	130.063833449476	2.47178333333333	inhouse::D-Pipecolinic acid; false; [M+H]+	130.08516	[M+H]+	82.3	58.2	85	100	39.0209:51 41.03906:965 42.03444:386 43.05281:203 44.04887:1325 55.05614:351 56.05032:2281 56.96539:153 57.05657:152 65.03989:203 67.05614:778 69.05764:201 69.07048:1104 70.0659:152 70.97971:102 72.08051:153 77.03602:204 82.06337:102 83.82288:153 84.08017:11626 86.09149:151 86.0967:565 103.05073:152 128.04382:51 130.06635:1120	D-Pipecolinic acid	C6H11NO2	Organic acids and derivatives	Carboxylic acids and derivatives	HMDB0005960	NA	-
positive	pos-M130T421_2	130.063814122823	7.0175	hmdb::Quinoline; ENone; false; HMDB0033731	130.06407	[M+H]+	92.2	91	90.2	85.7	39.02723:51 41.04018:153 45.03494:43 57.07085:153 77.03317:101 77.0381:363 102.04399:51 102.04825:102 103.05637:1181 105.03998:102 128.04887:203 130.05705:97 130.06506:4519	Quinoline	C9H7N	Organoheterocyclic compounds	Quinolines and derivatives	HMDB0033731	C06413	-
positive	pos-M130T135	130.085130864283	2.25593333333333	inhouse::D-Pipecolinic acid; false; [M+H]+	130.08455	[M+H]+	86	66.9	87.7	100	39.02372:152 41.03838:1028 42.03286:254 43.05399:102 44.05008:607 55.0514:102 56.04975:1131 57.07086:102 67.04993:51 67.05223:203 69.06771:203 70.94736:102 84.07992:4969 86.09647:203 130.06836:1612	D-Pipecolinic acid	C6H11NO2	Organic acids and derivatives	Carboxylic acids and derivatives	HMDB0005960	NA	-
positive	pos-M130T43	130.085638903911	0.709266666666667	inhouse::D-Pipecolinic acid; false; [M+H]+	130.08611	[M+H]+	85.1	75.8	69.6	100	29.01534:102 30.03535:51 39.01989:102 41.03984:454 42.03524:476 43.04165:367 53.03719:51 55.0551:964 55.88121:153 56.05033:12983 56.5402:102 57.07038:152 65.03661:102 67.05511:1640 68.01629:543 69.05896:422 69.98382:203 70.97988:7667 82.06747:468 83.8219:203 84.08177:83862 85.08125:152 88.98712:524 98.98716:811 112.07488:153 130.06403:203 130.08325:152	D-Pipecolinic acid	C6H11NO2	Organic acids and derivatives	Carboxylic acids and derivatives	HMDB0005960	NA	-
positive	pos-M130T158	130.157941376393	2.628575	hmdb::(Z)-2-Octene; E40; true; HMDB0061903	130.15797	[M+NH4]+	70.9	45.9	66.5	71.4	31.99026:51 39.02373:203 41.03836:720 43.01986:102 55.05121:43 57.07064:554 72.93452:51 84.08189:51 89.9434:102 128.05084:102 130.06541:302	(Z)-2-Octene	C8H16	Hydrocarbons	Unsaturated hydrocarbons	HMDB0061903	null	-
positive	pos-M132T46	132.053051836225	0.7723	hmdb::Creatine; ENone; false; HMDB0000064	132.07631	[M+H]+	86.3	83.1	76.1	75	29.01409:153 30.03485:102 31.9894:203 41.02492:203 42.02197:150 42.03471:1842 42.89938:254 43.03006:44018 43.78027:102 43.91788:1107 44.05011:226380 44.36192:102 44.62603:153 44.68608:102 45.2803:102 55.05352:102 57.04651:102 58.05308:1603 58.06592:2275 59.07061:379 68.02618:51 69.04559:1261 70.06671:102 72.0456:148 72.05514:1993 83.00837:102 86.07569:203 87.05547:2895 87.08037:1875 90.04806:469 …	Creatine	C4H9N3O2	Organic acids and derivatives	Carboxylic acids and derivatives	HMDB0000064	C00300	-
positive	pos-M132T50	132.076810156552	0.82825	hmdb::Creatine; ENone; false; HMDB0000064	132.07631	[M+H]+	86.3	83.1	76.1	75	29.01409:153 30.03485:102 31.9894:203 41.02492:203 42.02197:150 42.03471:1842 42.89938:254 43.03006:44018 43.78027:102 43.91788:1107 44.05011:226380 44.36192:102 44.62603:153 44.68608:102 45.2803:102 55.05352:102 57.04651:102 58.05308:1603 58.06592:2275 59.07061:379 68.02618:51 69.04559:1261 70.06671:102 72.0456:148 72.05514:1993 83.00837:102 86.07569:203 87.05547:2895 87.08037:1875 90.04806:469 …	Creatine	C4H9N3O2	Organic acids and derivatives	Carboxylic acids and derivatives	HMDB0000064	C00300	-
positive	pos-M132T149_1	132.079742234084	2.476	massbank::2-Methylindole; ESI-ITFT; direct injection; MS2; CE	132.07896	[M+H]+	86.8	66.3	94.4	100	53.04354:102 65.03989:51 72.93761:378 77.0321:102 80.04438:102 84.79198:43 89.03795:254 91.05508:51 93.05416:102 100.94851:51 103.05567:102 105.04066:102 105.06944:153 115.05523:493 117.05785:1692 128.0457:43 130.06659:434 131.07092:203 132.0791:361	2-Methylindole	C9H9N	Organoheterocyclic compounds	Indoles and derivatives	NA	NA	-
positive	pos-M132T118_2	132.101912787123	1.96221666666667	massbank::Isoleucine; LC-ESI-QTOF; MS2; CE	132.10214	[M+H]+	87.5	77.4	77.9	100	28.01909:476 29.01479:636 30.03403:3637 31.99014:1044 37.00589:152 37.0076:431 38.01458:203 39.0228:7967 40.9152:152 41.03924:28074 42.03463:1761 42.92321:254 43.00328:360 43.05394:18143 43.9178:404 44.05003:67493 44.56125:102 45.03395:1869 53.00383:203 53.04064:102 54.01345:153 55.01592:152 55.0555:1355 56.05074:3460 57.05701:7544 58.06474:1782 59.04892:153 67.04986:51 67.05215:254 69.06997:2271…	Isoleucine	C6H13NO2	Organic acids and derivatives	Carboxylic acids and derivatives	HMDB0000172	C00407	-
positive	pos-M132T56_3	132.101346674874	0.939775	massbank::Isoleucine; LC-ESI-QTOF; MS2; CE	132.1021	[M+H]+	90.9	83.5	84.3	100	27.02289:102 28.01797:1143 29.01364:1430 30.03131:194 30.03362:5587 31.01802:203 31.9897:1958 37.00709:841 38.01839:254 39.02402:19923 40.91464:322 41.03957:78016 41.4128:102 42.03406:3771 43.00545:479 43.0165:201 43.03032:337 43.04137:149 43.05426:1774 43.67839:102 43.91719:557 44.05035:131391 45.03428:5756 45.4555:102 50.60014:43 53.00003:254 54.00961:254 55.05162:1477 56.04996:13266 57.05834:2…	Isoleucine	C6H13NO2	Organic acids and derivatives	Carboxylic acids and derivatives	HMDB0000172	C00407	-
positive	pos-M132T149_2	132.100795214187	2.47973333333333	massbank::2-Methylindole; ESI-ITFT; direct injection; MS2; CE	132.07896	[M+H]+	86.8	66.3	94.4	100	53.04354:102 65.03989:51 72.93761:378 77.0321:102 80.04438:102 84.79198:43 89.03795:254 91.05508:51 93.05416:102 100.94851:51 103.05567:102 105.04066:102 105.06944:153 115.05523:493 117.05785:1692 128.0457:43 130.06659:434 131.07092:203 132.0791:361	2-Methylindole	C9H9N	Organoheterocyclic compounds	Indoles and derivatives	NA	NA	-
positive	pos-M132T42	132.090361943892	0.705966666666667	hmdb::Creatine; ENone; false; HMDB0000064	132.07631	[M+H]+	86.3	83.1	76.1	75	29.01409:153 30.03485:102 31.9894:203 41.02492:203 42.02197:150 42.03471:1842 42.89938:254 43.03006:44018 43.78027:102 43.91788:1107 44.05011:226380 44.36192:102 44.62603:153 44.68608:102 45.2803:102 55.05352:102 57.04651:102 58.05308:1603 58.06592:2275 59.07061:379 68.02618:51 69.04559:1261 70.06671:102 72.0456:148 72.05514:1993 83.00837:102 86.07569:203 87.05547:2895 87.08037:1875 90.04806:469 …	Creatine	C4H9N3O2	Organic acids and derivatives	Carboxylic acids and derivatives	HMDB0000064	C00300	-
positive	pos-M133T47	133.059584412796	0.7866	massbank::Asparagine; LC-ESI-QTOF; MS2; CE	133.0593	[M+H]+	87.7	83.5	82.6	76.9	28.01793:203 29.01435:203 31.98961:102 41.03753:102 43.01622:720 44.04819:528 45.04716:102 46.02874:744 60.0443:153 70.02839:1208 70.06482:538 74.02344:5549 87.05034:152 87.05428:203 99.00468:102 115.05445:51 116.02941:102	Asparagine	C4H8N2O3	Organic acids and derivatives	Carboxylic acids and derivatives	HMDB0000168	C00152	-
positive	pos-M133T50	133.079129120216	0.8284	massbank::Asparagine; LC-ESI-QTOF; MS2; CE	133.0593	[M+H]+	87.7	83.5	82.6	76.9	28.01793:203 29.01435:203 31.98961:102 41.03753:102 43.01622:720 44.04819:528 45.04716:102 46.02874:744 60.0443:153 70.02839:1208 70.06482:538 74.02344:5549 87.05034:152 87.05428:203 99.00468:102 115.05445:51 116.02941:102	Asparagine	C4H8N2O3	Organic acids and derivatives	Carboxylic acids and derivatives	HMDB0000168	C00152	-
positive	pos-M134T47	134.043567494411	0.790283333333333	massbank::Aspartic acid; LC-ESI-QTOF; MS2; CE	134.04242	[M+H]+	97.7	95.5	97.1	100	43.01675:1775 46.02647:152 46.03028:423 61.02515:43 70.0284:1076 74.01869:197 74.02594:3247 75.02958:102 88.03464:51 88.03859:738	Aspartic acid	C4H7NO4	Organic acids and derivatives	Carboxylic acids and derivatives	HMDB0000191	C00049	-
positive	pos-M134T162	134.058921496544	2.6964	inhouse::2-Indolinone; false; [M+H]+	134.05984	[M+H]+	82.6	69.2	83.5	71.4	53.03824:102 65.04218:43 77.03604:51 79.04913:102 79.05537:254 89.03976:51 89.04241:102 105.03429:152 106.06712:346 116.04789:51 133.0424:51 134.06303:153	2-Indolinone	C8H7NO	Unknown	-	NA	NA	-
positive	pos-M134T151	134.079728401774	2.52401666666667	inhouse::2-Indolinone; false; [M+H]+	134.05984	[M+H]+	82.6	69.2	83.5	71.4	53.03824:102 65.04218:43 77.03604:51 79.04913:102 79.05537:254 89.03976:51 89.04241:102 105.03429:152 106.06712:346 116.04789:51 133.0424:51 134.06303:153	2-Indolinone	C8H7NO	Unknown	-	NA	NA	-
positive	pos-M134T51	134.116618009441	0.85195	inhouse::Ethyldiethanolamine; false; [M+H]+	134.11823	[M+H]+	77.8	50.9	75.7	100	42.03374:102 43.01711:1504 43.02816:100 44.05097:963 45.03397:1319 46.02876:102 53.03759:51 53.04372:102 57.88622:102 58.06582:7668 58.99608:429 59.07375:4736 60.07947:1893 68.05154:384 70.06659:48540 70.69798:102 72.07647:102 74.02293:518 74.09785:318 75.03872:203 86.05861:102 88.01956:254 102.09218:13984 116.07363:102 130.93758:43 134.11534:203	Ethyldiethanolamine	C6H15NO2	Unknown	-	NA	NA	-
positive	pos-M135T247	135.079087700809	4.1138	inhouse::3,4-Dimethylbenzaldehyde; false; [M+H]+	135.07819	[M+H]+	86	87.4	84.9	50	45.03312:51 65.0345:51 65.03903:203 77.03745:102 79.0518:102 91.04498:50 91.0557:812 105.0458:51 105.06739:102 107.08175:51	3,4-Dimethylbenzaldehyde	C9H10O	Unknown	-	NA	NA	-
positive	pos-M135T403	135.115573290396	6.71631666666667	hmdb::p-Mentha-1,3,8-triene; E40; true; HMDB0037013	135.11514	[M+H]+	77	90.6	42.3	43.5	41.03654:102 45.03395:43 55.0555:102 57.07079:51 66.04646:51 67.05329:254 77.03556:51 77.03925:153 79.05492:287 81.07132:203 91.05527:203 93.07068:203 105.07297:102	p-Mentha-1,3,8-triene	C10H14	Lipids and lipid-like molecules	Prenol lipids	HMDB0037013	null	-
positive	pos-M136T425_2	136.020343189178	7.08944166666667	massbank::Benzothiazole; LC-ESI-ITFT; MS2; CE	136.02086	[M+H]+	86.5	70	85.5	100	43.01593:43 55.02172:51 65.0387:461 68.97592:51 72.08044:43 91.0461:51 91.05548:358 93.05866:254 109.00806:1093 118.062:43 120.07978:102 121.08813:203 136.02242:3154 136.10594:102	Benzothiazole	C7H5NS	Organoheterocyclic compounds	Benzothiazoles	HMDB0032930		-
positive	pos-M136T134	136.038149306093	2.23043333333333	hmdb::Adenine; E20; true; HMDB0000034	136.06226	[M+H]+	89.9	78.5	88	100	44.02172:43 65.03062:51 74.94406:43 77.03822:102 107.07264:51 107.07555:51 109.01221:102 119.03554:254 136.01553:51 136.02045:555	Adenine	C5H5N5	Organoheterocyclic compounds	Imidazopyrimidines	HMDB0000034	C00147	-
positive	pos-M136T133	136.060626752392	2.2191	hmdb::Adenine; E20; true; HMDB0000034	136.06226	[M+H]+	89.9	78.5	88	100	44.02172:43 65.03062:51 74.94406:43 77.03822:102 107.07264:51 107.07555:51 109.01221:102 119.03554:254 136.01553:51 136.02045:555	Adenine	C5H5N5	Organoheterocyclic compounds	Imidazopyrimidines	HMDB0000034	C00147	-
positive	pos-M136T78	136.060514911833	1.2994	hmdb::Adenine; ENone; false; HMDB0000034	136.06194	[M+H]+	90.6	82.7	91.9	83.3	51.0243:25 65.03832:76 70.06317:25 78.04337:51 91.05547:51 92.02404:51 92.05637:51 94.04463:51 108.00063:51 109.00981:300 119.0378:616 136.0248:375 136.06245:139	Adenine	C5H5N5	Organoheterocyclic compounds	Imidazopyrimidines	HMDB0000034	C00147	-
positive	pos-M136T101_2	136.075311830467	1.68518333333333	inhouse::2-Phenylacetamide; false; [M+H]+	136.07565	[M+H]+	87	69.2	87.6	100	53.04168:102 65.03822:1693 75.02046:51 77.03806:203 79.0512:102 81.07514:102 89.03414:43 91.05397:8313 94.03902:102 105.04279:51 107.04824:1324 109.01694:153 118.06374:102 119.0483:152 136.01471:51 136.01962:152	2-Phenylacetamide	C8H9NO	Benzenoids	Benzene and substituted derivatives	HMDB0010715	C02505	-
positive	pos-M136T52_2	136.074724707223	0.870383333333333	hmdb::2-Phenylacetamide; E40; true; HMDB0010715	136.07556	[M+H]+	85.7	74.7	82.3	83.3	39.01993:152 41.03719:153 53.03827:153 58.99462:153 60.99236:203 63.02448:153 65.0378:4604 67.0276:153 67.73064:43 70.06261:254 70.99651:51 75.0212:102 77.04003:561 79.05195:254 81.06704:153 87.02594:153 90.01401:152 90.77627:292 91.05473:18272 92.02465:203 93.05929:203 94.03979:254 101.04297:43 107.05048:3857 109.06611:153 117.05824:487 118.06606:421 119.0353:1020 119.05062:711 129.04614:51 136.…	2-Phenylacetamide	C8H9NO	Benzenoids	Benzene and substituted derivatives	HMDB0010715	C02505	-
positive	pos-M137T52_2	137.044942853005	0.867275	inhouse::Hypoxanthine; false; [M+H]+	137.04466	[M+H]+	96.5	97	97.2	84.6	37.0078:43 40.0177:102 53.01495:102 55.02512:247 55.02929:3262 56.96349:102 60.45085:43 65.01289:279 67.02296:100 67.02756:1445 68.01167:153 69.04962:102 77.03611:51 79.05792:152 81.068:153 82.0418:3100 83.0227:350 91.05556:102 92.02412:1175 92.05511:203 93.00864:152 94.03242:243 94.03923:3788 95.02348:407 107.97409:102 109.70106:102 110.03514:9499 112.04878:102 119.03419:7937 120.02122:789 120.0…	Hypoxanthine	C5H4N4O	Organoheterocyclic compounds	Imidazopyrimidines	HMDB0000157	C00262	-
positive	pos-M137T135_2	137.04531726966	2.2442	inhouse::Hypoxanthine; false; [M+H]+	137.04517	[M+H]+	97.1	98.7	96.5	84.6	34.83627:43 40.0197:254 43.02754:153 45.36368:43 53.01319:102 55.02959:7588 56.01196:102 60.93246:43 65.01438:823 67.02907:3294 77.01435:203 79.05836:102 82.03844:5999 83.02316:812 92.02463:3674 93.00644:441 93.75131:153 94.03974:9650 95.02264:102 107.05167:51 110.03574:29322 118.67055:102 119.03485:23289 120.02035:2228 120.04189:149 128.04739:51 136.62131:203 137.04669:20717	Hypoxanthine	C5H4N4O	Organoheterocyclic compounds	Imidazopyrimidines	HMDB0000157	C00262	-
positive	pos-M137T79	137.045561128186	1.3102	inhouse::Hypoxanthine; false; [M+H]+	137.0463	[M+H]+	97.1	98.8	96.6	84.6	38.00336:51 40.0167:254 41.03836:102 43.03001:153 51.02425:51 53.99801:153 55.02846:7277 57.0316:43 61.01143:254 65.01335:1078 67.03036:3332 68.00989:102 70.99346:102 77.00977:51 77.01223:254 79.05125:102 81.07014:203 81.79235:102 82.04143:10108 83.0249:880 85.23094:43 92.0253:3138 93.00713:364 93.75474:153 94.04046:11927 95.022:102 98.03474:51 109.05075:153 110.03535:25437 114.31356:43 119.03615…	Hypoxanthine	C5H4N4O	Organoheterocyclic compounds	Imidazopyrimidines	HMDB0000157	C00262	-
positive	pos-M137T432	137.058253513574	7.20386666666667	hmdb::3-(3-Furanyl)-2-methyl-2-propenal; E20; true; HMDB0040638	137.0587	[M+H]+	75.9	51.6	82.9	75	41.03719:102 55.05691:43 65.03494:153 66.04772:152 67.05338:153 69.03149:102 77.03786:153 79.05595:344 81.06979:203 91.0507:102 93.05382:102 94.04244:152 106.05152:51 109.06567:102 110.01202:152 121.07454:51 137.02165:760	3-(3-Furanyl)-2-methyl-2-propenal	C8H8O2	Organoheterocyclic compounds	Heteroaromatic compounds	HMDB0040638	null	-
positive	pos-M137T325	137.058241480745	5.40845	inhouse::2-Methylbenzoic acid; false; [M+H]+	137.0575	[M+H]+	71.9	45.4	75.2	66.7	41.0411:43 65.04028:102 77.03648:51 79.05583:102 81.07222:152 91.05747:153 95.08022:51 109.1027:43 122.07832:51	2-Methylbenzoic acid	C8H8O2	Benzenoids	Benzene and substituted derivatives	HMDB0002340	C07215	-
positive	pos-M137T48	137.070160089365	0.79745	massbank::1-Methylnicotinamide; LC-ESI-QTOF; MS2; CE	137.07021	[M]+	93.3	89.2	91.7	88.9	39.02439:339 41.03906:865 42.03355:493 50.01703:51 51.02199:203 53.03734:1004 56.05049:203 65.03792:2217 66.03477:152 67.03806:99 67.05531:3352 68.04891:153 75.50736:43 77.03893:203 78.03544:6064 79.0421:1305 80.04893:919 81.07098:203 84.04082:543 92.0504:8754 93.05945:2375 93.77327:102 94.06583:22491 95.08447:102 106.03181:254 108.04517:618 109.07949:153 119.05082:51 119.05695:152 125.04092:102 …	1-Methylnicotinamide	C7H9N2O	Organoheterocyclic compounds	Pyridines and derivatives	HMDB0000699	C02918	-
positive	pos-M138T194	138.053769822266	3.235	inhouse::3-Acetoxypyridine; false; [M+H]+	138.05396	[M+H]+	78.6	45.1	88	100	65.03595:51 78.03331:43 92.05485:51 96.04295:102 108.04565:43 138.01485:51	3-Acetoxypyridine	C7H7NO2	Organoheterocyclic compounds	Pyridines and derivatives	NA	NA	-
positive	pos-M139T52	139.049223254688	0.8618	inhouse::4-Imidazoleacrylic acid; false; [M+H]+	139.04866	[M+H]+	94.7	89.7	92.7	100	37.00645:102 39.02337:2789 41.03711:569 42.03157:102 52.99932:102 56.04924:102 59.04953:43 65.02524:153 66.0334:7344 67.04242:203 68.04867:1881 69.04257:480 70.02959:153 72.04608:43 78.03269:152 79.05306:152 93.04559:26744 94.02737:419 95.05949:3263 96.04082:102 97.03963:518 106.02422:152 121.03953:7981 122.02553:102 139.05161:874	4-Imidazoleacrylic acid	C6H6N2O2	Organoheterocyclic compounds	Azoles	HMDB0000301	C00785	-
positive	pos-M139T78	139.049458185012	1.30471666666667	inhouse::4-Imidazoleacrylic acid; false; [M+H]+	139.05016	[M+H]+	95.2	90.3	93.3	100	38.01444:102 39.02264:2371 41.03905:822 42.03352:102 43.01871:102 56.9622:254 61.00647:51 66.0333:7066 67.04117:203 68.04971:1842 69.03078:152 69.04245:303 71.95061:102 78.03743:153 79.04284:102 83.05332:102 84.9566:203 93.04113:5264 93.04384:28307 94.02834:203 94.04876:152 95.05907:2600 97.03781:253 106.02946:414 110.96954:51 110.97842:203 120.66372:102 121.04034:6962 128.99564:51 139.049:564	4-Imidazoleacrylic acid	C6H6N2O2	Organoheterocyclic compounds	Azoles	HMDB0000301	C00785	-
positive	pos-M139T44	139.072772662252	0.733925	inhouse::4-Imidazoleacrylic acid; false; [M+H]+	139.04866	[M+H]+	94.7	89.7	92.7	100	37.00645:102 39.02337:2789 41.03711:569 42.03157:102 52.99932:102 56.04924:102 59.04953:43 65.02524:153 66.0334:7344 67.04242:203 68.04867:1881 69.04257:480 70.02959:153 72.04608:43 78.03269:152 79.05306:152 93.04559:26744 94.02737:419 95.05949:3263 96.04082:102 97.03963:518 106.02422:152 121.03953:7981 122.02553:102 139.05161:874	4-Imidazoleacrylic acid	C6H6N2O2	Organoheterocyclic compounds	Azoles	HMDB0000301	C00785	-
positive	pos-M141T50_2	141.064699105039	0.841166666666667	hmdb::Methylimidazoleacetic acid; E40; true; HMDB0002820	141.06441	[M+H]+	75.3	78.8	50	47.6	39.02408:51 42.03321:203 54.0324:371 55.04234:102 67.05134:102 68.04839:1396 81.04508:5174 82.02893:102 86.05885:43 92.04701:102 94.05967:102 94.06512:153 95.06047:6325 96.06657:2401 97.0503:153 97.08073:102 123.04618:51 123.05397:560 135.08946:43 138.05775:102 141.06665:680	Methylimidazoleacetic acid	C6H8N2O2	Organoheterocyclic compounds	Azoles	HMDB0002820	C05828	-
positive	pos-M141T543_2	141.112522214479	9.04634166666667	inhouse::Hexamethylenetetramine; false; [M+H]+	141.11256	[M+H]+	86.4	62.7	95.3	100	42.03513:6313 43.01666:102 44.04958:518 56.05002:102 58.06505:445 71.06098:325 83.05932:102 85.07529:2482 98.07049:203 99.09793:43 112.08702:2139 141.11557:328	Hexamethylenetetramine	C6H12N4	Organic acids and derivatives	Carboximidic acids and derivatives	HMDB0001536	NA	-
positive	pos-M143T51_2	143.08065642991	0.852675	inhouse::N-Ethylmaleimide; false; [M+NH4]+	143.08105	[M+NH4]+	78	63.7	81	50	42.03407:403 43.05242:102 53.03468:51 54.03734:51 56.05086:511 57.04651:203 59.87835:43 68.05028:5752 70.06645:51411 75.88739:43 80.04897:203 81.04192:102 83.05644:152 83.06284:152 97.07709:6578 97.8575:102 98.05482:202 98.08541:1216 112.04201:43 116.0695:254 143.07156:100 143.07997:1458	N-Ethylmaleimide	C6H7NO2	Unknown	-	NA	C02441	-
positive	pos-M143T214	143.083852701723	3.57466666666667	hmdb::1-Methylnaphthalene; E10; true; HMDB0032860	143.0865	[M+H]+	70.1	27	75	100	43.01843:51 57.93575:43 61.00738:102 143.03973:43	1-Methylnaphthalene	C11H10	Benzenoids	Naphthalenes	HMDB0032860	C14082	-
positive	pos-M143T394	143.084052886899	6.57023333333333	inhouse::2-Octenoic acid, (E)-; false; [M+H]+	143.10458	[M+H]+	71.9	52.3	64.9	66.7	41.03923:51 43.05573:51 55.01766:102 55.05307:254 67.99178:43 91.05126:51	2-Octenoic acid, (E)-	C8H14O2	Unknown	-	NA	NA	-
positive	pos-M143T389	143.105566538981	6.48268333333333	inhouse::2-Octenoic acid, (E)-; false; [M+H]+	143.10458	[M+H]+	71.9	52.3	64.9	66.7	41.03923:51 43.05573:51 55.01766:102 55.05307:254 67.99178:43 91.05126:51	2-Octenoic acid, (E)-	C8H14O2	Unknown	-	NA	NA	-
positive	pos-M144T150	144.043465877757	2.4937	hmdb::Trimethadione; E10; true; HMDB0014491	144.06337	[M+H]+	71.6	23.5	87.7	100	58.06285:51 68.04708:51 68.0494:313 86.073:43 89.03816:102 98.06107:102 103.0591:43 114.03578:51 115.05915:102 128.04538:51 134.92113:43 143.06789:102 144.08575:203	Trimethadione	C6H9NO3	Organoheterocyclic compounds	Azolidines	HMDB0014491	null	-
positive	pos-M144T157	144.064338774542	2.62051666666667	hmdb::Trimethadione; E10; true; HMDB0014491	144.06337	[M+H]+	71.6	23.5	87.7	100	58.06285:51 68.04708:51 68.0494:313 86.073:43 89.03816:102 98.06107:102 103.0591:43 114.03578:51 115.05915:102 128.04538:51 134.92113:43 143.06789:102 144.08575:203	Trimethadione	C6H9NO3	Organoheterocyclic compounds	Azolidines	HMDB0014491	null	-
positive	pos-M144T137_1	144.064470909671	2.2804	inhouse::1-Naphthalenamine; false; [M+H]+	144.07954	[M+H]+	82.6	86.9	56.8	78.6	58.06619:43 77.03097:51 89.0397:102 91.05154:152 98.05991:43 103.0508:153 103.06078:51 115.05641:1189 116.06165:102 117.06062:252 117.07125:1071 118.06235:102 126.04373:51 128.04729:153 142.05399:51 142.06068:102 143.07495:1084 144.08273:1477	1-Naphthalenamine	C10H9N	Benzenoids	Naphthalenes	NA	C14790	-
positive	pos-M144T149	144.079722595742	2.47719166666667	hmdb::Trimethadione; E10; true; HMDB0014491	144.06337	[M+H]+	71.6	23.5	87.7	100	58.06285:51 68.04708:51 68.0494:313 86.073:43 89.03816:102 98.06107:102 103.0591:43 114.03578:51 115.05915:102 128.04538:51 134.92113:43 143.06789:102 144.08575:203	Trimethadione	C6H9NO3	Organoheterocyclic compounds	Azolidines	HMDB0014491	null	-
positive	pos-M144T184	144.079527202863	3.06133333333333	inhouse::1-Naphthalenamine; false; [M+H]+	144.07887	[M+H]+	80.3	76.8	72.1	57.1	57.07399:43 77.0356:51 89.0368:51 91.05399:102 115.05329:152 117.06356:203 127.05299:51 128.05678:51 143.0683:152 143.07501:465 144.07942:466	1-Naphthalenamine	C10H9N	Benzenoids	Naphthalenes	NA	C14790	-
positive	pos-M144T51_2	144.083236212097	0.852883333333333	inhouse::Stachydrine; false; [M+H]+	144.10217	[M+H]+	93.9	88	90.7	100	30.03398:277 31.98929:254 38.01538:51 39.02186:492 41.04007:459 42.03365:9495 43.01886:3256 43.04189:963 43.05478:323 44.04902:3209 45.03199:102 46.06392:921 53.03851:531 55.01687:153 55.05333:2662 56.04959:2972 57.03146:1070 57.05691:471 57.88931:411 58.06571:102322 59.04774:1368 60.0565:281 66.03039:101 66.03267:254 68.04794:1684 69.05467:1675 70.06645:4530 71.0489:2697 71.07375:872 72.08109:64…	Stachydrine	C7H13NO2	Organic acids and derivatives	Carboxylic acids and derivatives	HMDB0004827	C10172	-
positive	pos-M144T51_3	144.100703054772	0.856416666666667	inhouse::Stachydrine; false; [M+H]+	144.10217	[M+H]+	93.9	88	90.7	100	30.03398:277 31.98929:254 38.01538:51 39.02186:492 41.04007:459 42.03365:9495 43.01886:3256 43.04189:963 43.05478:323 44.04902:3209 45.03199:102 46.06392:921 53.03851:531 55.01687:153 55.05333:2662 56.04959:2972 57.03146:1070 57.05691:471 57.88931:411 58.06571:102322 59.04774:1368 60.0565:281 66.03039:101 66.03267:254 68.04794:1684 69.05467:1675 70.06645:4530 71.0489:2697 71.07375:872 72.08109:64…	Stachydrine	C7H13NO2	Organic acids and derivatives	Carboxylic acids and derivatives	HMDB0004827	C10172	-
positive	pos-M144T137_2	144.100649045785	2.28325	inhouse::1-Naphthalenamine; false; [M+H]+	144.07954	[M+H]+	82.6	86.9	56.8	78.6	58.06619:43 77.03097:51 89.0397:102 91.05154:152 98.05991:43 103.0508:153 103.06078:51 115.05641:1189 116.06165:102 117.06062:252 117.07125:1071 118.06235:102 126.04373:51 128.04729:153 142.05399:51 142.06068:102 143.07495:1084 144.08273:1477	1-Naphthalenamine	C10H9N	Benzenoids	Naphthalenes	NA	C14790	-
positive	pos-M146T149	146.059351861449	2.47703333333333	massbank::3-Formylindole; LC-ESI-QTOF; MS2; CE	146.05984	[M+H]+	94.8	89.9	92.7	100	41.04014:152 44.05097:203 57.93535:43 65.0382:701 66.05218:43 72.07883:51 81.03719:43 86.09245:101 86.10287:51 90.05186:152 91.05528:7025 91.79233:51 107.05112:43 117.05589:2700 118.06523:3003 128.04399:51 146.06474:102	3-Formylindole	C9H7NO	Organoheterocyclic compounds	Indoles and derivatives	HMDB0029737	C08493	-
positive	pos-M146T50_2	146.116449077066	0.840566666666667	hmdb::3-Dehydroxycarnitine; ENone; false; HMDB0006831	146.11742	[M+H]+	77.5	54.3	86.2	62.5	39.0203:51 41.03753:203 43.01899:4020 44.0482:469 45.03491:4475 45.05564:152 58.06125:152 58.06446:482 59.07127:152 60.08239:2778 67.039:102 69.03674:102 72.07821:153 77.02374:43 82.06082:153 84.08144:102 87.0451:6543 94.06503:153 100.06789:50 100.07632:1129 146.11127:102 146.11806:203	3-Dehydroxycarnitine	C7H15NO2	Organic compounds	Lipids and lipid-like molecules	HMDB0006831	C05543	-
positive	pos-M146T60	146.163934263423	0.99595	massbank::Spermidine; LC-ESI-QTOF; MS2; CE	146.16296	[M+H]+	89.2	95.5	83.4	50	30.03251:102 31.98699:43 45.03494:43 55.05556:102 58.05946:51 58.06266:254 72.08131:4038 84.08121:1199 112.1041:51 112.11153:484	Spermidine	C7H19N3	Organic nitrogen compounds	Organonitrogen compounds	HMDB0001257	C00315	-
positive	pos-M146T132	146.164114834823	2.20455	massbank::Spermidine; LC-ESI-QTOF; MS2; CE	146.16399	[M+H]+	90.5	95.6	80.9	66.7	30.0353:127 41.02342:25 42.03318:102 44.05036:51 55.05463:458 58.06379:747 70.06766:102 72.0799:9227 72.91315:51 83.81959:25 84.08332:3330 109.01167:25 112.1149:833	Spermidine	C7H19N3	Organic nitrogen compounds	Organonitrogen compounds	HMDB0001257	C00315	-
positive	pos-M146T41	146.164143487054	0.68835	massbank::Spermidine; LC-ESI-QTOF; MS2; CE	146.16426	[M+H]+	85.3	88.7	78.6	44.4	56.04935:51 58.06546:254 60.04646:153 68.98322:203 72.08318:3753 83.82201:51 84.08317:1797 94.06432:43 105.4844:43 112.10773:203	Spermidine	C7H19N3	Organic nitrogen compounds	Organonitrogen compounds	HMDB0001257	C00315	-
positive	pos-M147T101	147.04326900276	1.68181666666667	hmdb::Coumarin; ENone; false; HMDB0001218	147.04408	[M+H]+	71.1	42.9	75.5	60	55.93281:51 56.93905:51 65.03764:203 73.03118:51 81.06892:102 84.07725:203 90.77396:102 91.05375:1022 95.08866:43 105.06802:102 110.06976:43 118.03973:102 119.04867:254 120.0819:51	Coumarin	C9H6O2	Phenylpropanoids and polyketides	Coumarins and derivatives	HMDB0001218	C05851	-
positive	pos-M147T48	147.075655700341	0.796341666666667	massbank::Glutamine; LC-ESI-QTOF; MS2; CE	147.07634	[M+H]+	93	87.4	87.4	100	29.01283:385 31.98722:152 31.9912:319 37.00521:102 39.0203:150 39.02381:1411 41.03843:11631 43.01714:203 44.01372:350 45.0349:102 53.00162:102 55.01883:153 56.04945:27864 57.03342:254 60.04757:51 66.03117:153 67.05165:203 68.04404:102 69.03557:153 70.06482:102 74.02344:1365 78.03625:102 83.05718:153 83.78687:458 84.04539:175910 85.0265:1782 85.10809:102 92.04561:102 95.0111:254 101.06335:51 102.0…	Glutamine	C5H10N2O3	Organic acids and derivatives	Carboxylic acids and derivatives	HMDB0000641	C00064	-
positive	pos-M147T43	147.112125120057	0.708416666666667	massbank::Lysine; LC-ESI-QTOF; MS2; CE	147.11378	[M+H]+	93.3	87.9	87.9	100	29.01379:372 30.03376:203 31.98904:321 37.00547:51 39.0232:1790 41.03782:3122 42.03409:4768 43.01744:254 43.04139:450 44.04943:153 46.03001:203 50.01551:43 54.03221:254 55.05359:4148 55.88073:102 56.04984:52860 57.06987:1607 64.83907:51 65.03934:1456 66.0168:203 66.84878:153 67.01878:355 67.04292:224 67.05442:21348 68.98241:2362 69.05939:2117 69.98307:4696 70.06649:394 71.04774:619 71.95242:153 7…	Lysine	C6H14N2O2	Organic acids and derivatives	Carboxylic acids and derivatives	HMDB0000182	C00047	-
positive	pos-M147T78	147.112358191589	1.30620833333333	massbank::Lysine; LC-ESI-QTOF; MS2; CE	147.11163	[M+H]+	81.9	67.8	80.6	75	42.03466:51 44.04913:102 55.0545:51 58.99287:51 58.99503:153 67.05565:102 73.0309:51 84.07988:964 85.00813:51	Lysine	C6H14N2O2	Organic acids and derivatives	Carboxylic acids and derivatives	HMDB0000182	C00047	-
positive	pos-M147T136	147.111744436778	2.26838333333333	massbank::Lysine; LC-ESI-QTOF; MS2; CE	147.11214	[M+H]+	77.9	56.9	78.7	75	29.0141:43 43.39837:43 55.05251:102 61.02908:43 67.05116:51 72.07781:152 75.02306:51 84.0813:766 102.04841:43 105.06318:51 113.11441:51	Lysine	C6H14N2O2	Organic acids and derivatives	Carboxylic acids and derivatives	HMDB0000182	C00047	-
positive	pos-M148T79	148.04168441101	1.3138	massbank::L-Glutamic acid; LC-ESI-QTOF; MS2; CE	148.05927	[M+H]+	73	37.1	86.4	75	45.03383:25 45.04137:25 60.04556:194 72.93707:76 78.99605:25 84.04224:127 88.9319:51 102.03371:22 130.03419:25	L-Glutamic acid	C5H9NO4	Organic acids and derivatives	Carboxylic acids and derivatives	HMDB0000148	C00025	-
positive	pos-M148T53	148.040051422319	0.877516666666667	massbank::Glutamic acid; LC-ESI-QTOF; MS2; CE	148.0614	[M+H]+	92.9	87	87.4	100	29.01315:102 31.98841:153 38.01354:102 39.02349:1130 40.91411:102 41.03904:6894 42.01077:102 55.8803:456 56.04942:17411 57.03446:254 66.03132:51 66.0336:153 71.00844:102 74.02617:254 79.0533:51 83.78868:338 84.04464:86906 84.70757:102 85.02835:1838 85.04778:873 85.8694:102 102.05618:1985 105.04945:51 130.05151:102	Glutamic acid	C5H9NO4	Organic acids and derivatives	Carboxylic acids and derivatives	HMDB0000148	C00025	-
positive	pos-M148T76	148.059328870173	1.2634	massbank::L-Glutamic acid; LC-ESI-QTOF; MS2; CE	148.05927	[M+H]+	73	37.1	86.4	75	45.03383:25 45.04137:25 60.04556:194 72.93707:76 78.99605:25 84.04224:127 88.9319:51 102.03371:22 130.03419:25	L-Glutamic acid	C5H9NO4	Organic acids and derivatives	Carboxylic acids and derivatives	HMDB0000148	C00025	-
positive	pos-M148T48_2	148.05984674072	0.801758333333333	massbank::Glutamic acid; LC-ESI-QTOF; MS2; CE	148.0614	[M+H]+	92.9	87	87.4	100	29.01315:102 31.98841:153 38.01354:102 39.02349:1130 40.91411:102 41.03904:6894 42.01077:102 55.8803:456 56.04942:17411 57.03446:254 66.03132:51 66.0336:153 71.00844:102 74.02617:254 79.0533:51 83.78868:338 84.04464:86906 84.70757:102 85.02835:1838 85.04778:873 85.8694:102 102.05618:1985 105.04945:51 130.05151:102	Glutamic acid	C5H9NO4	Organic acids and derivatives	Carboxylic acids and derivatives	HMDB0000148	C00025	-
positive	pos-M149T322_2	149.022695645264	5.36880833333333	massbank::Phthalic anhydride; LC-ESI-QTOF; MS2; [M+H]+; CE	149.02359	[M+H]+	75	49.2	84	60	39.02265:481 45.03378:102 53.00158:51 64.84219:102 65.03681:3441 79.05336:102 80.02885:153 91.05358:51 93.03239:367 121.02917:809 121.03844:947 133.01941:43 149.02319:347	Phthalic anhydride	C8H4O3	Unknown	-	NA	NA	-
positive	pos-M149T142	149.058483435613	2.36075	hmdb::trans-Cinnamic acid; E40; true; HMDB0000930	149.05811	[M+H]+	81.2	86.6	68	42.1	50.01688:51 53.03513:101 53.0382:727 58.94279:43 65.03886:203 69.00062:43 75.02477:43 77.0387:3246 78.04762:102 79.0531:2733 81.03787:153 84.08176:203 89.94464:51 91.0573:594 93.07137:546 95.05407:153 103.05553:10967 105.04057:254 121.0674:102	trans-Cinnamic acid	C9H8O2	Phenylpropanoids and polyketides	Cinnamic acids and derivatives	HMDB0000930	C00423	-
positive	pos-M149T404	149.131243109761	6.72716666666667	hmdb::2,4-Dimethyl-1-(1-methylethyl)-benzene; E40; true; HMDB0061810	149.12985	[M+H]+	70.5	56.7	53.2	64.7	39.02534:102 45.03189:51 45.03377:102 55.05621:102 64.84196:102 65.03884:254 67.05507:153 77.03488:51 77.03611:102 79.0542:254 81.07183:254 91.05167:203 93.0643:152 93.07108:152 105.04158:51 107.08768:153 119.0545:51 133.0733:51	2,4-Dimethyl-1-(1-methylethyl)-benzene	C11H16	Lipids and lipid-like molecules	Prenol lipids	HMDB0061810	null	-
positive	pos-M150T78_2	150.058173289103	1.30500833333333	massbank::Methionine; LC-ESI-QTOF; MS2; CE	150.05766	[M+H]+	96	92.5	93.2	100	28.0196:203 29.01454:581 30.03375:203 31.98823:706 32.97889:254 34.99557:3866 37.02852:102 39.02231:375 41.0396:891 43.00361:152 44.04942:1571 44.97868:4242 45.98618:1232 46.99329:407 53.03878:586 55.88176:387 56.04982:118106 57.03167:1456 58.99615:1486 59.96639:152 60.82513:568 61.01143:160685 61.37388:102 61.53789:153 61.73189:153 67.0291:203 70.9921:101 72.0036:1166 74.02393:10054 74.05897:152…	Methionine	C5H11NO2S	Organic acids and derivatives	Carboxylic acids and derivatives	HMDB0000696	C00073	-
positive	pos-M150T52_2	150.057254046076	0.872783333333333	massbank::Methionine; LC-ESI-QTOF; MS2; CE	150.05754	[M+H]+	95.5	91.3	93.2	100	28.01737:203 31.98737:102 34.99464:1890 39.02039:102 41.03849:203 43.00614:102 44.05103:482 44.97935:1673 45.98875:564 46.99491:203 47.9711:51 49.00941:203 53.04041:254 55.8771:152 56.04935:59085 57.03331:388 58.99347:847 59.96695:153 60.82787:376 61.01088:71295 63.9113:43 70.9949:152 72.00285:394 74.02434:4890 74.05937:1131 74.99268:203 75.02794:153 77.00737:254 82.05024:51 84.04496:1104 84.0797…	Methionine	C5H11NO2S	Organic acids and derivatives	Carboxylic acids and derivatives	HMDB0000696	C00073	-
positive	pos-M150T87	150.076217938396	1.44836666666667	massbank::Methionine; LC-ESI-QTOF; MS2; CE	150.05766	[M+H]+	96	92.5	93.2	100	28.0196:203 29.01454:581 30.03375:203 31.98823:706 32.97889:254 34.99557:3866 37.02852:102 39.02231:375 41.0396:891 43.00361:152 44.04942:1571 44.97868:4242 45.98618:1232 46.99329:407 53.03878:586 55.88176:387 56.04982:118106 57.03167:1456 58.99615:1486 59.96639:152 60.82513:568 61.01143:160685 61.37388:102 61.53789:153 61.73189:153 67.0291:203 70.9921:101 72.0036:1166 74.02393:10054 74.05897:152…	Methionine	C5H11NO2S	Organic acids and derivatives	Carboxylic acids and derivatives	HMDB0000696	C00073	-
positive	pos-M150T543	150.11132676989	9.04195833333333	massbank::Triethanolamine; LC-ESI-QTOF; MS2; CE	150.11179	[M+H]+	71.8	40.6	73.5	80	42.03531:153 44.04885:153 45.03465:102 56.96551:102 60.99349:51 70.06382:719 72.93446:153 74.04423:51 82.06124:43 86.09457:51 88.07173:153 92.04758:51 93.0512:51 103.94991:43 106.06348:51 109.00311:51 110.09059:51 117.05828:43 121.09231:102 132.0687:51 132.09935:203 141.11255:43 150.12883:102	Triethanolamine	C6H15NO3	Organonitrogen compounds	Amines	HMDB0032538	C06771	-
positive	pos-M150T535_2	150.126521010442	8.92053333333333	massbank::Triethanolamine; LC-ESI-QTOF; MS2; CE	150.11179	[M+H]+	71.8	40.6	73.5	80	42.03531:153 44.04885:153 45.03465:102 56.96551:102 60.99349:51 70.06382:719 72.93446:153 74.04423:51 82.06124:43 86.09457:51 88.07173:153 92.04758:51 93.0512:51 103.94991:43 106.06348:51 109.00311:51 110.09059:51 117.05828:43 121.09231:102 132.0687:51 132.09935:203 141.11255:43 150.12883:102	Triethanolamine	C6H15NO3	Organonitrogen compounds	Amines	HMDB0032538	C06771	-
positive	pos-M151T151	151.037686341952	2.52456666666667	inhouse::Piperonal; false; [M+H]+	151.03831	[M+H]+	70.7	35.3	85.4	66.7	55.01974:43 65.03761:51 70.95597:51 77.03587:51 79.05643:102 93.05711:51 96.98632:43 108.01608:51 121.06293:51 123.07336:51 151.04483:51	Piperonal	C8H6O3	Organoheterocyclic compounds	Benzodioxoles	HMDB0032612	C10812	-
positive	pos-M151T342	151.074096805669	5.69501666666667	inhouse::Benzoic acid ethyl ester; false; [M+H]+	151.07455	[M+H]+	75.3	34.9	86.9	100	41.03705:102 41.04245:102 53.03912:51 55.05394:102 67.05267:203 77.03608:51 79.05169:102 79.05669:203 81.03391:102 91.05176:51 93.07117:102 105.07777:51 107.05013:102 111.27636:43 123.08699:102	Benzoic acid ethyl ester	C9H10O2	Benzenoids	Benzene and substituted derivatives	NA	NA	-
positive	pos-M151T235	151.074140985802	3.91671666666667	hmdb::4-Ethoxybenzaldehyde; E40; true; HMDB0033970	151.0743	[M+H]+	76.7	61.7	69.2	69.2	39.02271:51 41.04364:51 43.01883:203 51.02209:51 51.0261:51 53.03847:254 55.05538:203 65.0324:51 65.0358:203 67.0543:475 69.03364:152 77.03541:51 77.04403:102 79.05351:203 80.06167:102 81.06357:102 83.05151:102 91.0551:153 93.06644:51 95.04909:102 95.08331:254 103.05179:51 105.07421:254 107.04945:302 108.05711:253 121.05722:51 123.08321:280 126.86756:43 135.07773:51 151.07191:102	4-Ethoxybenzaldehyde	C9H10O2	Benzenoids	Phenol ethers	HMDB0033970	null	-
positive	pos-M151T385	151.074331552886	6.42108333333333	hmdb::3'-carboxy-alpha-chromanol; E20; true; HMDB0062349	151.07419	[M+H]+	80.5	47.8	91.3	100	39.02193:102 43.01617:51 45.03302:102 55.05342:203 65.0382:102 67.05329:451 69.03262:203 77.03433:51 79.05617:153 81.07132:102 91.05125:51 95.08487:254 103.05484:102 105.07153:203 105.08305:51 107.04675:203 108.05585:254 121.03582:51 123.08189:306 133.06526:102 151.03767:51 151.07736:102	3'-carboxy-alpha-chromanol	C9H10O2	Organoheterocyclic compounds	Benzopyrans	HMDB0062349	null	-
positive	pos-M151T453	151.07429433612	7.54808333333333	inhouse::Benzoic acid ethyl ester; false; [M+H]+	151.07431	[M+H]+	76.4	43.3	80.7	100	39.02349:102 45.03468:153 53.03527:51 65.03563:51 67.05297:152 77.0352:102 79.05954:153 91.05217:51 105.06528:102 108.05389:102 123.07507:51 123.08131:102	Benzoic acid ethyl ester	C9H10O2	Benzenoids	Benzene and substituted derivatives	NA	NA	-
positive	pos-M151T278	151.074104948723	4.6316	inhouse::Benzoic acid ethyl ester; false; [M+H]+	151.07437	[M+H]+	73.8	31.9	85.4	100	43.017:102 55.05435:462 59.93032:51 65.03807:102 66.04748:51 67.05661:254 77.03665:102 79.05353:203 81.06865:102 91.04842:51 95.08607:293 103.05466:51 103.06179:51 105.07279:102 108.05421:102 109.06364:51 123.07701:102 123.08324:203 151.07712:153	Benzoic acid ethyl ester	C9H10O2	Benzenoids	Benzene and substituted derivatives	NA	NA	-
positive	pos-M151T427	151.074039947008	7.108825	hmdb::4-Ethoxybenzaldehyde; E40; true; HMDB0033970	151.07419	[M+H]+	71.5	55.4	62	53.8	41.03925:102 45.02926:51 45.03492:203 53.03555:51 53.03759:102 55.05553:429 57.98882:43 65.03937:102 67.05333:452 77.03315:51 77.03684:203 79.05497:254 81.07011:102 83.04406:51 91.04462:51 91.05668:102 93.06803:203 95.05482:102 105.07018:153 107.04828:102 108.05885:152 110.01616:102 121.03127:51 123.07731:152 136.10648:43 151.03952:102	4-Ethoxybenzaldehyde	C9H10O2	Benzenoids	Phenol ethers	HMDB0033970	null	-
positive	pos-M151T327	151.07394566081	5.44208333333333	hmdb::3'-carboxy-alpha-chromanol; E20; true; HMDB0062349	151.07413	[M+H]+	73.2	53.8	63.2	71.4	41.03566:51 45.03021:51 53.03965:102 67.05219:51 77.04179:102 79.04875:51 83.04536:51 95.08771:102 105.06878:153 108.05598:102 121.06223:51 121.06532:51 123.08047:102 151.07411:51	3'-carboxy-alpha-chromanol	C9H10O2	Organoheterocyclic compounds	Benzopyrans	HMDB0062349	null	-
positive	pos-M151T208	151.073992600261	3.469625	hmdb::4-Ethoxybenzaldehyde; E40; true; HMDB0033970	151.07358	[M+H]+	71.1	57.7	61.6	57.7	39.0253:102 43.02058:153 53.04233:102 55.05303:153 65.03538:102 67.05615:568 69.03666:203 77.0385:254 79.05412:254 81.06796:102 83.05081:51 91.05292:102 93.07504:102 95.08788:319 103.05788:102 105.07026:153 107.0527:254 108.05452:417 121.06358:51 123.08183:254	4-Ethoxybenzaldehyde	C9H10O2	Benzenoids	Phenol ethers	HMDB0033970	null	-
positive	pos-M151T426	151.095102159823	7.10131666666667	hmdb::4-Ethoxybenzaldehyde; E40; true; HMDB0033970	151.07419	[M+H]+	71.5	55.4	62	53.8	41.03925:102 45.02926:51 45.03492:203 53.03555:51 53.03759:102 55.05553:429 57.98882:43 65.03937:102 67.05333:452 77.03315:51 77.03684:203 79.05497:254 81.07011:102 83.04406:51 91.04462:51 91.05668:102 93.06803:203 95.05482:102 105.07018:153 107.04828:102 108.05885:152 110.01616:102 121.03127:51 123.07731:152 136.10648:43 151.03952:102	4-Ethoxybenzaldehyde	C9H10O2	Benzenoids	Phenol ethers	HMDB0033970	null	-
positive	pos-M151T403	151.110317130737	6.72396666666667	hmdb::5-Isopropyl-2-methylphenol; E40; true; HMDB0035770	151.1097	[M+H]+	76.1	78.7	47.1	55.6	39.02324:51 43.01748:51 55.0526:51 63.02162:43 67.04988:152 67.05218:253 77.03419:51 77.04159:102 79.0535:253 81.06859:203 83.05272:51 91.05489:253 95.0844:152 95.09399:51 105.07088:203 107.08964:102 109.06747:102 119.07489:43 133.07375:51 149.07188:43 151.08954:51	5-Isopropyl-2-methylphenol	C10H14O	Lipids and lipid-like molecules	Prenol lipids	HMDB0035770	C09840	-
positive	pos-M151T366	151.146716136454	6.0948	hmdb::4-Methyl-2-methylene-1-(1methylethylidene)-cyclohexane; E40; true; HMDB0061811	151.14764	[M+H]+	72.7	68.7	46.7	56.2	39.02197:102 45.03212:51 53.03967:153 65.03373:51 67.04761:51 67.05681:670 79.05:203 79.05624:152 81.07266:392 91.05268:152 93.07348:102 95.08359:153 105.03854:51 107.08608:51 117.42391:43 133.09454:51 144.06261:43	4-Methyl-2-methylene-1-(1methylethylidene)-cyclohexane	C11H18	Lipids and lipid-like molecules	Prenol lipids	HMDB0061811	null	-
positive	pos-M151T397	151.146799938254	6.61126666666667	hmdb::4-Methyl-2-methylene-1-(1methylethylidene)-cyclohexane; E40; true; HMDB0061811	151.1467	[M+H]+	78.1	66.1	66	75	38.01713:51 41.03918:203 45.03578:153 53.04159:102 55.0523:102 65.03359:51 65.03699:254 67.05091:203 67.05436:379 69.06754:102 77.04041:43 79.05483:203 81.06997:450 91.04848:51 91.06054:203 93.06787:102 95.07929:102 95.09025:152 105.03977:51 105.08007:51 107.08297:102 109.06225:102 131.08202:43 151.1152:51	4-Methyl-2-methylene-1-(1methylethylidene)-cyclohexane	C11H18	Lipids and lipid-like molecules	Prenol lipids	HMDB0061811	null	-
positive	pos-M152T41	152.035156789711	0.6761	massbank::Guanine; LC-ESI-ITFT; MS2; m/z	152.05534	[M+H]+	83.7	70.8	81.9	80	43.02903:507 55.02824:470 56.04844:254 58.99583:102 63.00675:389 68.01295:102 80.02364:152 82.04208:203 83.02427:51 84.04447:153 93.00904:254 107.03714:203 109.05409:153 110.03429:3114 122.06101:43 134.04242:102 135.03259:6854 148.13397:254 152.05936:629	Guanine	C5H5N5O	Organoheterocyclic compounds	Imidazopyrimidines	HMDB0000132	C00242	-
positive	pos-M152T137	152.033396942742	2.28030833333333	massbank::Guanine; LC-ESI-ITFT; MS2; m/z	152.05666	[M+H]+	85	73.8	81.9	80	43.03091:1195 53.00996:51 53.01303:153 55.02841:1584 65.01102:51 68.01213:102 80.02288:382 82.04007:1148 83.02737:102 93.00837:296 98.03185:102 107.03512:765 109.04915:519 110.03522:7312 128.0408:102 128.04874:153 132.96486:51 134.05022:494 135.03064:17831 152.05746:2328	Guanine	C5H5N5O	Organoheterocyclic compounds	Imidazopyrimidines	HMDB0000132	C00242	-
positive	pos-M152T135_2	152.056315137245	2.24265	massbank::Guanine; LC-ESI-ITFT; MS2; m/z	152.05666	[M+H]+	85	73.8	81.9	80	43.03091:1195 53.00996:51 53.01303:153 55.02841:1584 65.01102:51 68.01213:102 80.02288:382 82.04007:1148 83.02737:102 93.00837:296 98.03185:102 107.03512:765 109.04915:519 110.03522:7312 128.0408:102 128.04874:153 132.96486:51 134.05022:494 135.03064:17831 152.05746:2328	Guanine	C5H5N5O	Organoheterocyclic compounds	Imidazopyrimidines	HMDB0000132	C00242	-
positive	pos-M152T52_2	152.055630667832	0.8646	massbank::Guanine; LC-ESI-ITFT; MS2; m/z	152.05534	[M+H]+	83.7	70.8	81.9	80	43.02903:507 55.02824:470 56.04844:254 58.99583:102 63.00675:389 68.01295:102 80.02364:152 82.04208:203 83.02427:51 84.04447:153 93.00904:254 107.03714:203 109.05409:153 110.03429:3114 122.06101:43 134.04242:102 135.03259:6854 148.13397:254 152.05936:629	Guanine	C5H5N5O	Organoheterocyclic compounds	Imidazopyrimidines	HMDB0000132	C00242	-
positive	pos-M152T78	152.055273962061	1.30276666666667	massbank::Guanine; LC-ESI-ITFT; MS2; m/z	152.05588	[M+H]+	79.1	60.4	75.7	80	41.03938:51 55.02515:102 55.02723:254 56.04951:1932 61.00452:51 61.00891:573 63.00671:776 68.98433:102 74.02352:254 78.03262:51 80.02467:254 82.04057:254 87.02293:153 93.00868:102 107.03371:291 109.05061:254 110.03519:3661 134.04155:152 135.03009:5194 152.05826:1241	Guanine	C5H5N5O	Organoheterocyclic compounds	Imidazopyrimidines	HMDB0000132	C00242	-
positive	pos-M152T214	152.060643123094	3.57175833333333	hmdb::Guanine; ENone; false; HMDB0000132	152.06337	[M+H]+	76.9	62.3	75	100	69.98079:43 109.05172:51 126.03989:51 151.04547:51 152.06358:730	Guanine	C5H5N5O	Organoheterocyclic compounds	Imidazopyrimidines	HMDB0000132	C00242	-
positive	pos-M152T45	152.068493140532	0.749316666666667	massbank::Guanine; LC-ESI-ITFT; MS2; m/z	152.05534	[M+H]+	83.7	70.8	81.9	80	43.02903:507 55.02824:470 56.04844:254 58.99583:102 63.00675:389 68.01295:102 80.02364:152 82.04208:203 83.02427:51 84.04447:153 93.00904:254 107.03714:203 109.05409:153 110.03429:3114 122.06101:43 134.04242:102 135.03259:6854 148.13397:254 152.05936:629	Guanine	C5H5N5O	Organoheterocyclic compounds	Imidazopyrimidines	HMDB0000132	C00242	-
positive	pos-M152T146	152.069140992055	2.43123333333333	massbank::Guanine; LC-ESI-ITFT; MS2; m/z	152.05666	[M+H]+	85	73.8	81.9	80	43.03091:1195 53.00996:51 53.01303:153 55.02841:1584 65.01102:51 68.01213:102 80.02288:382 82.04007:1148 83.02737:102 93.00837:296 98.03185:102 107.03512:765 109.04915:519 110.03522:7312 128.0408:102 128.04874:153 132.96486:51 134.05022:494 135.03064:17831 152.05746:2328	Guanine	C5H5N5O	Organoheterocyclic compounds	Imidazopyrimidines	HMDB0000132	C00242	-
positive	pos-M153T88	153.040053838466	1.46521666666667	massbank::Oxypurinol; LC-ESI-QTOF; MS2; CE	153.04013	[M+H]+	74.4	48.8	61.6	100	41.04165:102 53.01369:153 55.03012:2598 65.01398:102 67.02409:51 68.01283:153 69.03448:102 70.98109:153 80.02988:102 81.00884:1412 82.03952:2804 83.02426:521 91.04931:102 93.00776:254 97.06878:102 108.01865:418 110.03449:10032 121.04274:51 129.73601:43 135.03304:153 136.01704:9672 153.03108:51 153.0415:439	Oxypurinol	C5H4N4O2	Organoheterocyclic compounds	Imidazopyrimidines	HMDB0000786	C07599	-
positive	pos-M153T77	153.056599572812	1.2888	massbank::Oxypurinol; LC-ESI-QTOF; MS2; CE	153.04013	[M+H]+	74.4	48.8	61.6	100	41.04165:102 53.01369:153 55.03012:2598 65.01398:102 67.02409:51 68.01283:153 69.03448:102 70.98109:153 80.02988:102 81.00884:1412 82.03952:2804 83.02426:521 91.04931:102 93.00776:254 97.06878:102 108.01865:418 110.03449:10032 121.04274:51 129.73601:43 135.03304:153 136.01704:9672 153.03108:51 153.0415:439	Oxypurinol	C5H4N4O2	Organoheterocyclic compounds	Imidazopyrimidines	HMDB0000786	C07599	-
positive	pos-M153T389	153.125993149756	6.48648333333333	hmdb::Junionone; E40; true; HMDB0037280	153.12697	[M+H]+	77.5	75.8	59.6	51.9	41.03617:102 43.0167:51 43.05447:102 55.01959:102 57.03316:43 67.05154:102 69.06934:254 77.03735:51 83.05095:102 91.05983:102 95.08813:102 97.02708:51 107.08504:102 109.06433:51 128.05557:43 135.08006:51 153.06897:51	Junionone	C10H16O	Organic oxygen compounds	Organooxygen compounds	HMDB0037280	null	-
positive	pos-M153T404	153.125831116641	6.72831666666667	hmdb::Junionone; E40; true; HMDB0037280	153.1252	[M+H]+	72.8	84.4	35.6	40.7	39.02194:51 43.01619:51 53.03657:51 55.05656:102 57.06869:43 67.04758:51 69.07115:254 77.04053:51 79.05746:51 97.06118:51 111.08942:43 135.08623:51	Junionone	C10H16O	Organic oxygen compounds	Organooxygen compounds	HMDB0037280	null	-
positive	pos-M155T214	155.084005925313	3.56961666666667	hmdb::Anapear; E40; true; HMDB0040285	155.10342	[M+H]+	70.8	61.9	56.8	59.1	31.99086:51 39.02359:803 41.03555:150 41.03914:1474 43.01976:153 45.03197:102 53.017:51 53.03745:102 55.01579:102 55.05537:2854 57.03248:254 58.0646:102 65.04032:539 67.05315:6343 69.0733:153 71.04768:203 77.03786:153 79.0535:1210 80.97257:153 81.06862:1065 83.0835:102 91.04839:51 91.05508:500 93.07184:102 94.08237:102 98.98486:203 109.10173:203	Anapear	C9H14O2	Lipids and lipid-like molecules	Fatty Acyls	HMDB0040285	null	-
positive	pos-M155T227	155.084112317558	3.78948333333333	hmdb::Anapear; E40; true; HMDB0040285	155.10342	[M+H]+	70.8	61.9	56.8	59.1	31.99086:51 39.02359:803 41.03555:150 41.03914:1474 43.01976:153 45.03197:102 53.017:51 53.03745:102 55.01579:102 55.05537:2854 57.03248:254 58.0646:102 65.04032:539 67.05315:6343 69.0733:153 71.04768:203 77.03786:153 79.0535:1210 80.97257:153 81.06862:1065 83.0835:102 91.04839:51 91.05508:500 93.07184:102 94.08237:102 98.98486:203 109.10173:203	Anapear	C9H14O2	Lipids and lipid-like molecules	Fatty Acyls	HMDB0040285	null	-
positive	pos-M155T222	155.105352946267	3.6918	hmdb::Anapear; E40; true; HMDB0040285	155.10342	[M+H]+	70.8	61.9	56.8	59.1	31.99086:51 39.02359:803 41.03555:150 41.03914:1474 43.01976:153 45.03197:102 53.017:51 53.03745:102 55.01579:102 55.05537:2854 57.03248:254 58.0646:102 65.04032:539 67.05315:6343 69.0733:153 71.04768:203 77.03786:153 79.0535:1210 80.97257:153 81.06862:1065 83.0835:102 91.04839:51 91.05508:500 93.07184:102 94.08237:102 98.98486:203 109.10173:203	Anapear	C9H14O2	Lipids and lipid-like molecules	Fatty Acyls	HMDB0040285	null	-
positive	pos-M155T374	155.141751975159	6.23325833333333	hmdb::Geraniol; E25; false; HMDB0005812	155.14328	[M+H]+	70.6	47.2	71.5	62.5	42.03336:102 55.05294:51 57.03424:51 72.93665:43 79.053:102 81.06811:203 91.05049:51 91.05585:51 95.0827:102 98.98422:203 109.10397:102 155.13097:51	Geraniol	C10H18O	Lipids and lipid-like molecules	Prenol lipids	HMDB0005812	C09871	-
positive	pos-M156T44	156.075896866259	0.7358	massbank::Histidine; LC-ESI-QTOF; MS2; CE	156.07645	[M+H]+	97.9	96.5	96.9	100	39.02363:203 41.04009:356 43.04099:102 54.03402:505 55.04085:102 56.04962:3657 60.95539:43 66.02928:202 66.03384:692 67.04632:153 68.05145:1718 69.04304:153 81.03963:331 81.04469:3293 82.05271:6959 82.80482:152 83.06184:18952 83.90599:102 84.04237:411 89.50497:51 93.04485:12295 94.76466:102 95.05876:3043 101.51685:43 109.73045:152 110.07342:27965 111.05374:536 149.9902:203 156.07268:51	Histidine	C6H9N3O2	Organic acids and derivatives	Carboxylic acids and derivatives	HMDB0000177	C00135	-
positive	pos-M156T137	156.075519596355	2.2899	massbank::Histidine; LC-ESI-QTOF; MS2; CE	156.07532	[M+H]+	83.8	87.3	77.1	42.9	42.03442:43 56.05134:102 70.07292:43 81.04388:51 82.05443:102 83.05843:254 95.0577:51 104.04796:43 110.07207:203	Histidine	C6H9N3O2	Organic acids and derivatives	Carboxylic acids and derivatives	HMDB0000177	C00135	-
positive	pos-M156T52	156.100641046068	0.864408333333333	massbank::Histidine; LC-ESI-QTOF; MS2; CE	156.07645	[M+H]+	97.9	96.5	96.9	100	39.02363:203 41.04009:356 43.04099:102 54.03402:505 55.04085:102 56.04962:3657 60.95539:43 66.02928:202 66.03384:692 67.04632:153 68.05145:1718 69.04304:153 81.03963:331 81.04469:3293 82.05271:6959 82.80482:152 83.06184:18952 83.90599:102 84.04237:411 89.50497:51 93.04485:12295 94.76466:102 95.05876:3043 101.51685:43 109.73045:152 110.07342:27965 111.05374:536 149.9902:203 156.07268:51	Histidine	C6H9N3O2	Organic acids and derivatives	Carboxylic acids and derivatives	HMDB0000177	C00135	-
positive	pos-M157T395	157.099893847366	6.59078333333333	hmdb::Methyl 4Z-octenoate; E40; true; HMDB0039794	157.12102	[M+H]+	82.8	78.7	75.3	66.7	39.02529:51 39.02792:51 41.03909:152 53.03737:51 53.04044:51 55.05321:254 57.0674:102 67.0519:51 67.05879:102 69.06736:287 73.06536:51 81.0685:102 83.08465:102 91.05628:51 97.06492:102 97.10227:102 109.06489:51 128.06099:43 141.06944:51	Methyl 4Z-octenoate	C9H16O2	Lipids and lipid-like molecules	Fatty Acyls	HMDB0039794	null	-
positive	pos-M157T252	157.120911673255	4.19438333333333	hmdb::(E)-2-Ethyl heptenoate; E40; true; HMDB0059840	157.12059	[M+H]+	74.3	76.9	47.2	47.4	39.02634:51 41.03927:153 45.03399:51 55.05554:203 57.07084:51 67.0522:51 69.06884:675 71.08813:43 81.02842:43	(E)-2-Ethyl heptenoate	C9H16O2	Lipids and lipid-like molecules	Fatty Acyls	HMDB0059840	null	-
positive	pos-M157T389_1	157.120939232789	6.48490833333333	hmdb::Methyl 4Z-octenoate; E40; true; HMDB0039794	157.12146	[M+H]+	80.8	72.4	76.9	61.1	39.02192:51 41.03743:153 43.01893:153 53.04268:43 55.05445:152 57.07291:102 67.05329:51 69.06879:254 73.9275:43 79.04619:51 81.06754:102 85.10647:43 93.06664:51 97.06391:102 141.07001:51	Methyl 4Z-octenoate	C9H16O2	Lipids and lipid-like molecules	Fatty Acyls	HMDB0039794	null	-
positive	pos-M157T404	157.121071268997	6.72836666666667	hmdb::Methyl 4Z-octenoate; E40; true; HMDB0039794	157.12102	[M+H]+	82.8	78.7	75.3	66.7	39.02529:51 39.02792:51 41.03909:152 53.03737:51 53.04044:51 55.05321:254 57.0674:102 67.0519:51 67.05879:102 69.06736:287 73.06536:51 81.0685:102 83.08465:102 91.05628:51 97.06492:102 97.10227:102 109.06489:51 128.06099:43 141.06944:51	Methyl 4Z-octenoate	C9H16O2	Lipids and lipid-like molecules	Fatty Acyls	HMDB0039794	null	-
positive	pos-M157T331	157.121070448572	5.52370833333333	hmdb::4-Hydroxynonenal; E40; true; HMDB0004362	157.1214	[M+H]+	76.5	70.3	56.5	68.2	39.01934:101 39.02372:373 39.45734:43 41.03839:1582 43.01899:509 45.03213:102 53.03764:102 55.05349:6466 57.06769:152 59.04792:1230 67.04994:152 69.03272:325 69.07005:2972 70.10664:51 79.0513:153 81.07272:153 83.05054:152 93.06813:152 95.08777:153 97.06268:203 97.10142:1007 105.04006:51	4-Hydroxynonenal	C9H16O2	Lipids and lipid-like molecules	Fatty Acyls	HMDB0004362	null	-
positive	pos-M158T172	158.080048230828	2.87231666666667	inhouse::N-Methyl-1-phenylethylamine; false; [M+Na]+	158.09583	[M+Na]+	71.8	26.8	90.2	85.7	41.03695:204 43.0175:102 51.0206:102 53.03694:203 56.04797:43 61.02821:153 72.93642:51 72.98679:43 77.0359:152 79.05525:410 83.04433:51 95.08241:43 99.02723:43 103.05366:471 105.04443:101 105.07034:304 106.06575:970 107.07168:890 113.96561:43 121.08233:102 122.09023:102 130.06345:51 143.06657:51 143.07161:254 158.09477:152	N-Methyl-1-phenylethylamine	C9H13N	Unknown	-	NA	NA	-
positive	pos-M158T156	158.095550865851	2.59708333333333	inhouse::N-Methyl-1-phenylethylamine; false; [M+Na]+	158.09583	[M+Na]+	71.8	26.8	90.2	85.7	41.03695:204 43.0175:102 51.0206:102 53.03694:203 56.04797:43 61.02821:153 72.93642:51 72.98679:43 77.0359:152 79.05525:410 83.04433:51 95.08241:43 99.02723:43 103.05366:471 105.04443:101 105.07034:304 106.06575:970 107.07168:890 113.96561:43 121.08233:102 122.09023:102 130.06345:51 143.06657:51 143.07161:254 158.09477:152	N-Methyl-1-phenylethylamine	C9H13N	Unknown	-	NA	NA	-
positive	pos-M158T164	158.116381046958	2.73279166666667	inhouse::N-Methyl-1-phenylethylamine; false; [M+Na]+	158.09583	[M+Na]+	71.8	26.8	90.2	85.7	41.03695:204 43.0175:102 51.0206:102 53.03694:203 56.04797:43 61.02821:153 72.93642:51 72.98679:43 77.0359:152 79.05525:410 83.04433:51 95.08241:43 99.02723:43 103.05366:471 105.04443:101 105.07034:304 106.06575:970 107.07168:890 113.96561:43 121.08233:102 122.09023:102 130.06345:51 143.06657:51 143.07161:254 158.09477:152	N-Methyl-1-phenylethylamine	C9H13N	Unknown	-	NA	NA	-
positive	pos-M159T143	159.075243852436	2.38131666666667	inhouse::1,8-Diaminonaphthalene; false; [M+H]+	159.09033	[M+H]+	72.7	28.9	88.5	100	71.04552:102 76.01493:51 77.03932:102 91.05134:102 103.05209:102 105.06588:102 115.0458:100 115.05483:1343 116.05099:152 117.05753:1421 118.0684:102 130.05545:100 130.06506:1186 132.08086:1244 140.04802:153 142.06245:322 143.0717:152 144.07442:203 155.05725:43 157.07442:102 158.08437:152 159.09224:203	1,8-Diaminonaphthalene	C10H10N2	Benzenoids	Naphthalenes	NA	NA	-
positive	pos-M159T149	159.090463389997	2.47684166666667	inhouse::1,8-Diaminonaphthalene; false; [M+H]+	159.09033	[M+H]+	72.7	28.9	88.5	100	71.04552:102 76.01493:51 77.03932:102 91.05134:102 103.05209:102 105.06588:102 115.0458:100 115.05483:1343 116.05099:152 117.05753:1421 118.0684:102 130.05545:100 130.06506:1186 132.08086:1244 140.04802:153 142.06245:322 143.0717:152 144.07442:203 155.05725:43 157.07442:102 158.08437:152 159.09224:203	1,8-Diaminonaphthalene	C10H10N2	Benzenoids	Naphthalenes	NA	NA	-
positive	pos-M160T136	160.074692896436	2.26868333333333	inhouse::2-Methylquinolin-8-ol; false; [M+H]+	160.07504	[M+H]+	75.9	69.4	67.2	42.9	55.93491:51 56.94226:332 60.04654:51 65.04018:102 70.78265:43 72.93694:51 77.02167:51 78.04659:102 83.98675:51 84.07813:102 95.04475:43 103.0501:51 105.06819:152 111.006:43 115.05421:507 117.05537:706 126.96531:43 131.0703:102 132.08336:203 133.06468:152 143.06755:102 146.07426:51 159.06656:152 160.0811:326	2-Methylquinolin-8-ol	C10H9NO	Unknown	-	NA	NA	-
positive	pos-M160T149_1	160.074793174306	2.47758333333333	inhouse::2-Methylquinolin-8-ol; false; [M+H]+	160.07504	[M+H]+	75.9	69.4	67.2	42.9	55.93491:51 56.94226:332 60.04654:51 65.04018:102 70.78265:43 72.93694:51 77.02167:51 78.04659:102 83.98675:51 84.07813:102 95.04475:43 103.0501:51 105.06819:152 111.006:43 115.05421:507 117.05537:706 126.96531:43 131.0703:102 132.08336:203 133.06468:152 143.06755:102 146.07426:51 159.06656:152 160.0811:326	2-Methylquinolin-8-ol	C10H9NO	Unknown	-	NA	NA	-
positive	pos-M160T149_2	160.093926332164	2.47641666666667	inhouse::2-Methylquinolin-8-ol; false; [M+H]+	160.07504	[M+H]+	75.9	69.4	67.2	42.9	55.93491:51 56.94226:332 60.04654:51 65.04018:102 70.78265:43 72.93694:51 77.02167:51 78.04659:102 83.98675:51 84.07813:102 95.04475:43 103.0501:51 105.06819:152 111.006:43 115.05421:507 117.05537:706 126.96531:43 131.0703:102 132.08336:203 133.06468:152 143.06755:102 146.07426:51 159.06656:152 160.0811:326	2-Methylquinolin-8-ol	C10H9NO	Unknown	-	NA	NA	-
positive	pos-M160T52_2	160.13207684725	0.861958333333333	hmdb::Cyclohexyl acetate; E20; true; HMDB0031352	160.13176	[M+NH4]+	72.2	31	81.2	100	39.01995:51 39.02258:254 41.03631:152 43.01685:1078 44.05071:541 45.0337:153 45.05726:301 55.05415:10854 56.04726:102 56.93901:153 57.03653:102 58.06762:828 59.05074:3169 59.07556:203 59.89859:102 60.0802:7141 67.84049:51 68.04766:203 70.06499:102 73.06522:102 81.04306:102 83.04994:3678 84.08061:153 97.07166:533 100.0743:102 101.05853:3500 102.09723:102 114.08922:153 143.08084:51 160.12712:459	Cyclohexyl acetate	C8H14O2	Organic acids and derivatives	Carboxylic acids and derivatives	HMDB0031352	C12297	-
positive	pos-M161T403	161.131074741138	6.72346666666667	hmdb::1-(1-methylethenyl)-3-(1-methylethyl)-benzene; E40; true; HMDB0061814	161.13104	[M+H]+	70.9	71.1	38.2	50	43.01599:51 55.05422:51 67.04841:51 67.05531:153 79.04959:51 91.05355:282 93.06622:51 101.05867:51 103.05298:51 105.07253:203 107.09134:43 115.05273:51 117.06906:102 119.08759:152 131.08159:51 133.05338:51	1-(1-methylethenyl)-3-(1-methylethyl)-benzene	C12H16	Benzenoids	Benzene and substituted derivatives	HMDB0061814	null	-
positive	pos-M161T372	161.131062533468	6.20263333333333	hmdb::1-(1-methylethenyl)-3-(1-methylethyl)-benzene; E40; true; HMDB0061814	161.13107	[M+H]+	72.6	69.5	48.5	50	43.01689:51 45.03657:43 55.05316:102 67.05298:153 79.05455:153 91.04681:51 91.05753:203 98.97761:51 103.05721:51 105.0696:102 117.0675:51 119.07375:51 128.06563:51 161.12558:51	1-(1-methylethenyl)-3-(1-methylethyl)-benzene	C12H16	Benzenoids	Benzene and substituted derivatives	HMDB0061814	null	-
positive	pos-M161T386	161.131167587305	6.43814166666667	hmdb::1-(1-methylethenyl)-3-(1-methylethyl)-benzene; E40; true; HMDB0061814	161.13107	[M+H]+	72.6	69.5	48.5	50	43.01689:51 45.03657:43 55.05316:102 67.05298:153 79.05455:153 91.04681:51 91.05753:203 98.97761:51 103.05721:51 105.0696:102 117.0675:51 119.07375:51 128.06563:51 161.12558:51	1-(1-methylethenyl)-3-(1-methylethyl)-benzene	C12H16	Benzenoids	Benzene and substituted derivatives	HMDB0061814	null	-
positive	pos-M162T143	162.039228453039	2.38475	hmdb::2-Indolecarboxylic acid; E20; true; HMDB0002285	162.05365	[M+H]+	76.4	46	88	75	69.07306:43 77.03636:51 79.05322:102 89.04156:102 103.05141:51 107.05051:153 116.04871:384 133.04994:51 133.05318:51 141.04749:43 144.04143:102 162.04996:51	2-Indolecarboxylic acid	C9H7NO2	Organoheterocyclic compounds	Indoles and derivatives	HMDB0002285	null	-
positive	pos-M162T157	162.054018301992	2.60898333333333	inhouse::Quinoline-2,8-diol; false; [M+H]+	162.05391	[M+H]+	90.2	81.6	85.5	100	53.03864:338 63.02492:770 65.03712:952 75.02417:102 77.03688:905 79.05376:2207 87.02132:43 88.76414:203 89.03951:10169 90.03197:601 91.0527:1646 92.0509:203 96.0403:43 100.02161:153 103.05354:152 104.04655:152 105.05008:152 105.06879:253 106.06421:1968 107.04834:2347 107.07449:781 116.04498:6694 116.04951:36185 117.03021:202 117.05604:728 119.04382:203 122.09332:102 126.0343:153 128.05051:102 131…	Quinoline-2,8-diol	C9H7NO2	Organoheterocyclic compounds	Quinolines and derivatives	NA	NA	-
positive	pos-M162T139	162.053817463751	2.31585	hmdb::2-Indolecarboxylic acid; E20; true; HMDB0002285	162.05365	[M+H]+	76.4	46	88	75	69.07306:43 77.03636:51 79.05322:102 89.04156:102 103.05141:51 107.05051:153 116.04871:384 133.04994:51 133.05318:51 141.04749:43 144.04143:102 162.04996:51	2-Indolecarboxylic acid	C9H7NO2	Organoheterocyclic compounds	Indoles and derivatives	HMDB0002285	null	-
positive	pos-M162T136	162.075123105208	2.2676	hmdb::2-Indolecarboxylic acid; E20; true; HMDB0002285	162.05365	[M+H]+	76.4	46	88	75	69.07306:43 77.03636:51 79.05322:102 89.04156:102 103.05141:51 107.05051:153 116.04871:384 133.04994:51 133.05318:51 141.04749:43 144.04143:102 162.04996:51	2-Indolecarboxylic acid	C9H7NO2	Organoheterocyclic compounds	Indoles and derivatives	HMDB0002285	null	-
positive	pos-M162T175	162.090112553259	2.91323333333333	inhouse::3-(2-Hydroxyethyl)indole; false; [M+H]+	162.08945	[M+H]+	85.8	87.9	82	53.3	53.04065:51 75.02289:51 77.03558:152 89.03545:102 91.0486:152 91.05663:822 102.04533:102 103.05344:576 115.05324:1072 116.0509:203 117.05894:878 117.06806:2032 118.06373:102 127.04343:51 127.05293:291 128.05037:203 130.05855:203 130.06816:254 142.05731:102 142.06065:203 143.07158:2399 144.07935:5936 148.60243:43 155.06235:638	3-(2-Hydroxyethyl)indole	C10H11NO	Organoheterocyclic compounds	Indoles and derivatives	HMDB0003447	C00955	-
positive	pos-M162T48	162.111505077944	0.803616666666667	massbank::L-Carnitine; LC-ESI-QTOF; MS2; CE	162.11264	[M+H]+	92	80.9	93.9	100	39.02382:43 42.03471:102 43.01899:2089 44.04913:203 45.05941:102 57.0366:642 58.0666:644 59.07343:462 60.08022:2472 61.02858:102 70.06718:203 82.01505:43 85.02911:2671 95.05354:43 102.09355:2033 103.0363:2345 113.0676:51 133.06136:51 159.06421:51 159.09608:51 162.11385:357	L-Carnitine	C7H15NO3	Organic nitrogen compounds	Organonitrogen compounds	HMDB0000062	C00318	-
positive	pos-M163T157	163.057166199934	2.61208333333333	inhouse::6-Hydroxycoumarin; false; [M+H]+	163.03677	[M+H]+	71.3	43.4	69.8	83.3	41.03659:102 41.03929:102 43.02084:102 45.03307:803 53.03662:102 57.06982:102 65.0349:51 67.01661:43 77.03446:51 77.04185:254 79.05256:517 81.03606:43 89.03957:278 91.04874:101 91.0541:377 92.04961:102 95.04807:102 105.04439:152 106.06138:203 107.07019:203 115.05042:51 117.03484:153 120.05867:43 122.0996:102 135.04071:102	6-Hydroxycoumarin	C9H6O3	Phenylpropanoids and polyketides	Coumarins and derivatives	NA	NA	-
positive	pos-M163T374	163.146817162779	6.23506666666667	hmdb::Pregeijerene; E40; true; HMDB0036759	163.14806	[M+H]+	71.2	71.2	41.5	45.2	39.01984:51 41.03978:203 45.03074:102 55.0519:153 55.05503:102 67.05157:102 77.03984:153 79.05425:566 81.06937:102 84.07909:102 93.06583:101 93.07125:280 95.08543:152 105.03755:51 105.06921:102 107.08508:152 117.06706:51 119.0917:51 123.07619:51 133.10628:43 135.08011:51 149.02081:43 163.12193:51	Pregeijerene	C12H18	Hydrocarbons	Unsaturated hydrocarbons	HMDB0036759	null	-
positive	pos-M163T364	163.146710358778	6.05981666666667	hmdb::Pregeijerene; E40; true; HMDB0036759	163.14806	[M+H]+	71.2	71.2	41.5	45.2	39.01984:51 41.03978:203 45.03074:102 55.0519:153 55.05503:102 67.05157:102 77.03984:153 79.05425:566 81.06937:102 84.07909:102 93.06583:101 93.07125:280 95.08543:152 105.03755:51 105.06921:102 107.08508:152 117.06706:51 119.0917:51 123.07619:51 133.10628:43 135.08011:51 149.02081:43 163.12193:51	Pregeijerene	C12H18	Hydrocarbons	Unsaturated hydrocarbons	HMDB0036759	null	-
positive	pos-M165T101_2	165.054455575123	1.68281666666667	hmdb::2-Hydroxycinnamic acid; ENone; false; HMDB0002641	165.05504	[M+H]+	74.4	58.6	57.2	80	53.03576:201 53.03883:1095 59.05338:43 65.03825:445 72.93358:43 77.03911:3792 81.03191:102 91.0562:3373 93.06887:102 95.05015:10543 96.87532:43 101.03449:43 103.05561:787 105.04638:203 107.04311:203 109.06451:283 119.05035:2137 121.06106:153 123.04189:2797 147.04053:102	2-Hydroxycinnamic acid	C9H8O3	Phenylpropanoids and polyketides	Cinnamic acids and derivatives	HMDB0002641	C01772	-
positive	pos-M165T52	165.054090404142	0.867416666666667	inhouse::3-Hydroxycinnamic acid; false; [M+H]+	165.05493	[M+H]+	73.7	30.7	87	100	50.013:51 50.01797:51 53.03933:203 56.04938:102 60.04322:51 65.03445:51 67.05408:102 70.06384:102 75.02612:51 77.04132:636 84.04073:152 84.08064:102 91.0481:101 91.05346:1599 94.03441:51 95.0474:2008 97.03156:51 103.05145:51 103.05857:51 107.05636:102 112.77628:43 119.04763:845 123.0423:654 125.89008:43 136.0336:51 155.04927:43 165.10641:153	3-Hydroxycinnamic acid	C9H8O3	Phenylpropanoids and polyketides	Cinnamic acids and derivatives	HMDB0001713	C12621	-
positive	pos-M165T355_2	165.090300067109	5.92030833333333	inhouse::3-Methyl-1-cyclohexanecarboxylic acid; false; [M+Na]+	165.09126	[M+Na]+	72.1	46.8	71.2	66.7	41.03601:51 43.01838:773 51.02456:51 55.05479:870 65.03284:51 65.04076:203 67.05473:1967 69.06906:302 77.03951:254 79.05391:1340 81.06902:1078 83.04935:1127 91.04742:50 91.05546:1465 93.03157:102 93.0695:152 94.08137:203 95.04943:102 95.08502:203 95.09324:51 103.05638:406 104.06515:254 105.0702:203 107.04684:2146 107.09334:102 109.0639:153 109.10349:769 115.06682:51 119.08659:1819 121.06209:628 1…	3-Methyl-1-cyclohexanecarboxylic acid	C8H14O2	Unknown	-	NA	NA	-
positive	pos-M165T167	165.089673776173	2.78839166666667	hmdb::p-Mentha-2,4(8)-dien-9,3-olide; E40; true; HMDB0037174	165.08974	[M+H]+	71.9	68	45.5	55.2	39.02546:51 41.03742:102 43.01703:153 55.05515:153 57.93492:43 65.03758:102 67.05492:656 69.05289:51 79.05267:153 81.06773:370 91.0499:102 91.05527:254 93.07198:102 95.05054:538 100.93468:43 107.05073:51 109.09565:102 117.05679:51 117.07349:153 123.05619:43 128.05103:102 137.06192:51 149.06174:51	p-Mentha-2,4(8)-dien-9,3-olide	C10H12O2	Organoheterocyclic compounds	Benzofurans	HMDB0037174	null	-
positive	pos-M165T287	165.0896154899	4.79040833333333	inhouse::3-Methyl-1-cyclohexanecarboxylic acid; false; [M+Na]+	165.08936	[M+Na]+	72.5	61.9	59.5	50	43.01899:102 53.0356:51 55.0535:102 67.05455:203 77.03693:51 77.03816:102 79.05506:203 91.05142:51 91.05812:203 93.0695:102 95.09189:102 105.07174:102 107.04841:152 107.08618:102 109.09776:102 117.06827:51 119.08833:152 122.06703:102 124.04982:43 135.07988:51 137.09456:102	3-Methyl-1-cyclohexanecarboxylic acid	C8H14O2	Unknown	-	NA	NA	-
positive	pos-M165T375_1	165.089718522391	6.25306666666667	inhouse::3-Methyl-1-cyclohexanecarboxylic acid; false; [M+Na]+	165.08955	[M+Na]+	76.5	55.2	74.7	75	39.0267:51 43.01656:203 46.03675:43 53.03691:203 55.05377:203 59.04818:43 65.03853:153 67.05591:1886 69.07143:102 77.03954:254 79.0502:152 79.0527:575 81.06779:1015 83.05066:152 91.05415:850 93.0736:152 95.08507:203 97.06409:51 103.05357:102 105.06881:152 107.04835:605 109.10061:519 117.07269:102 119.08511:630 121.06832:152 122.06841:710 137.08932:152 137.09425:595 147.06757:51 165.08904:203	3-Methyl-1-cyclohexanecarboxylic acid	C8H14O2	Unknown	-	NA	NA	-
positive	pos-M165T474	165.090210154353	7.9033	inhouse::3-Methyl-1-cyclohexanecarboxylic acid; false; [M+Na]+	165.09135	[M+Na]+	71.3	48.1	70.3	58.3	43.01791:203 43.05567:102 55.05495:720 67.05341:1012 69.03267:102 77.03288:51 77.04028:203 79.05338:203 81.07096:377 83.04613:203 91.04651:51 91.05455:855 93.06853:153 95.08262:203 105.07603:102 107.05267:675 109.10052:254 115.05004:51 117.07541:51 119.08473:501 121.0648:102 122.07569:527 124.0882:102 132.05252:102 137.09662:801 148.09998:51 165.09084:253	3-Methyl-1-cyclohexanecarboxylic acid	C8H14O2	Unknown	-	NA	NA	-
positive	pos-M165T251	165.089793598808	4.18393333333333	inhouse::3-Methyl-1-cyclohexanecarboxylic acid; false; [M+Na]+	165.0912	[M+Na]+	74.7	51.8	77.3	62.5	41.03638:51 43.01601:152 53.03532:51 55.05633:153 57.93513:43 65.04022:102 67.05304:254 77.03774:102 79.05338:204 81.07103:153 83.04755:102 91.04959:101 91.05227:454 95.08727:102 103.04734:51 105.06973:153 107.04928:254 109.09716:153 117.06611:102 119.08614:152 121.06474:102 122.07256:354 128.05942:51 137.09216:254 165.08867:152	3-Methyl-1-cyclohexanecarboxylic acid	C8H14O2	Unknown	-	NA	NA	-
positive	pos-M165T431	165.089709195568	7.18324166666667	inhouse::3-Methyl-1-cyclohexanecarboxylic acid; false; [M+Na]+	165.09059	[M+Na]+	73.2	49.5	79	54.2	38.01469:43 41.04015:102 45.04043:43 55.05397:153 65.0362:51 67.05235:152 69.06542:51 79.04974:102 79.05348:152 81.0344:102 81.07233:254 83.05008:203 91.05332:466 94.07368:51 95.08821:102 105.07471:51 107.04845:314 109.06253:51 109.10212:153 115.06675:43 119.08641:153 121.0665:102 122.07274:484 124.09148:102 130.98193:43 137.09679:152 150.03552:43 165.09103:203	3-Methyl-1-cyclohexanecarboxylic acid	C8H14O2	Unknown	-	NA	NA	-
positive	pos-M165T412	165.089751364974	6.87016666666667	hmdb::Ethyl phenylacetate; E20; true; HMDB0032618	165.09138	[M+H]+	71.7	48.4	69.9	62.5	43.01661:254 53.03902:102 55.05385:153 65.03748:153 67.0537:1105 77.03596:102 77.04089:153 79.05406:254 81.07044:203 83.05206:102 91.05429:734 93.06832:102 96.05566:43 103.05658:203 104.06822:51 107.04996:435 109.09785:254 119.07763:101 119.08376:861 121.06233:102 122.07169:757 128.0601:51 131.05342:102 137.09447:903 149.05475:51 165.09653:322	Ethyl phenylacetate	C10H12O2	Benzenoids	Benzene and substituted derivatives	HMDB0032618	null	-
positive	pos-M165T404_1	165.12602944128	6.72718333333333	hmdb::2-Methyl-3-(2-pentenyl)-2-cyclopenten-1-one; E20; true; HMDB0037294	165.12645	[M+H]+	76.5	66.9	59.2	73.1	39.02022:51 43.01705:102 45.03387:51 51.02298:102 55.02184:102 65.03874:51 67.05495:749 77.03465:51 77.03835:153 79.05645:374 81.06903:921 83.05828:102 85.06387:51 91.05665:315 93.06931:254 95.08344:152 105.04678:51 105.06981:254 107.05949:102 109.10157:102 117.06139:43 119.08134:152 121.10004:102 124.08167:102 137.06198:43 145.0961:51 147.11569:152 165.1235:102	2-Methyl-3-(2-pentenyl)-2-cyclopenten-1-one	C11H16O	Organooxygen compounds	Carbonyl compounds	HMDB0037294	null	-
positive	pos-M166T52_1	166.055950032411	0.870833333333333	hmdb::Methyl 3-methyl-1-butenyl disulfide; E10; true; HMDB0038890	166.07056	[M+NH4]+	73.3	44.5	82.2	66.7	42.03262:152 43.02702:102 55.03024:343 58.99255:43 67.02884:102 69.04046:203 76.00473:51 79.02585:102 80.02252:102 91.05486:153 93.05671:102 94.03584:152 96.04662:101 96.05488:456 107.02157:550 109.02813:153 110.03619:254 119.05384:102 121.04916:203 123.06574:153 124.049:2812 128.04976:51 135.03329:371 142.0583:51 148.06136:102 149.04366:6379 151.04044:102 153.04355:102 166.05145:50 166.06775:1746	Methyl 3-methyl-1-butenyl disulfide	C6H12S2	Organosulfur compounds	Organic disulfides	HMDB0038890	null	-
positive	pos-M166T80	166.071517446797	1.32790833333333	hmdb::Methyl 3-methyl-1-butenyl disulfide; E10; true; HMDB0038890	166.0728	[M+NH4]+	76.8	60.8	80	50	42.03193:101 44.04819:102 59.58749:43 67.03265:51 69.042:203 70.06779:203 79.02503:101 79.03002:203 84.0863:152 86.44985:43 96.05404:152 107.01636:51 107.02216:383 121.04985:152 124.04971:2333 149.04794:10478 166.07231:1699	Methyl 3-methyl-1-butenyl disulfide	C6H12S2	Organosulfur compounds	Organic disulfides	HMDB0038890	null	-
positive	pos-M166T136	166.071064243392	2.26881666666667	massbank::Phenylalanine; LC-ESI-QTOF; MS2; CE	166.08643	[M+H]+	93.5	88.4	88.1	100	27.02257:102 28.01913:203 29.01483:344 30.0333:102 31.99019:315 39.02286:254 41.0411:203 42.0347:15920 43.01808:1110 43.0411:420 44.99634:102 46.02786:152 49.00663:204 50.01335:1253 51.02329:7042 53.03868:23822 54.03417:572 55.02017:1031 62.01469:102 63.02274:153 65.00095:254 65.03831:3792 66.04772:102 67.05571:595 68.04585:102 68.99657:358 70.06434:294 72.94099:102 74.0194:250 74.02182:1321 75.0…	Phenylalanine	C9H11NO2	Organic acids and derivatives	Carboxylic acids and derivatives	HMDB0000159	C00079	-
positive	pos-M166T52_2	166.070930210526	0.863316666666667	hmdb::Methyl 3-methyl-1-butenyl disulfide; E10; true; HMDB0038890	166.07056	[M+NH4]+	73.3	44.5	82.2	66.7	42.03262:152 43.02702:102 55.03024:343 58.99255:43 67.02884:102 69.04046:203 76.00473:51 79.02585:102 80.02252:102 91.05486:153 93.05671:102 94.03584:152 96.04662:101 96.05488:456 107.02157:550 109.02813:153 110.03619:254 119.05384:102 121.04916:203 123.06574:153 124.049:2812 128.04976:51 135.03329:371 142.0583:51 148.06136:102 149.04366:6379 151.04044:102 153.04355:102 166.05145:50 166.06775:1746	Methyl 3-methyl-1-butenyl disulfide	C6H12S2	Organosulfur compounds	Organic disulfides	HMDB0038890	null	-
positive	pos-M166T171	166.085128192768	2.85483333333333	massbank::Phenylalanine; LC-ESI-QTOF; MS2; CE	166.08537	[M+H]+	80.2	64.3	84.5	60	67.05451:43 77.04428:51 91.04869:102 92.05629:203 103.05212:254 106.06855:203 107.07449:102 120.07553:202 120.08015:868	Phenylalanine	C9H11NO2	Organic acids and derivatives	Carboxylic acids and derivatives	HMDB0000159	C00079	-
positive	pos-M166T142	166.086027499032	2.36079166666667	massbank::Phenylalanine; LC-ESI-QTOF; MS2; CE	166.08597	[M+H]+	85	75.6	79.3	80	51.02123:51 77.03439:101 79.05248:487 81.03346:102 84.02193:43 91.05535:203 93.07076:821 102.73731:102 103.0535:2633 107.0512:102 120.08009:5103	Phenylalanine	C9H11NO2	Organic acids and derivatives	Carboxylic acids and derivatives	HMDB0000159	C00079	-
positive	pos-M166T232	166.084916467597	3.85893333333333	massbank::L-(-)-Phenylalanine; LC-ESI-QTOF; MS2; CE	166.08441	[M+H]+	70.5	23.3	86.7	100	73.06794:43 84.91994:51 103.06185:51 106.06685:153 110.05573:43 120.07216:51 138.09386:43 166.08099:51	L-(-)-Phenylalanine	C9H11NO2	Organic acids and derivatives	Carboxylic acids and derivatives	NA	NA	-
positive	pos-M167T263	167.068744945131	4.39075833333333	hmdb::Ethylparaben; ENone; false; HMDB0032573	167.06795	[M+H]+	80.9	70	83.6	60	40.97095:43 65.04168:43 77.03813:204 79.05753:51 95.04668:51 95.04941:203 108.05602:43 121.02674:153 125.09661:43	Ethylparaben	C9H10O3	Benzenoids	Benzene and substituted derivatives	HMDB0032573	null	-
positive	pos-M167T396	167.1053705116	6.593175	hmdb::Perillic acid; E40; true; HMDB0004586	167.10522	[M+H]+	73.4	70.4	53.5	48.1	41.04037:102 53.03876:102 55.05669:102 65.03488:51 65.04507:51 67.05221:491 77.03432:51 77.04171:102 79.05364:670 81.07507:102 91.04845:51 91.05247:203 93.06782:295 105.04681:51 105.07127:152 107.08424:254 111.08016:43 121.02614:51 125.07241:51 126.08097:51 138.06703:43 151.07492:102	Perillic acid	C10H14O2	Lipids and lipid-like molecules	Prenol lipids	HMDB0004586	C11924	-
positive	pos-M167T404	167.141835585335	6.72695	inhouse::Dihydrojasmone; false; [M+H]+	167.1425	[M+H]+	79.9	76.4	73.6	53.6	41.03712:102 43.01763:51 55.05161:51 59.04801:43 67.04981:102 67.05671:152 69.03136:51 69.07104:254 73.06184:43 77.03033:51 79.05206:102 81.06964:297 83.08704:153 91.05054:102 92.0258:51 93.07127:254 95.02654:51 97.06577:102 105.06895:51 109.10068:153 111.08062:102 120.08451:51 124.05251:51 139.07193:43	Dihydrojasmone	C11H18O	Organooxygen compounds	Carbonyl compounds	HMDB0031565	NA	-
positive	pos-M167T438	167.141869807306	7.29705	inhouse::Dihydrojasmone; false; [M+H]+	167.14064	[M+H]+	75.6	65.4	70.8	53.6	41.03662:51 55.05441:203 65.03578:43 67.05427:153 71.05116:51 77.04144:102 79.05711:153 81.06719:153 83.05005:51 91.05482:102 93.06479:153 95.08984:102 97.06337:51 105.06803:102 107.08242:203 117.06119:51 121.03036:51 121.09988:102 125.07669:51 133.07077:51 150.0562:102 167.07825:51	Dihydrojasmone	C11H18O	Organooxygen compounds	Carbonyl compounds	HMDB0031565	NA	-
positive	pos-M167T389	167.141883050254	6.48684166666667	inhouse::Dihydrojasmone; false; [M+H]+	167.14238	[M+H]+	77.3	84	56	42.9	43.01713:203 53.03853:51 55.05021:102 61.02439:43 67.05537:203 69.06621:102 77.03893:102 79.05581:203 81.06588:102 83.0871:102 89.00449:43 91.05209:153 95.08568:102 107.07945:51 109.06454:43	Dihydrojasmone	C11H18O	Organooxygen compounds	Carbonyl compounds	HMDB0031565	NA	-
positive	pos-M168T138	168.028046525102	2.29226666666667	inhouse::Dipicolinic acid; false; [M+H]+	168.02834	[M+H]+	75.6	52.1	77.8	71.4	56.05381:43 66.03363:1101 67.94235:43 77.0338:51 78.03398:153 81.06059:102 84.95684:43 91.05173:153 93.07112:254 94.02853:1693 103.04798:152 103.05653:445 104.061:203 105.05882:326 108.05603:102 120.07839:705 121.08209:316 122.02482:2323 122.08997:910 134.02551:43	Dipicolinic acid	C7H5NO4	Organoheterocyclic compounds	Pyridines and derivatives	HMDB0033161	NA	-
positive	pos-M168T79	168.027905990847	1.31690833333333	inhouse::Pyridoxal; false; [M+H]+	168.05054	[M+H]+	74.3	32	87.4	100	64.93947:43 71.0582:51 84.08075:51 98.03426:51 108.01749:51 125.04254:51 150.03792:51 151.03365:102 168.05325:102	Pyridoxal	C8H9NO3	Organoheterocyclic compounds	Pyridines and derivatives	HMDB0001545	C00250	-
positive	pos-M168T76	168.05022415451	1.261075	inhouse::Pyridoxal; false; [M+H]+	168.05054	[M+H]+	74.3	32	87.4	100	64.93947:43 71.0582:51 84.08075:51 98.03426:51 108.01749:51 125.04254:51 150.03792:51 151.03365:102 168.05325:102	Pyridoxal	C8H9NO3	Organoheterocyclic compounds	Pyridines and derivatives	HMDB0001545	C00250	-
positive	pos-M168T78_2	168.064219630596	1.30620833333333	inhouse::Pyridoxal; false; [M+H]+	168.05054	[M+H]+	74.3	32	87.4	100	64.93947:43 71.0582:51 84.08075:51 98.03426:51 108.01749:51 125.04254:51 150.03792:51 151.03365:102 168.05325:102	Pyridoxal	C8H9NO3	Organoheterocyclic compounds	Pyridines and derivatives	HMDB0001545	C00250	-
positive	pos-M169T78	169.034768257056	1.30591666666667	inhouse::Uric acid; false; [M+H]+	169.03462	[M+H]+	89.6	81.6	91.8	78.9	43.02808:663 49.95761:43 53.015:203 55.03042:327 56.04855:153 57.06859:102 61.00581:51 63.00583:152 69.01036:873 70.04062:1944 78.03072:51 79.03984:153 91.05115:153 95.03274:51 95.05875:152 96.01943:932 96.0731:102 98.03174:1100 99.02267:102 108.01633:102 110.03805:254 123.02724:51 123.05216:102 124.0166:850 126.0277:1255 129.41548:43 135.02725:254 141.04147:1677 151.02026:51 152.00887:1438 153.0…	Uric acid	C5H4N4O3	Organoheterocyclic compounds	Imidazopyrimidines	HMDB0000289	C00366	-
positive	pos-M169T52_1	169.034276662768	0.8646	inhouse::Uric acid; false; [M+H]+	169.03543	[M+H]+	81.6	66	86	68.4	41.03536:51 43.02785:254 53.01063:51 55.02909:153 61.02961:43 66.01637:102 66.02093:254 68.98317:327 69.00883:203 70.03907:519 74.95186:43 81.04803:51 82.01283:153 84.0329:51 86.98791:51 86.99445:153 89.02161:51 91.05067:102 96.01892:455 96.98581:102 98.03677:356 100.07702:51 110.008:102 120.9501:43 123.04839:102 124.03783:102 126.02859:203 136.04817:43 141.04572:411 151.01945:51 152.00804:203 15…	Uric acid	C5H4N4O3	Organoheterocyclic compounds	Imidazopyrimidines	HMDB0000289	C00366	-
positive	pos-M169T47	169.05781365789	0.788416666666667	inhouse::Uric acid; false; [M+H]+	169.03543	[M+H]+	81.6	66	86	68.4	41.03536:51 43.02785:254 53.01063:51 55.02909:153 61.02961:43 66.01637:102 66.02093:254 68.98317:327 69.00883:203 70.03907:519 74.95186:43 81.04803:51 82.01283:153 84.0329:51 86.98791:51 86.99445:153 89.02161:51 91.05067:102 96.01892:455 96.98581:102 98.03677:356 100.07702:51 110.008:102 120.9501:43 123.04839:102 124.03783:102 126.02859:203 136.04817:43 141.04572:411 151.01945:51 152.00804:203 15…	Uric acid	C5H4N4O3	Organoheterocyclic compounds	Imidazopyrimidines	HMDB0000289	C00366	-
positive	pos-M169T44	169.094034234248	0.733633333333333	hmdb::2-Amino-3-methylbenzoate; E20; true; HMDB0060680	169.09482	[M+NH4]+	75.4	71.3	67.5	50	58.0662:43 66.01833:153 72.07681:51 72.08277:203 82.01752:51 84.9126:51 106.05855:102 112.11157:102 124.06852:51 134.04874:50 134.06012:1456 152.06792:254	2-Amino-3-methylbenzoate	C8H9NO2	Benzenoids	Benzene and substituted derivatives	HMDB0060680	C16571	-
positive	pos-M169T403	169.120999359503	6.72346666666667	inhouse::(+)-trans-Chrysanthemic acid; false; [M+H]+	169.12331	[M+H]+	73.3	58.4	64.4	71.4	41.04013:153 43.01892:153 53.03653:43 55.0534:102 57.07077:102 59.0489:51 67.05557:899 69.06993:153 71.04899:102 77.03555:51 79.0524:278 81.0713:757 85.06369:102 91.05391:460 95.08347:102 103.05196:51 105.0715:449 107.0874:254 109.10339:669 119.06355:43 123.11612:102 133.10411:203 168.06477:51	(+)-trans-Chrysanthemic acid	C10H16O2	Organic acids and derivatives	Carboxylic acids and derivatives	NA	NA	-
positive	pos-M170T136	170.04343111576	2.26978333333333	inhouse::4-Amino-4-methylpentanoic acid; false; [M+K]+	170.06015	[M+K]+	71.5	45.3	75.2	60	55.93311:51 68.01568:43 73.0609:51 82.06433:102 93.0586:102 114.6982:51 115.05337:3014 116.04951:102 117.05907:102 124.0732:51 132.0809:203 140.0547:51 142.06584:660 155.0573:51 170.05867:1351	4-Amino-4-methylpentanoic acid	C6H13NO2	Unknown	-	NA	NA	-
positive	pos-M170T149	170.058919310375	2.47548333333333	inhouse::4-Amino-4-methylpentanoic acid; false; [M+K]+	170.06015	[M+K]+	71.5	45.3	75.2	60	55.93311:51 68.01568:43 73.0609:51 82.06433:102 93.0586:102 114.6982:51 115.05337:3014 116.04951:102 117.05907:102 124.0732:51 132.0809:203 140.0547:51 142.06584:660 155.0573:51 170.05867:1351	4-Amino-4-methylpentanoic acid	C6H13NO2	Unknown	-	NA	NA	-
positive	pos-M170T143	170.079267091268	2.38181666666667	inhouse::4-Amino-4-methylpentanoic acid; false; [M+K]+	170.06015	[M+K]+	71.5	45.3	75.2	60	55.93311:51 68.01568:43 73.0609:51 82.06433:102 93.0586:102 114.6982:51 115.05337:3014 116.04951:102 117.05907:102 124.0732:51 132.0809:203 140.0547:51 142.06584:660 155.0573:51 170.05867:1351	4-Amino-4-methylpentanoic acid	C6H13NO2	Unknown	-	NA	NA	-
positive	pos-M171T137	171.086225422644	2.27951666666667	hmdb::Nornicotine; ENone; false; HMDB0001126	171.08604	[M+Na]+	70.3	91.8	4.3	52.9	42.03648:153 43.05212:43 51.02425:273 53.03863:2182 55.01387:51 55.01804:203 65.03485:102 77.03931:1961 78.81048:102 79.05373:2819 80.05058:203 81.0322:152 86.90606:43 91.0473:99 91.054:3003 93.05314:98 93.0694:5362 94.06493:203 95.05071:152 102.03829:51 102.04539:417 103.05349:38163 103.90047:102 105.04283:406 105.06873:202 107.05119:844 110.06771:153 118.06532:577 119.07133:203 119.70802:341 12…	Nornicotine	C9H12N2	Organoheterocyclic compounds	Pyridines and derivatives	HMDB0001126	C06524	-
positive	pos-M171T395	171.115771710674	6.59125	inhouse::.gamma.-Decalactone; false; [M+H]+	171.13585	[M+H]+	85.9	64.6	95.1	100	39.02192:51 39.02543:51 43.05301:203 55.05444:380 57.06971:102 65.03931:51 67.05442:203 69.0676:1217 72.04185:102 73.66453:43 77.04047:51 79.05365:203 81.06877:152 83.08621:102 91.04989:51 92.05481:102 93.06795:102 95.08621:153 97.05972:152 105.06575:51 107.09176:102 135.11548:43	.gamma.-Decalactone	C10H18O2	Unknown	-	NA	NA	-
positive	pos-M171T438	171.136576395415	7.29610833333333	inhouse::.gamma.-Decalactone; false; [M+H]+	171.13687	[M+H]+	81.3	52.9	87.5	100	41.03692:51 43.01655:153 55.05169:51 59.05249:102 67.05246:51 69.07026:564 71.04931:51 79.04895:51 81.06526:51 83.08393:102 91.05415:102 93.07088:153 97.06546:51 111.04655:51 143.08324:43	.gamma.-Decalactone	C10H18O2	Unknown	-	NA	NA	-
positive	pos-M171T404	171.136593531513	6.72744166666667	inhouse::.gamma.-Decalactone; false; [M+H]+	171.13585	[M+H]+	85.9	64.6	95.1	100	39.02192:51 39.02543:51 43.05301:203 55.05444:380 57.06971:102 65.03931:51 67.05442:203 69.0676:1217 72.04185:102 73.66453:43 77.04047:51 79.05365:203 81.06877:152 83.08621:102 91.04989:51 92.05481:102 93.06795:102 95.08621:153 97.05972:152 105.06575:51 107.09176:102 135.11548:43	.gamma.-Decalactone	C10H18O2	Unknown	-	NA	NA	-
positive	pos-M171T389_1	171.136607540637	6.48128333333333	inhouse::.gamma.-Decalactone; false; [M+H]+	171.13771	[M+H]+	86	64.2	91.2	100	39.02193:51 41.03924:348 43.01801:153 55.018:102 55.05341:1073 67.05328:51 67.05788:51 69.06878:1641 72.04068:102 72.04425:254 77.03802:102 79.05866:51 81.07764:51 83.08495:203 87.04872:51 93.06932:153 95.08212:102 97.06665:102 105.06289:51 109.10341:102	.gamma.-Decalactone	C10H18O2	Unknown	-	NA	NA	-
positive	pos-M171T331	171.136988254469	5.5155	inhouse::.delta.-Decalactone; false; [M+H]+	171.13609	[M+H]+	78.4	45.3	89	100	41.03661:203 41.35383:43 43.05676:153 55.05126:51 55.05647:381 57.93418:102 67.05424:153 69.07088:281 73.05935:51 79.05207:153 83.08456:51 98.22598:43 111.04715:43	.delta.-Decalactone	C10H18O2	Unknown	-	NA	NA	-
positive	pos-M172T175	172.131817627175	2.91338333333333	hmdb::Gabapentin; ENone; false; HMDB0005015	172.13144	[M+H]+	82.3	79.2	67.5	75	39.02131:102 41.03944:203 43.05317:539 51.02612:102 55.05423:992 57.03232:254 59.0464:102 59.05072:203 67.05381:5434 69.06808:357 71.04824:153 77.04566:51 79.05136:203 81.07018:526 83.08502:254 89.93715:102 91.05376:283 91.06715:51 93.07043:203 95.08045:152 95.08318:559 107.078:102 109.10264:768	Gabapentin	C9H17NO2	Organic acids and derivatives	Carboxylic acids and derivatives	HMDB0005015	null	-
positive	pos-M173T146	173.090268505088	2.42703333333333	inhouse::Pro-Gly; false; [M+H]+	173.09177	[M+H]+	74.4	33.1	85.4	100	44.04992:153 56.0527:102 69.06979:51 70.06522:1122 71.06068:153 76.01836:152 81.04332:102 83.05661:102 84.08089:254 88.00614:43 91.05507:203 103.02753:152 103.0375:203 107.04942:51 110.06738:102 120.9784:43 132.07719:51 136.08806:51 143.07292:102 155.05673:51 173.06494:51 173.08342:203	Pro-Gly	C7H12N2O3	Organic acids and derivatives	Carboxylic acids and derivatives	HMDB0011178	NA	-
positive	pos-M175T103	175.085384749923	1.7169	inhouse::Val-Gly; false; [M+H]+	175.10753	[M+H]+	83.1	83.7	65.2	66.7	30.03635:51 55.05446:328 57.05488:51 60.06313:51 70.06774:254 72.08121:5901 92.89467:43 113.96541:43 116.06752:51 129.09953:51	Val-Gly	C7H14N2O3	Organic acids and derivatives	Carboxylic acids and derivatives	HMDB0029127	NA	-
positive	pos-M175T52	175.085817472226	0.872666666666667	inhouse::Gly-Val; false; [M+H]+	175.0975	[M+H]+	77.2	61.5	73.7	66.7	28.01788:51 37.00612:43 43.01636:102 45.03225:51 53.03871:102 55.05457:1226 57.05603:153 60.0534:629 64.92731:43 67.00388:51 70.06655:1752 71.04662:102 72.07998:11015 73.06438:51 79.05108:102 81.04719:51 84.04361:153 87.05642:102 92.89716:51 98.05799:102 104.0289:43 108.06715:43 111.09043:102 115.05277:51 116.06555:102 118.08154:203 126.98903:43 130.09315:153 162.98784:43	Gly-Val	C7H14N2O3	Organic acids and derivatives	Carboxylic acids and derivatives	HMDB0028854	NA	-
positive	pos-M175T111	175.106677632777	1.85593333333333	inhouse::Val-Gly; false; [M+H]+	175.10753	[M+H]+	83.1	83.7	65.2	66.7	30.03635:51 55.05446:328 57.05488:51 60.06313:51 70.06774:254 72.08121:5901 92.89467:43 113.96541:43 116.06752:51 129.09953:51	Val-Gly	C7H14N2O3	Organic acids and derivatives	Carboxylic acids and derivatives	HMDB0029127	NA	-
positive	pos-M175T45_2	175.118940691595	0.751766666666667	inhouse::Gly-Val; false; [M+H]+	175.0975	[M+H]+	77.2	61.5	73.7	66.7	28.01788:51 37.00612:43 43.01636:102 45.03225:51 53.03871:102 55.05457:1226 57.05603:153 60.0534:629 64.92731:43 67.00388:51 70.06655:1752 71.04662:102 72.07998:11015 73.06438:51 79.05108:102 81.04719:51 84.04361:153 87.05642:102 92.89716:51 98.05799:102 104.0289:43 108.06715:43 111.09043:102 115.05277:51 116.06555:102 118.08154:203 126.98903:43 130.09315:153 162.98784:43	Gly-Val	C7H14N2O3	Organic acids and derivatives	Carboxylic acids and derivatives	HMDB0028854	NA	-
positive	pos-M175T142	175.117627361465	2.36084166666667	massbank::Arginine; LC-ESI-ITFT; MS2; CE 80.0 eV; [M+H]+	175.1181	[M+H]+	78.3	57.7	82.4	66.7	60.05446:43 70.06075:51 70.06427:321 73.06088:51 79.05499:43 110.07658:43 119.08209:51 130.0939:51	Arginine	C6H14N4O2	Organic acids and derivatives	Carboxylic acids and derivatives	HMDB0000517	C00062	-
positive	pos-M175T221	175.146948538737	3.68515	hmdb::1-Methyl-4-(1-methyl-2-propenyl)-benzene; E40; true; HMDB0061824	175.1468	[M+H]+	73.4	70.5	47.9	56.5	41.04201:43 55.05352:102 67.05112:51 79.05009:51 81.06643:51 91.05011:51 91.05145:203 93.07223:254 104.99406:51 105.06889:152 107.08185:43 115.05497:102 119.08376:102 132.05681:51 133.09634:102 145.06219:51 147.0816:51 157.06404:43 173.13222:51	1-Methyl-4-(1-methyl-2-propenyl)-benzene	C13H18	Lipids and lipid-like molecules	Prenol lipids	HMDB0061824	null	-
positive	pos-M175T403	175.146794324598	6.7175	hmdb::1-Methyl-4-(1-methyl-2-propenyl)-benzene; E40; true; HMDB0061824	175.14873	[M+H]+	74.5	72	51.9	56.5	39.02803:51 51.02316:43 55.05232:102 61.02777:51 63.00029:43 67.05437:102 69.06638:102 78.01585:51 81.06872:102 91.05788:293 93.07195:153 105.07144:152 107.05101:51 117.04971:102 119.09258:153 129.02605:43 133.09917:153 147.11349:51 158.10701:43 160.10123:51	1-Methyl-4-(1-methyl-2-propenyl)-benzene	C13H18	Lipids and lipid-like molecules	Prenol lipids	HMDB0061824	null	-
positive	pos-M175T267	175.146788599308	4.45181666666667	hmdb::1-Methyl-4-(1-methyl-2-propenyl)-benzene; E40; true; HMDB0061824	175.14609	[M+H]+	72.6	63.7	53.9	60.9	55.0523:102 57.07071:43 65.04037:153 67.0555:203 77.03423:51 79.05108:203 81.0687:254 91.04847:51 91.05651:825 93.06786:254 95.08339:637 105.07285:679 107.0844:153 115.06062:51 117.06487:102 119.08797:397 131.09486:102 133.10077:254 147.11348:102 175.14571:102	1-Methyl-4-(1-methyl-2-propenyl)-benzene	C13H18	Lipids and lipid-like molecules	Prenol lipids	HMDB0061824	null	-
positive	pos-M175T365	175.146827457559	6.09135833333333	hmdb::1-Methyl-4-(1-methyl-2-propenyl)-benzene; E40; true; HMDB0061824	175.14722	[M+H]+	71.3	64.9	53.5	47.8	41.26112:43 55.05054:51 62.99387:43 67.05578:153 69.0713:102 77.03446:51 78.0173:51 81.07143:153 85.06509:43 91.05532:203 92.05621:51 95.08352:51 105.02544:102 105.07148:203 107.08301:51 117.05423:51 119.08181:153 131.06581:51 131.08511:102 133.10065:153 142.07033:43 159.09868:43 175.06908:51	1-Methyl-4-(1-methyl-2-propenyl)-benzene	C13H18	Lipids and lipid-like molecules	Prenol lipids	HMDB0061824	null	-
positive	pos-M176T52	176.053212758831	0.86185	inhouse::Guanidinosuccinic acid; false; [M+H]+	176.06511	[M+H]+	74.9	56.5	64.1	82.4	42.03446:51 43.01875:743 43.02888:753 43.05652:153 44.05077:729 46.03141:254 56.04839:153 60.04546:51 60.05743:882 68.04891:102 69.05449:102 70.02749:1847 70.04746:139 70.06626:11082 71.04634:152 71.0712:1107 74.02379:1274 82.9976:102 84.04725:203 85.04781:102 86.06863:309 87.05491:102 88.04022:2332 95.02423:102 98.03699:294 99.00559:203 102.04204:51 112.04546:681 113.07481:927 114.05038:152 116.…	Guanidinosuccinic acid	C5H9N3O4	Organic acids and derivatives	Carboxylic acids and derivatives	HMDB0003157	C03139	-
positive	pos-M176T49	176.067357198387	0.820366666666667	inhouse::Guanidinosuccinic acid; false; [M+H]+	176.06511	[M+H]+	74.9	56.5	64.1	82.4	42.03446:51 43.01875:743 43.02888:753 43.05652:153 44.05077:729 46.03141:254 56.04839:153 60.04546:51 60.05743:882 68.04891:102 69.05449:102 70.02749:1847 70.04746:139 70.06626:11082 71.04634:152 71.0712:1107 74.02379:1274 82.9976:102 84.04725:203 85.04781:102 86.06863:309 87.05491:102 88.04022:2332 95.02423:102 98.03699:294 99.00559:203 102.04204:51 112.04546:681 113.07481:927 114.05038:152 116.…	Guanidinosuccinic acid	C5H9N3O4	Organic acids and derivatives	Carboxylic acids and derivatives	HMDB0003157	C03139	-
positive	pos-M176T48_2	176.102138825432	0.801758333333333	massbank::Citrulline; LC-ESI-QTOF; MS2; CE	176.1032	[M+H]+	92.8	87.6	87.6	100	29.01243:43 41.03712:102 43.05542:426 61.03807:51 68.05064:496 69.85308:254 70.06564:60295 70.84938:102 71.0457:152 86.05469:202 86.0612:1017 88.07748:102 91.05924:51 92.91354:51 96.04417:447 97.07204:153 99.04495:153 113.0704:10666 114.05343:1284 115.08741:254 116.06705:655 119.07226:51 120.08406:203 159.06424:51 159.07841:483	Citrulline	C6H13N3O3	Organic acids and derivatives	Carboxylic acids and derivatives	HMDB0000904	C00327	-
positive	pos-M176T45	176.121402794864	0.751766666666667	massbank::Citrulline; LC-ESI-QTOF; MS2; CE	176.1032	[M+H]+	92.8	87.6	87.6	100	29.01243:43 41.03712:102 43.05542:426 61.03807:51 68.05064:496 69.85308:254 70.06564:60295 70.84938:102 71.0457:152 86.05469:202 86.0612:1017 88.07748:102 91.05924:51 92.91354:51 96.04417:447 97.07204:153 99.04495:153 113.0704:10666 114.05343:1284 115.08741:254 116.06705:655 119.07226:51 120.08406:203 159.06424:51 159.07841:483	Citrulline	C6H13N3O3	Organic acids and derivatives	Carboxylic acids and derivatives	HMDB0000904	C00327	-
positive	pos-M177T432	177.089499343506	7.20389166666667	inhouse::Cinnamic acid ethyl ester; false; [M+H]+	177.09085	[M+H]+	71.6	23.6	88.8	100	61.03781:43 65.03938:153 67.05676:43 69.03143:51 81.06729:51 91.04949:102 91.05083:203 93.06751:102 98.98309:102 104.0572:51 107.08233:102 109.10117:102 119.05033:51 121.06414:701 121.08422:252 125.73998:43 128.05551:51 131.08411:102 135.07175:51 135.08807:51 137.05838:102 143.05325:43 147.04391:51 149.02213:203 149.09412:152 159.08311:51 162.07574:203 163.04781:51 177.09453:408	Cinnamic acid ethyl ester	C11H12O2	Unknown	-	NA	C06359	-
positive	pos-M177T325	177.089515217419	5.40974166666667	inhouse::Cinnamic acid ethyl ester; false; [M+H]+	177.09009	[M+H]+	76.8	36.1	92.7	100	61.0279:51 61.03119:102 67.05206:51 68.99515:51 83.0102:43 91.05181:152 95.0689:51 105.06599:43 120.07825:51 121.06341:254 121.0835:152 131.08485:51 131.08647:102 137.06403:43 147.03264:51 149.09818:102 177.08745:102 177.09679:102	Cinnamic acid ethyl ester	C11H12O2	Unknown	-	NA	C06359	-
positive	pos-M177T223	177.089744214929	3.72315	inhouse::Cinnamic acid ethyl ester; false; [M+H]+	177.09042	[M+H]+	75.9	32.4	93.9	100	43.02034:51 65.04321:43 72.93654:43 85.02792:43 91.0517:102 97.02559:51 109.06862:254 121.06862:709 131.07764:51 131.08568:102 137.05513:51 144.05263:43 149.09261:102 161.06238:102 177.08388:203 177.09883:102	Cinnamic acid ethyl ester	C11H12O2	Unknown	-	NA	C06359	-
positive	pos-M177T147	177.101195300917	2.45083333333333	inhouse::1-Acetylindole; false; [M+NH4]+	177.10315	[M+NH4]+	79	51.9	90.3	75	56.94213:102 67.04365:51 67.05975:102 69.06715:102 70.06492:153 72.08192:152 81.04298:43 84.08439:203 86.09838:102 91.05334:716 103.03564:51 117.05057:101 117.0536:152 118.06599:425 120.07766:152 132.07018:51 159.0627:43	1-Acetylindole	C10H9NO	Organoheterocyclic compounds	Indoles and derivatives	NA	NA	-
positive	pos-M179T395_1	179.068918079479	6.57691666666667	hmdb::Ethyl Phenylglyoxylate; E10; true; HMDB0062729	179.06898	[M+H]+	75.5	44.1	89.2	83.3	55.94552:43 67.05049:51 73.02412:51 79.0565:51 83.05318:51 92.78503:102 105.04375:51 110.01842:43 115.05396:51 119.08414:102 133.06065:102 145.08037:43 161.05266:51 179.06679:102	Ethyl Phenylglyoxylate	C10H10O3	Benzenoids	Benzene and substituted derivatives	HMDB0062729	null	-
positive	pos-M179T403_1	179.141687009449	6.72195	hmdb::Geijerone; E40; true; HMDB0038194	179.14221	[M+H]+	74.9	66.9	53.9	72.4	41.03996:102 43.05836:153 55.05735:280 57.07267:102 65.03905:102 67.05301:922 69.03582:102 77.0414:153 79.05583:918 81.06972:1257 83.08205:51 85.06853:102 91.05222:426 93.06893:391 95.04751:102 95.0872:1230 97.06487:153 105.07253:253 107.04775:51 107.08553:203 109.10296:102 117.06907:51 119.08453:203 123.07981:102 133.09711:102 135.11658:102 145.06972:43 151.03532:51 161.12921:102 164.04565:102 1…	Geijerone	C12H18O	Lipids and lipid-like molecules	Prenol lipids	HMDB0038194	null	-
positive	pos-M180T145	180.064544617179	2.4165	massbank::D-(+)-Glucosamine; LC-ESI-QTOF; MS2; CE	180.08783	[M+H]+	73.8	29.6	87.8	100	46.06204:51 46.06681:254 55.02826:102 60.05203:51 63.00232:43 68.99379:102 71.06049:431 82.03957:203 102.09134:43 107.03282:102 110.03432:2191 114.98147:43 120.01894:102 121.02703:102 122.05796:254 130.06053:43 134.04085:102 135.02939:1361 137.04695:102 137.08147:400 138.03496:43 162.06883:152 162.07956:203 163.06241:203 165.05864:152 168.03027:102 178.06972:102 180.08957:1851	D-(+)-Glucosamine	C6H13NO5	Organic oxygen compounds	Organooxygen compounds	HMDB0001514	C00329	-
positive	pos-M180T137	180.086696595231	2.28111666666667	massbank::D-(+)-Glucosamine; LC-ESI-QTOF; MS2; CE	180.08783	[M+H]+	73.8	29.6	87.8	100	46.06204:51 46.06681:254 55.02826:102 60.05203:51 63.00232:43 68.99379:102 71.06049:431 82.03957:203 102.09134:43 107.03282:102 110.03432:2191 114.98147:43 120.01894:102 121.02703:102 122.05796:254 130.06053:43 134.04085:102 135.02939:1361 137.04695:102 137.08147:400 138.03496:43 162.06883:152 162.07956:203 163.06241:203 165.05864:152 168.03027:102 178.06972:102 180.08957:1851	D-(+)-Glucosamine	C6H13NO5	Organic oxygen compounds	Organooxygen compounds	HMDB0001514	C00329	-
positive	pos-M180T185	180.100852642011	3.08989166666667	inhouse::DL-.beta.-Homophenylalanine; false; [M+H]+	180.10143	[M+H]+	74.8	53	74	66.7	77.0356:51 79.05246:254 91.04326:51 91.05398:254 95.0767:153 105.05431:51 106.06268:995 107.0744:438 108.08072:203 110.09567:437 117.07265:102 118.06681:153 119.0759:153 120.08158:7542 121.08686:5385 132.03722:43 134.09744:297 135.10579:358 136.11136:153 138.09077:352 147.06602:102 162.08313:51 162.08849:459 180.09917:1855	DL-.beta.-Homophenylalanine	C10H13NO2	Organic acids and derivatives	Carboxylic acids and derivatives	HMDB0000159	NA	-
positive	pos-M180T231	180.100762346068	3.85115833333333	inhouse::DL-.beta.-Homophenylalanine; false; [M+H]+	180.10057	[M+H]+	73.2	47.9	76.7	66.7	69.88171:43 79.05176:102 91.05163:51 91.05431:153 93.07237:102 95.07285:153 105.03567:51 106.06272:316 107.06716:203 108.08363:102 110.09563:203 112.02808:43 117.06791:102 120.07979:2815 121.08968:2852 122.88388:102 134.09363:753 135.10358:102 138.08849:152 153.07112:43 162.08907:254 180.08998:51 180.10506:914	DL-.beta.-Homophenylalanine	C10H13NO2	Organic acids and derivatives	Carboxylic acids and derivatives	HMDB0000159	NA	-
positive	pos-M180T212	180.100656137638	3.52648333333333	inhouse::DL-.beta.-Homophenylalanine; false; [M+H]+	180.09904	[M+H]+	70.9	50.3	69.9	50	43.016:43 53.03531:43 69.03584:43 80.07157:43 97.92863:43 105.05242:51 106.06512:203 107.0754:254 119.06926:51 120.07799:1376 121.08479:1437 132.07861:43 134.10013:102 136.10915:51 162.07707:51 162.08958:102 180.1003:411	DL-.beta.-Homophenylalanine	C10H13NO2	Organic acids and derivatives	Carboxylic acids and derivatives	HMDB0000159	NA	-
positive	pos-M180T326	180.100696948432	5.43101666666667	inhouse::DL-.beta.-Homophenylalanine; false; [M+H]+	180.10101	[M+H]+	72.4	49.7	71.5	66.7	53.93821:51 55.05348:51 98.9405:51 106.05266:51 110.09725:43 117.06821:51 120.08324:254 121.0947:153 135.05206:51 162.11011:43 180.05225:51	DL-.beta.-Homophenylalanine	C10H13NO2	Organic acids and derivatives	Carboxylic acids and derivatives	HMDB0000159	NA	-
positive	pos-M180T347	180.100477147036	5.77776666666667	inhouse::DL-.beta.-Homophenylalanine; false; [M+H]+	180.10635	[M+H]+	74.2	53.8	84.1	50	55.05271:51 79.05267:102 83.05191:43 110.10896:43 120.08001:203 135.63168:43 138.08897:51 163.09435:43 180.0761:51	DL-.beta.-Homophenylalanine	C10H13NO2	Organic acids and derivatives	Carboxylic acids and derivatives	HMDB0000159	NA	-
positive	pos-M181T137	181.066496868279	2.28113333333333	hmdb::Theobromine; ENone; false; HMDB0002825	181.07094	[M+H]+	83	59.4	87.1	100	42.03398:254 53.94142:51 56.01412:102 66.02033:51 66.03745:102 68.04813:152 69.0432:443 70.06429:254 72.93612:43 81.0473:203 83.05806:152 94.04025:102 95.04778:152 95.06284:102 95.97814:153 97.04025:1012 110.07033:203 111.05358:253 115.05293:102 117.05862:51 123.04569:1404 124.05076:395 125.03322:203 130.0661:152 132.07866:153 135.04976:102 137.05104:152 138.05391:377 138.06546:1367 142.07011:102…	Theobromine	C7H8N4O2	Organoheterocyclic compounds	Imidazopyrimidines	HMDB0002825	C07480	-
positive	pos-M181T138	181.095386890579	2.29701666666667	hmdb::Theobromine; ENone; false; HMDB0002825	181.07094	[M+H]+	83	59.4	87.1	100	42.03398:254 53.94142:51 56.01412:102 66.02033:51 66.03745:102 68.04813:152 69.0432:443 70.06429:254 72.93612:43 81.0473:203 83.05806:152 94.04025:102 95.04778:152 95.06284:102 95.97814:153 97.04025:1012 110.07033:203 111.05358:253 115.05293:102 117.05862:51 123.04569:1404 124.05076:395 125.03322:203 130.0661:152 132.07866:153 135.04976:102 137.05104:152 138.05391:377 138.06546:1367 142.07011:102…	Theobromine	C7H8N4O2	Organoheterocyclic compounds	Imidazopyrimidines	HMDB0002825	C07480	-
positive	pos-M181T404	181.15724193503	6.72768333333333	hmdb::2-trans-6-cis-Dodecadienal; E40; true; HMDB0032531	181.15866	[M+H]+	77.6	82	52.9	56	41.03712:102 41.03981:153 45.03351:102 55.05473:477 67.05441:153 69.06637:102 69.07337:152 79.03085:51 81.07343:203 83.08576:152 93.06314:51 95.0813:102 97.06438:153 99.0875:43 107.08623:152 111.07766:51 119.08037:51 121.10059:102 135.01874:43 166.97664:51	2-trans-6-cis-Dodecadienal	C12H20O	Organic oxygen compounds	Organooxygen compounds	HMDB0032531	null	-
positive	pos-M181T286	181.157356671753	4.76845	hmdb::(2E,4E)-2,4-Dodecadienal; E40; true; HMDB0039590	181.15712	[M+H]+	71	62.4	53.3	52	39.02373:51 43.05492:153 53.03765:102 55.05558:735 67.04536:51 67.0511:203 69.07006:286 73.06575:51 79.05506:304 79.0613:51 81.07146:458 83.05055:153 85.06775:51 91.0541:153 92.02671:102 93.06815:152 95.08367:152 97.05992:102 97.06407:102 105.06742:102 107.08473:153 109.09776:153 119.07454:51 130.95062:43 142.94255:43 156.96373:43 163.15411:102	(2E,4E)-2,4-Dodecadienal	C12H20O	Organic oxygen compounds	Organooxygen compounds	HMDB0039590	null	-
positive	pos-M181T389	181.157310872039	6.4846	hmdb::2-trans-6-cis-Dodecadienal; E40; true; HMDB0032531	181.15672	[M+H]+	74.8	64.6	60.2	68	31.98856:43 41.03834:153 43.01617:102 45.03584:51 55.018:153 55.05341:602 57.0676:102 67.04754:51 67.05444:152 69.06878:152 77.03679:51 79.05492:310 81.06626:203 83.0504:153 83.08495:152 91.04857:51 91.05393:153 93.07338:254 95.08486:203 97.06527:153 105.07009:102 107.08597:203 109.06381:51 111.07899:102 119.04671:51 121.10224:203 128.94482:43 133.09927:51 139.09406:51 163.03362:43 166.98712:102	2-trans-6-cis-Dodecadienal	C12H20O	Organic oxygen compounds	Organooxygen compounds	HMDB0032531	null	-
positive	pos-M181T373	181.157399094332	6.221	hmdb::(2E,4E)-2,4-Dodecadienal; E40; true; HMDB0039590	181.15901	[M+H]+	72.5	69.6	49.5	48	53.03618:102 55.05405:493 57.06717:51 67.04809:51 67.05383:360 68.05553:51 69.06697:152 71.04833:51 79.05285:203 81.0692:514 83.08534:153 93.07367:153 95.08786:317 97.06274:153 105.06448:43 109.01112:51 115.05172:43 119.04668:51 125.09629:51 139.99437:43 166.97916:51	(2E,4E)-2,4-Dodecadienal	C12H20O	Organic oxygen compounds	Organooxygen compounds	HMDB0039590	null	-
positive	pos-M182T101_2	182.080593034142	1.68428333333333	massbank::Tyrosine; LC-ESI-QTOF; MS2; CE	182.08188	[M+H]+	99	98.5	98.1	100	31.98774:51 35.85756:43 39.0219:254 39.58084:43 41.03831:254 42.03461:254 43.01891:1040 43.04193:675 48.14341:43 50.01522:203 51.02317:1399 53.03856:5562 55.01275:101 55.02005:330 55.93092:51 56.94353:269 59.02837:51 63.02036:102 64.83788:102 65.03928:10409 66.04756:102 67.05439:1412 68.05031:152 68.9999:203 70.02891:102 72.93362:51 75.02403:102 76.80276:153 77.03797:22511 78.0444:102 79.05237:13…	Tyrosine	C9H11NO3	Organic acids and derivatives	Carboxylic acids and derivatives	HMDB0000158	C00082	-
positive	pos-M182T52_2	182.08026340657	0.8689	massbank::Tyrosine; LC-ESI-QTOF; MS2; CE	182.08087	[M+H]+	99	98.4	98.4	100	30.03406:102 36.28432:43 39.02284:254 41.03658:102 42.03377:153 43.01991:685 44.99632:102 45.03212:203 50.01234:51 51.02227:203 51.52195:43 53.03661:2384 55.01703:499 55.05244:411 56.05396:153 58.06695:102 63.02161:102 65.03942:3830 67.05453:694 68.04929:153 70.06432:1162 76.8017:102 77.03815:8003 78.04829:203 79.05504:380 80.04939:393 81.03479:203 81.07018:733 82.0631:152 84.07993:254 85.08457:1…	Tyrosine	C9H11NO3	Organic acids and derivatives	Carboxylic acids and derivatives	HMDB0000158	C00082	-
positive	pos-M182T138	182.079925252613	2.30356666666667	massbank::Tyrosine; LC-ESI-QTOF; MS2; CE	182.08093	[M+H]+	74.6	40.6	90.4	68.8	43.02695:51 55.93375:102 56.04617:102 56.94321:358 60.04425:102 67.04022:51 69.05551:51 70.0626:203 72.9392:102 76.02296:51 77.04247:102 81.04047:51 83.0179:51 83.06013:102 84.08185:676 85.77821:43 91.04668:101 91.05605:813 94.05611:51 95.04868:254 97.9687:278 100.92725:153 103.04993:51 107.04609:51 108.05518:51 110.06843:102 110.07432:203 115.05251:51 118.05383:51 119.05059:338 120.07617:51 123.…	Tyrosine	C9H11NO3	Organic acids and derivatives	Carboxylic acids and derivatives	HMDB0000158	C00082	-
positive	pos-M182T168	182.079887232948	2.79446666666667	massbank::Tyrosine; LC-ESI-ITFT; MS2; CE 45.0 eV; [M+H]+	182.0797	[M+H]+	74.7	58.9	72.8	50	53.04337:43 56.94109:102 59.05285:43 70.06259:51 83.93771:43 91.05471:102 93.07417:153 103.06418:43 110.064:43 119.04446:51 119.05212:102 121.09841:43 123.04063:51 128.94086:43 136.06787:51 136.07605:496 151.01431:43	Tyrosine	C9H11NO3	Organic acids and derivatives	Carboxylic acids and derivatives	HMDB0000158	C00082	-
positive	pos-M183T136	183.05008272114	2.26970833333333	hmdb::1-Methyluric acid; E20; true; HMDB0003099	183.05182	[M+H]+	75.4	33.9	89.2	100	43.02937:455 55.02853:483 55.93526:401 56.94154:1600 58.0295:153 69.00799:153 70.04057:866 71.92971:51 77.03775:254 80.9686:101 80.97491:314 83.06152:102 84.07552:102 88.93293:51 96.01888:477 97.9686:732 98.03809:472 98.98573:3161 100.93274:254 103.05688:51 105.03182:321 109.00276:102 110.07256:254 113.95985:102 117.06995:43 120.07879:102 123.09153:102 124.01232:418 126.02808:1745 128.04579:153 1…	1-Methyluric acid	C6H6N4O3	Organoheterocyclic compounds	Imidazopyrimidines	HMDB0003099	C16359	-
positive	pos-M184T43	184.042760840228	0.711033333333333	massbank::4-Pyridoxic acid; LC-ESI-QTOF; MS2; CE	184.06331	[M+H]+	72.8	48.1	75.7	71.4	43.02076:43 55.0543:102 56.94127:254 57.94157:153 58.94086:102 70.9611:43 72.93688:153 77.03266:51 81.03417:102 87.95571:43 92.0488:102 97.96857:153 98.98292:254 105.03329:51 111.06329:43 113.95995:102 120.04201:51 123.05276:43 126.97263:102 131.96655:43 138.05145:102 148.0298:50 148.03835:771 153.96469:43 166.04865:203	4-Pyridoxic acid	C8H9NO4	Organoheterocyclic compounds	Pyridines and derivatives	HMDB0000017	C00847	-
positive	pos-M184T135	184.059181780047	2.257025	massbank::4-Pyridoxic acid; LC-ESI-QTOF; MS2; CE	184.05875	[M+H]+	90.4	89.9	81.1	85.7	53.03934:203 56.94011:102 57.93933:51 60.08132:153 65.04013:1285 67.01617:102 67.05295:102 77.04134:153 80.05012:102 81.03299:153 82.06255:203 92.04494:101 92.05032:803 93.035:102 94.03307:102 96.0397:102 98.98177:152 104.04733:203 106.03462:102 108.04071:102 109.02955:844 110.0332:152 110.05824:431 120.04553:815 122.0274:203 124.03175:51 126.96207:51 135.02509:153 136.03854:203 138.05537:1578 14…	4-Pyridoxic acid	C8H9NO4	Organoheterocyclic compounds	Pyridines and derivatives	HMDB0000017	C00847	-
positive	pos-M184T52_1	184.059728538479	0.862825	massbank::4-Pyridoxic acid; LC-ESI-QTOF; MS2; CE	184.06331	[M+H]+	72.8	48.1	75.7	71.4	43.02076:43 55.0543:102 56.94127:254 57.94157:153 58.94086:102 70.9611:43 72.93688:153 77.03266:51 81.03417:102 87.95571:43 92.0488:102 97.96857:153 98.98292:254 105.03329:51 111.06329:43 113.95995:102 120.04201:51 123.05276:43 126.97263:102 131.96655:43 138.05145:102 148.0298:50 148.03835:771 153.96469:43 166.04865:203	4-Pyridoxic acid	C8H9NO4	Organoheterocyclic compounds	Pyridines and derivatives	HMDB0000017	C00847	-
positive	pos-M184T432	184.07209785046	7.19908333333333	inhouse::Phosphocholine; false; [M+H]+	184.07045	[M+H]+	85.1	82.6	80.7	60	45.03094:51 60.07795:51 71.06855:51 71.07092:152 80.97452:203 86.09681:872 98.98539:2024 104.0997:51 105.03583:102 113.9371:43 125.00225:471 155.07246:43	Phosphocholine	C5H14NO4P	Organic oxygen compounds	Organooxygen compounds	HMDB0000247	C00588	-
positive	pos-M184T322	184.071992658661	5.37146666666667	inhouse::Phosphocholine; false; [M+H]+	184.07253	[M+H]+	81	74.7	82.1	50	45.03404:102 57.93317:51 71.06777:51 71.07607:254 80.97625:102 86.0934:203 91.56606:43 98.97897:202 98.98456:618 104.10459:51 107.07521:102 117.92875:43 124.99039:102 125.00138:152 126.96027:51 138.95564:43	Phosphocholine	C5H14NO4P	Organic oxygen compounds	Organooxygen compounds	HMDB0000247	C00588	-
positive	pos-M184T274	184.072105932642	4.55836666666667	inhouse::Phosphocholine; false; [M]+	184.07373	[M]+	80.5	82	49.3	80	45.03185:153 55.0542:51 60.07917:102 71.07471:254 80.97237:51 86.09725:1160 87.68353:43 98.67891:102 98.986:1144 100.1025:43 115.96415:43 124.99693:999 148.9614:43 166.06233:102	Phosphocholine	C5H15NO4P	Organic nitrogen compounds	Organonitrogen compounds	HMDB0001565	C00588	-
positive	pos-M184T52_2	184.083115785938	0.872033333333333	massbank::4-Pyridoxic acid; LC-ESI-QTOF; MS2; CE	184.06331	[M+H]+	72.8	48.1	75.7	71.4	43.02076:43 55.0543:102 56.94127:254 57.94157:153 58.94086:102 70.9611:43 72.93688:153 77.03266:51 81.03417:102 87.95571:43 92.0488:102 97.96857:153 98.98292:254 105.03329:51 111.06329:43 113.95995:102 120.04201:51 123.05276:43 126.97263:102 131.96655:43 138.05145:102 148.0298:50 148.03835:771 153.96469:43 166.04865:203	4-Pyridoxic acid	C8H9NO4	Organoheterocyclic compounds	Pyridines and derivatives	HMDB0000017	C00847	-
positive	pos-M185T142	185.10199085094	2.361025	inhouse::Phenylpiperazine; false; [M+Na]+	185.10252	[M+Na]+	83.9	92.5	60.9	61.5	50.01334:315 51.02328:640 53.03867:3889 55.01808:153 65.04057:254 69.06656:51 75.02664:102 77.03938:3843 79.05379:3593 80.05065:203 81.03479:401 86.09779:102 91.05408:5397 92.0469:102 93.07083:7978 94.06502:153 95.04806:203 98.95868:102 102.04406:465 102.73455:254 103.05359:39619 105.04581:496 107.04112:150 107.04984:1610 110.06782:102 118.06848:533 119.07451:518 119.7112:590 120.08327:83586 120.…	Phenylpiperazine	C10H14N2	Unknown	-	NA	NA	-
positive	pos-M185T140	185.127036808139	2.34053333333333	inhouse::Phenylpiperazine; false; [M+Na]+	185.10252	[M+Na]+	83.9	92.5	60.9	61.5	50.01334:315 51.02328:640 53.03867:3889 55.01808:153 65.04057:254 69.06656:51 75.02664:102 77.03938:3843 79.05379:3593 80.05065:203 81.03479:401 86.09779:102 91.05408:5397 92.0469:102 93.07083:7978 94.06502:153 95.04806:203 98.95868:102 102.04406:465 102.73455:254 103.05359:39619 105.04581:496 107.04112:150 107.04984:1610 110.06782:102 118.06848:533 119.07451:518 119.7112:590 120.08327:83586 120.…	Phenylpiperazine	C10H14N2	Unknown	-	NA	NA	-
positive	pos-M185T404	185.152343112272	6.72744166666667	hmdb::Undecylenic acid; E40; true; HMDB0033724	185.15274	[M+H]+	80.4	75	73.3	57.1	41.0369:51 41.0378:152 43.05614:254 53.03892:102 55.05478:1195 57.06792:102 57.07005:254 67.05013:51 67.05357:153 69.06905:708 73.07428:51 79.0514:102 81.06522:152 81.07407:102 83.08517:340 85.09888:51 87.09739:153 91.06348:51 93.06813:364 97.05988:102 97.06403:152 100.98441:51 107.0817:153 107.08751:102 109.10495:102 121.0667:51 125.0901:51	Undecylenic acid	C11H20O2	Lipids and lipid-like molecules	Fatty Acyls	HMDB0033724	C13910	-
positive	pos-M185T389	185.152368189838	6.48475833333333	hmdb::Undecylenic acid; E40; true; HMDB0033724	185.15277	[M+H]+	77.4	67.5	69.2	57.1	41.03887:203 43.05447:203 55.05501:1050 57.06816:428 57.93483:102 58.9427:153 67.05154:152 69.06817:859 77.04105:102 79.04922:152 79.05297:254 81.06934:254 83.04967:153 83.08422:630 85.06425:102 87.09905:102 93.0658:203 93.07392:203 95.08813:254 97.0658:203 100.95519:51 101.06103:102 107.08649:203 109.10686:102 111.07803:102 114.95283:51 116.96981:102 123.11508:102 126.96793:152	Undecylenic acid	C11H20O2	Lipids and lipid-like molecules	Fatty Acyls	HMDB0033724	C13910	-
positive	pos-M185T252	185.152694835489	4.19489166666667	hmdb::Prenyl caproate; E20; true; HMDB0032489	185.15224	[M+H]+	80.2	82.8	56	66.7	31.98924:51 39.02267:1251 41.0391:4288 43.01694:203 43.05563:631 45.0338:1200 53.03637:102 55.05428:4963 57.06848:1050 57.93409:203 59.04764:890 60.29166:43 67.05307:253 68.85867:383 69.07089:56292 69.50567:102 71.04878:102 71.08547:772 73.06539:1626 79.05466:152 81.07106:305 83.08725:650 85.06345:102 87.04452:709 87.07727:1698 91.05231:51 95.08868:153 97.06912:203 97.09818:964 98.96239:254 101.0…	Prenyl caproate	C11H20O2	Lipids and lipid-like molecules	Fatty Acyls	HMDB0032489	C13422	-
positive	pos-M187T52_1	187.106611588119	0.863125	hmdb::Prolyl-Alanine; E40; true; HMDB0029010	187.10751	[M+H]+	72.5	49.8	65.8	72.7	41.03988:153 43.05459:384 44.04976:823 53.03929:1180 55.04995:51 65.04007:475 68.04994:352 69.85123:588 70.06614:87860 70.46749:102 72.07838:353 75.5597:43 77.03757:254 81.03544:102 84.04581:153 84.07929:2518 85.04249:102 86.09843:464 90.05798:102 91.05473:18464 93.07012:102 95.04871:4574 96.06438:102 97.07715:102 103.0585:254 105.04645:203 107.05048:784 108.07565:102 109.06464:203 116.06532:101 …	Prolyl-Alanine	C8H14N2O3	Organic acids and derivatives	Carboxylic acids and derivatives	HMDB0029010	null	-
positive	pos-M187T72	187.106713194569	1.1978	hmdb::Prolyl-Alanine; E40; true; HMDB0029010	187.10739	[M+H]+	85.3	98.7	59.2	54.5	43.05364:51 44.05066:51 55.05513:76 56.94319:51 59.93221:51 68.04874:76 69.84649:51 70.06727:17951 72.07953:51 84.0419:51 84.08052:146 91.05602:51 97.97144:51 100.95401:51 105.07228:51 128.96313:102 141.10406:51 145.1066:76	Prolyl-Alanine	C8H14N2O3	Organic acids and derivatives	Carboxylic acids and derivatives	HMDB0029010	null	-
positive	pos-M187T228	187.14665961512	3.79251666666667	hmdb::(E)-10-Hydroxy-8-decenoic acid; E40; true; HMDB0039533	187.13335	[M+H]+	75.4	66.4	53.6	72	39.02096:102 41.04004:1240 43.01883:152 43.05568:1157 45.03479:153 53.03643:203 55.05433:6669 57.0346:684 57.0696:254 59.05202:966 60.93668:102 65.03693:839 67.05544:22734 69.07097:921 71.04886:1005 79.05101:525 81.06989:4382 83.08479:1329 83.84674:43 85.06354:958 91.05643:874 93.06913:440 95.08741:1592 105.067:102 107.08576:350 109.10466:3243 111.07877:254 120.07974:254 121.08501:254 128.95734:5…	(E)-10-Hydroxy-8-decenoic acid	C10H18O3	Organic acids and derivatives	Hydroxy acids and derivatives	HMDB0039533	null	-
positive	pos-M188T46	188.174521474302	0.76925	inhouse::N8-Acetylspermidine; false; [M+H]+	188.17575	[M+H]+	80.4	63.6	87.5	63.6	30.03194:102 44.04734:51 58.0615:152 60.04785:102 70.06524:153 72.04171:153 72.07865:796 74.05775:51 83.01557:51 84.04345:102 84.07949:515 87.05495:43 100.06454:51 100.07719:485 110.02431:43 112.11071:254 114.0727:51 120.00079:51 149.02437:43	N8-Acetylspermidine	C9H21N3O	Organic acids and derivatives	Carboximidic acids and derivatives	HMDB0002189	C01029	-
positive	pos-M189T215	189.068401648217	3.57646666666667	hmdb::Trigoforin; E10; true; HMDB0029495	189.08888	[M+H]+	73.3	54.2	74.3	50	86.09838:43 91.04663:51 105.03918:51 128.06062:51 143.08742:43 160.08789:43 174.05937:102 189.0919:661	Trigoforin	C12H12O2	Phenylpropanoids and polyketides	Coumarins and derivatives	HMDB0029495	null	-
positive	pos-M189T210	189.089889291938	3.50111666666667	hmdb::Trigoforin; E10; true; HMDB0029495	189.08888	[M+H]+	73.3	54.2	74.3	50	86.09838:43 91.04663:51 105.03918:51 128.06062:51 143.08742:43 160.08789:43 174.05937:102 189.0919:661	Trigoforin	C12H12O2	Phenylpropanoids and polyketides	Coumarins and derivatives	HMDB0029495	null	-
positive	pos-M189T52	189.122091927741	0.8646	inhouse::N.alpha.-Acetyl-L-lysine; false; [M+H]+	189.12297	[M+H]+	82.8	66	74.3	100	41.03752:51 42.03379:361 43.01807:2599 44.05008:357 53.0365:203 55.05335:254 56.04961:1513 57.06964:153 58.06678:153 60.0456:203 65.03576:51 65.04028:320 67.05194:1763 69.05689:203 69.07439:152 70.06516:830 72.07379:152 72.08333:610 74.02624:380 77.03894:102 82.06513:102 83.82466:425 84.08067:119178 85.06459:982 85.08401:151 86.05683:102 91.05612:3448 93.05526:102 95.04872:1581 97.03842:153 98.06…	N.alpha.-Acetyl-L-lysine	C8H16N2O3	Organic acids and derivatives	Carboxylic acids and derivatives	HMDB0000446	C12989	-
positive	pos-M189T143	189.122200199642	2.38275	inhouse::Linsidomine cation; false; [M+NH4]+	189.12189	[M+NH4]+	75.8	57.8	71.5	66.7	30.03402:352 31.99328:51 41.03727:353 43.05281:500 44.04981:1349 45.0667:43 56.04822:102 60.04198:51 68.98299:102 69.06932:601 69.98249:102 72.08052:152 79.05161:51 84.08276:203 84.96181:102 86.09671:6856 86.99538:153 88.0225:102 95.05502:51 98.96991:51 101.07906:51 102.03415:51 112.98876:51 117.05133:51 125.01466:51 127.05593:43 134.05487:51 140.03925:51 145.01584:51 159.06137:51 186.02316:43	Linsidomine cation	C6H11N4O2	Unknown	-	NA	NA	-
positive	pos-M189T106	189.122281085035	1.77314166666667	inhouse::Val-Ala; false; [M+H]+	189.1214	[M+H]+	75	54.9	72	66.7	44.33294:43 55.0577:102 65.03722:43 72.08138:1335 82.06443:43 96.93829:43 118.08382:51 119.08226:102 129.10306:43	Val-Ala	C8H16N2O3	Organic acids and derivatives	Carboxylic acids and derivatives	HMDB0029120	NA	-
positive	pos-M189T78_3	189.122703983582	1.30726666666667	inhouse::Val-Ala; false; [M+H]+	189.12267	[M+H]+	73.9	45.7	67.4	100	44.04886:51 55.05091:101 55.05404:1168 56.04924:102 56.96325:203 57.05655:102 68.98296:102 70.06705:102 72.08287:3684 80.0484:43 84.04152:51 84.0441:102 87.99348:51 91.04349:51 96.98249:51 98.97546:51 103.96778:51 109.03748:51 111.00652:51 113.00811:51 119.08801:51 123.00076:51 130.93404:51 141.0629:43 149.04211:254 166.0605:51 189.12675:51	Val-Ala	C8H16N2O3	Organic acids and derivatives	Carboxylic acids and derivatives	HMDB0029120	NA	-
positive	pos-M189T368	189.162396779615	6.1415	inhouse::Gabapentin; false; [M+NH4]+	189.16241	[M+NH4]+	73.7	62.3	65.3	50	55.0519:51 67.05387:624 69.06937:102 77.0386:153 81.06684:51 81.07063:203 91.05451:203 93.06989:203 95.08955:152 105.06346:51 107.08798:51 119.0779:51 123.11825:43 131.08908:51 135.11111:51 189.15913:51	Gabapentin	C9H17NO2	Organic acids and derivatives	Carboxylic acids and derivatives	HMDB0005015	NA	-
positive	pos-M189T268	189.162594787649	4.46103333333333	hmdb::Gabapentin; ENone; false; HMDB0005015	189.16463	[M+NH4]+	72.5	54	64.2	63.6	55.05848:102 65.04483:43 67.05542:102 69.07328:102 77.03907:153 79.05473:203 81.0686:254 91.04702:51 91.0564:797 93.07723:51 95.08738:550 103.05032:43 105.06985:254 107.08137:152 109.10023:153 113.96215:43 117.07233:51 119.08629:254 123.10965:43 133.09737:203 147.10649:51 156.09:51 189.05991:51 189.16031:153	Gabapentin	C9H17NO2	Organic acids and derivatives	Carboxylic acids and derivatives	HMDB0005015	null	-
positive	pos-M190T154	190.048778947696	2.57231666666667	massbank::Kynurenic acid; LC-ESI-QTOF; MS2; CE	190.04926	[M+H]+	95.7	91.3	94.4	100	63.01967:51 64.96838:43 69.07031:102 75.01957:43 84.0814:102 87.08965:51 89.03706:253 104.02662:51 112.04912:51 116.04653:1308 120.06016:51 124.06068:43 128.05048:254 132.05017:51 136.14252:43 144.04062:5371 148.07231:51 158.06123:51 162.0562:1659 172.0379:455 177.05559:43 190.0518:537	Kynurenic acid	C10H7NO3	Organoheterocyclic compounds	Quinolines and derivatives	HMDB0000715	C01717	-
positive	pos-M191T453	191.105306695446	7.54808333333333	hmdb::(R)-3,7-Dimethyl-5-indanecarboxylic acid; E10; true; HMDB0033033	191.10591	[M+H]+	70.6	45.4	83.8	42.9	91.0509:43 105.0668:51 117.95494:43 123.07829:51 130.06923:51 133.06961:51 145.10359:51 161.05441:102 173.09789:51 173.10342:51 191.1096:102	(R)-3,7-Dimethyl-5-indanecarboxylic acid	C12H14O2	Benzenoids	Indanes	HMDB0033033	null	-
positive	pos-M191T427	191.105166594859	7.1117	hmdb::Ligustilide; E20; true; HMDB0034277	191.10295	[M+H]+	71.3	53.2	64.6	60	41.03465:51 45.03762:51 65.03693:51 69.06631:51 79.04977:51 81.06737:102 91.05108:153 93.06779:51 95.07373:51 105.04111:51 105.06846:152 109.06508:51 119.06796:51 121.06494:102 128.05487:51 128.05804:102 130.0791:102 133.04721:51 135.06142:51 135.07936:203 143.05113:51 145.09373:51 145.10051:254 149.09549:51 151.07364:102 158.06802:51 161.05118:102 162.03091:51 163.10686:102 173.09825:153 175.073…	Ligustilide	C12H14O2	Organoheterocyclic compounds	Dihydrofurans	HMDB0034277	null	-
positive	pos-M192T158	192.065933471185	2.63031666666667	inhouse::5-Hydroxyindole-3-acetic acid; false; [M+H]+	192.06328	[M+H]+	75.9	44.8	80.1	100	46.13114:43 56.96198:43 75.00863:51 75.01958:153 77.03714:309 83.05201:43 90.03616:51 91.05424:607 94.0706:102 101.04101:102 102.05408:51 104.0481:413 109.08458:43 117.05152:102 117.05456:152 118.06389:2507 127.65041:153 128.05049:39726 129.04225:311 132.04211:5939 144.07095:43 145.61037:152 146.0614:44080 147.06429:102 149.02209:102 163.04794:153 175.18665:43 192.10136:102	5-Hydroxyindole-3-acetic acid	C10H9NO3	Organoheterocyclic compounds	Indoles and derivatives	HMDB0000763	C05635	-
positive	pos-M193T172	193.048407243906	2.87308333333333	hmdb::3,4-Methyleneadipic acid; E40; true; HMDB0059756	193.04747	[M+Na]+	70.2	35	76.6	75	39.02511:153 65.03698:745 71.04994:102 75.02615:51 79.05193:102 81.06571:51 83.04852:153 91.05173:51 93.0386:51 99.95576:43 105.06734:254 107.08023:102 111.04344:43 119.0863:102 121.0355:203 125.02847:43 130.06116:43 133.06461:102 149.01405:51 149.0192:306 178.07521:51 193.08302:51	3,4-Methyleneadipic acid	C8H10O4	Lipids and lipid-like molecules	Fatty Acyls	HMDB0059756	null	-
positive	pos-M193T214_1	193.09966527341	3.56953333333333	hmdb::Ethyl 4-phenylbutanoate; E40; true; HMDB0031618	193.12149	[M+H]+	72.6	59.7	62	53.3	41.03923:153 43.05301:102 55.05236:51 65.03593:51 67.05558:51 69.07111:203 77.03432:51 77.03802:153 79.0574:203 81.06878:152 83.05295:102 91.04723:101 91.05526:647 93.07202:925 95.08074:102 103.05197:153 105.07008:742 107.0845:843 109.06527:153 116.06296:51 118.04079:51 119.08501:203 121.09914:102 123.07407:51 131.08212:102 133.10251:102 135.12527:203 147.1153:102 147.12381:51 149.02374:254 149.0…	Ethyl 4-phenylbutanoate	C12H16O2	Lipids and lipid-like molecules	Fatty Acyls	HMDB0031618	null	-
positive	pos-M193T214_2	193.120903150473	3.560175	hmdb::Ethyl 4-phenylbutanoate; E40; true; HMDB0031618	193.12149	[M+H]+	72.6	59.7	62	53.3	41.03923:153 43.05301:102 55.05236:51 65.03593:51 67.05558:51 69.07111:203 77.03432:51 77.03802:153 79.0574:203 81.06878:152 83.05295:102 91.04723:101 91.05526:647 93.07202:925 95.08074:102 103.05197:153 105.07008:742 107.0845:843 109.06527:153 116.06296:51 118.04079:51 119.08501:203 121.09914:102 123.07407:51 131.08212:102 133.10251:102 135.12527:203 147.1153:102 147.12381:51 149.02374:254 149.0…	Ethyl 4-phenylbutanoate	C12H16O2	Lipids and lipid-like molecules	Fatty Acyls	HMDB0031618	null	-
positive	pos-M193T403	193.157291187888	6.719625	inhouse::.alpha.-Ionone; false; [M+H]+	193.15858	[M+H]+	79.6	63.9	83.6	57.7	41.03767:51 43.01729:102 53.03758:43 55.05339:102 65.04137:51 65.0425:51 67.05302:511 69.06847:102 77.03631:51 79.05314:694 81.06948:335 83.08178:102 91.05045:51 91.05313:481 93.06847:152 95.08533:417 97.06571:153 105.04449:51 105.07471:203 107.08479:203 109.1007:203 111.08363:102 119.04829:51 121.10225:153 126.96101:51 140.07573:51 140.08238:51 147.1114:102 149.12607:102 160.09879:43 164.04366:5…	.alpha.-Ionone	C13H20O	Lipids and lipid-like molecules	Prenol lipids	HMDB0059883	C12286	-
positive	pos-M193T221	193.157255763284	3.68761666666667	inhouse::.alpha.-Ionone; false; [M+H]+	193.15671	[M+H]+	73.1	59.6	66.4	46.2	41.03751:51 51.02029:43 55.04831:51 67.05573:153 79.04634:51 81.06264:51 81.06643:102 83.08001:51 85.0613:43 91.04609:51 91.05279:153 93.0641:51 93.07088:102 95.08233:102 103.05078:43 105.07176:254 109.10218:51 119.08223:153 121.09479:51 128.05698:51 133.09796:102 136.07719:43 147.12077:51 155.06093:43	.alpha.-Ionone	C13H20O	Lipids and lipid-like molecules	Prenol lipids	HMDB0059883	C12286	-
positive	pos-M193T374	193.157331679874	6.23333333333333	inhouse::.alpha.-Ionone; false; [M+H]+	193.157	[M+H]+	73.5	65.7	64.5	42.3	41.03888:43 55.05294:51 67.04812:51 67.05617:442 69.06937:51 79.05176:152 81.06811:203 85.063:51 85.06947:51 91.05451:153 93.06854:102 95.08817:254 102.23176:43 105.06921:102 109.10104:153 116.06201:43 119.08556:153 150.04068:43 175.13884:51 193.16203:51	.alpha.-Ionone	C13H20O	Lipids and lipid-like molecules	Prenol lipids	HMDB0059883	C12286	-
positive	pos-M193T327	193.193753687701	5.44843333333333	hmdb::1,2-Dimethyl-3,5-bis(1-methylethenyl)cyclohexane; E40; true; HMDB0061847	193.19609	[M+H]+	72.4	68.5	43.2	60	39.02548:51 41.03929:153 43.05307:203 55.05141:102 55.05453:203 57.07087:254 59.05439:51 67.05454:814 69.07006:102 79.05006:51 79.0563:153 81.07146:1556 83.0851:102 86.06523:43 93.06542:102 95.08366:1204 109.10215:337 123.11172:51 123.11327:102	1,2-Dimethyl-3,5-bis(1-methylethenyl)cyclohexane	C14H24	Lipids and lipid-like molecules	Prenol lipids	HMDB0061847	null	-
positive	pos-M194T369	194.114198894796	6.15586666666667	inhouse::1,3-Benzodioxole-4-ethanamine, N,.alpha.-dimethyl-; false; [M+H]+	194.11415	[M+H]+	76.2	59.4	84.8	42.9	45.03308:43 93.07084:43 109.10067:51 120.08789:43 135.04396:102 152.08546:43 163.04648:102 194.0764:51	1,3-Benzodioxole-4-ethanamine, N,.alpha.-dimethyl-	C11H15NO2	Unknown	-	NA	NA	-
positive	pos-M195T174	195.063661232256	2.89626666666667	inhouse::trans-Ferulic acid; false; [M+H]+	195.0638	[M+H]+	85.8	81.2	78.2	77.8	43.01476:51 43.01936:102 63.01858:51 63.02081:152 67.05484:102 77.03347:51 77.03717:254 78.04607:254 89.0318:241 89.03842:7070 91.05025:570 93.03579:153 103.048:51 103.05228:254 106.03977:254 109.06262:51 117.03333:7247 121.06538:254 134.03902:1155 135.0455:102 144.57874:51 145.01802:196 145.02647:2987 146.03938:102 149.04785:99 149.06328:1861 162.01872:51 162.03302:153 163.04442:102 177.05379:309	trans-Ferulic acid	C10H10O4	Phenylpropanoids and polyketides	Cinnamic acids and derivatives	HMDB0000954	C01494	-
positive	pos-M195T264	195.099993458653	4.39428333333333	inhouse::Butyl 4-hydroxybenzoate; false; [M+H]+	195.0992	[M+H]+	84.6	73.7	89.4	62.5	45.03111:102 53.03653:152 65.03931:152 77.03185:51 77.04047:1058 79.05365:153 81.03464:102 91.05392:51 93.07066:204 95.05062:3822 105.05136:102 119.08347:51 121.02961:2059 123.07407:51 139.03111:51 139.03442:102 149.05974:557 154.06728:43 163.04256:102 167.06514:102	Butyl 4-hydroxybenzoate	C11H14O3	Benzenoids	Benzene and substituted derivatives	HMDB0032575	NA	-
positive	pos-M195T268	195.13674901102	4.45993333333333	hmdb::(S,Z)-Lyratol acetate; E40; true; HMDB0031840	195.13849	[M+H]+	80.2	71.1	71.3	65.5	39.02388:102 41.0385:153 53.04158:102 55.0533:446 65.04126:51 67.05406:254 67.93533:51 77.04358:102 79.05426:506 81.06808:1226 87.04263:51 91.0503:152 91.05432:400 91.0637:51 93.06696:1297 95.04684:152 95.08517:327 105.04144:51 105.06734:152 107.0846:797 109.07119:102 117.06184:51 119.0818:102 121.02943:102 121.09895:102 131.06564:51 133.10368:254 135.04321:203 135.11501:440 146.07587:43 163.0342…	(S,Z)-Lyratol acetate	C12H18O2	Organic acids and derivatives	Carboxylic acids and derivatives	HMDB0031840	null	-
positive	pos-M195T248	195.136727424377	4.13753333333333	hmdb::(S)-p-Mentha-1,8-dien-10-yl acetate; E40; true; HMDB0037018	195.13727	[M+H]+	76.9	59.8	74.8	67.9	41.04016:102 43.0208:102 53.04169:43 55.05658:102 57.07083:203 65.04618:43 67.0545:203 69.06884:51 77.03564:51 81.06508:51 81.07014:152 83.9306:51 91.05537:102 93.07349:101 95.08634:203 105.04288:51 107.08174:101 107.08465:203 109.09914:101 111.08209:152 119.08212:102 119.08978:51 121.10858:101 123.97467:43 133.02982:51 133.09946:102 135.11079:102 139.07437:43 140.94676:51 149.12512:51 163.03925:…	(S)-p-Mentha-1,8-dien-10-yl acetate	C12H18O2	Lipids and lipid-like molecules	Prenol lipids	HMDB0037018	null	-
positive	pos-M195T374	195.136520473395	6.23136666666667	hmdb::(R)-2-Acetoxy-p-mentha-1,8-diene; E40; true; HMDB0037389	195.13573	[M+H]+	71.9	60.6	59.7	57.1	41.03873:102 45.03241:51 45.03523:203 53.03677:153 54.00953:43 55.05048:102 59.04905:102 67.04984:500 67.05559:901 69.07108:102 71.04657:43 79.05346:253 81.06981:606 83.05012:102 89.05756:51 91.05618:284 93.06749:583 95.08024:254 98.07298:43 105.02621:51 107.08667:153 115.05229:51 117.06555:102 121.0255:51 131.08409:102 133.10445:153 135.11578:102 137.09946:43 143.07506:102 163.02985:51 163.03702…	(R)-2-Acetoxy-p-mentha-1,8-diene	C12H18O2	Lipids and lipid-like molecules	Prenol lipids	HMDB0037389	null	-
positive	pos-M195T404	195.172846366812	6.7268	hmdb::(3S,6E)-Nerolidol; E20; true; HMDB0041629	195.17366	[M+H]+	73.5	83.1	32.1	50	39.02245:51 43.05631:102 55.05396:373 58.1584:43 67.05384:153 69.07283:152 79.05421:203 81.07692:102 83.08549:102 91.05313:102 93.07121:153 95.08266:341 97.06165:51 111.11649:43 121.09809:102 125.09217:51 133.03333:43 152.1514:43	(3S,6E)-Nerolidol	C13H22O	Lipids and lipid-like molecules	Prenol lipids	HMDB0041629	C09704	-
positive	pos-M196T78	196.059566724453	1.29978333333333	inhouse::2-Hydroxyhippuric acid; false; [M+H]+	196.06047	[M+H]+	72.6	54.4	71.9	50	43.01713:51 56.01085:43 61.01033:51 68.04694:51 73.0285:43 85.94537:102 93.04233:102 109.10059:43 121.0313:51 121.04057:389 158.08965:51	2-Hydroxyhippuric acid	C9H9NO4	Benzenoids	Benzene and substituted derivatives	HMDB0000840	C07588	-
positive	pos-M197T136	197.04310651135	2.26868333333333	hmdb::1,9-Dimethyluric acid; ENone; false; HMDB0002026	197.06604	[M+H]+	84.6	69.5	76.6	100	39.02776:51 42.03431:3411 43.01768:203 57.04489:102 67.05163:102 69.04375:3493 69.99435:153 71.0248:2128 79.05182:203 81.07323:203 82.03944:343 84.0547:152 85.03976:607 91.04655:51 94.03828:102 95.08414:102 97.02996:484 105.04484:102 105.07074:203 107.05321:434 109.07473:102 111.04561:102 112.04955:851 113.02965:102 121.02872:102 123.0794:102 125.01854:102 128.0462:51 133.0578:102 135.08023:43 13…	1,9-Dimethyluric acid	C7H8N4O3	Organoheterocyclic compounds	Imidazopyrimidines	HMDB0002026	null	-
positive	pos-M197T144	197.065933918246	2.39259166666667	hmdb::1,9-Dimethyluric acid; ENone; false; HMDB0002026	197.06604	[M+H]+	84.6	69.5	76.6	100	39.02776:51 42.03431:3411 43.01768:203 57.04489:102 67.05163:102 69.04375:3493 69.99435:153 71.0248:2128 79.05182:203 81.07323:203 82.03944:343 84.0547:152 85.03976:607 91.04655:51 94.03828:102 95.08414:102 97.02996:484 105.04484:102 105.07074:203 107.05321:434 109.07473:102 111.04561:102 112.04955:851 113.02965:102 121.02872:102 123.0794:102 125.01854:102 128.0462:51 133.0578:102 135.08023:43 13…	1,9-Dimethyluric acid	C7H8N4O3	Organoheterocyclic compounds	Imidazopyrimidines	HMDB0002026	null	-
positive	pos-M197T277	197.079481275435	4.62188333333333	inhouse::Cantharidin; false; [M+H]+	197.07942	[M+H]+	70.1	46.2	63.8	64.5	38.96411:43 55.05767:153 57.073:203 65.0451:51 67.0511:152 67.05341:254 69.06773:51 79.0563:153 81.074:203 91.05142:51 93.06815:51 95.08231:203 99.04253:43 105.03001:51 107.08328:153 109.06843:102 109.10216:254 111.04814:203 119.08373:51 123.07434:51 123.07902:254 127.07056:51 134.03587:43 136.0526:203 137.05511:102 139.04799:102 141.0786:51 151.07596:102 151.14154:153 154.05544:102 154.06067:152…	Cantharidin	C10H12O4	Unknown	-	NA	C16778	-
positive	pos-M197T353	197.079346197277	5.8753	inhouse::Asarylaldehyde; false; [M+H]+	197.07925	[M+H]+	70.9	56.8	60.2	50	39.02669:43 53.03775:51 57.06666:51 65.03705:102 67.05553:153 77.03532:51 79.05589:346 81.03435:102 83.04749:203 88.01907:43 91.05342:203 95.04868:102 95.08016:102 97.06187:51 105.02899:51 107.04881:153 108.05352:153 109.06439:153 111.04403:525 117.13383:43 121.03157:51 123.08068:203 129.05194:43 136.04591:101 136.05411:369 139.03288:102 139.03619:203 142.94733:51 142.95908:51 150.02808:102 154.0…	Asarylaldehyde	C10H12O4	Benzenoids	Benzene and substituted derivatives	HMDB0029648	NA	-
positive	pos-M197T424	197.078884432891	7.071475	inhouse::Asarylaldehyde; false; [M+H]+	197.07947	[M+H]+	71.9	61.7	61.8	45	55.05238:153 57.06974:51 67.05331:51 67.05676:153 71.04549:51 79.04996:51 79.05245:102 81.07009:203 83.05172:102 91.04862:51 93.06531:51 94.04449:102 95.08629:203 107.03374:51 109.07122:102 111.04356:474 113.05595:51 117.0742:43 119.0514:51 121.05598:51 123.07729:203 125.06196:43 133.09453:51 136.05078:254 139.03787:254 150.02313:51 151.07231:102 154.05699:203 164.05008:102 167.0399:102 181.0464:…	Asarylaldehyde	C10H12O4	Benzenoids	Benzene and substituted derivatives	HMDB0029648	NA	-
positive	pos-M197T145	197.087777796176	2.41905	hmdb::1,9-Dimethyluric acid; ENone; false; HMDB0002026	197.06604	[M+H]+	84.6	69.5	76.6	100	39.02776:51 42.03431:3411 43.01768:203 57.04489:102 67.05163:102 69.04375:3493 69.99435:153 71.0248:2128 79.05182:203 81.07323:203 82.03944:343 84.0547:152 85.03976:607 91.04655:51 94.03828:102 95.08414:102 97.02996:484 105.04484:102 105.07074:203 107.05321:434 109.07473:102 111.04561:102 112.04955:851 113.02965:102 121.02872:102 123.0794:102 125.01854:102 128.0462:51 133.0578:102 135.08023:43 13…	1,9-Dimethyluric acid	C7H8N4O3	Organoheterocyclic compounds	Imidazopyrimidines	HMDB0002026	null	-
positive	pos-M197T403_1	197.152289792422	6.71893333333333	inhouse::Dodeca-2(E),4(E)-dienoic acid; false; [M+H]+	197.15205	[M+H]+	83.1	77.6	75.1	65.6	39.02527:51 43.05283:102 55.05631:795 57.03555:153 57.40729:43 67.05186:891 69.07082:341 77.03893:102 79.05209:254 81.07098:1822 83.04749:102 83.08461:203 85.06983:51 91.05355:554 93.06893:668 95.05024:102 95.08858:2241 97.06487:153 105.06966:480 107.08408:314 109.09856:203 115.05424:51 119.08607:343 121.10175:152 123.08137:153 131.09285:51 133.09872:334 135.11331:152 137.12823:102 154.05971:102 …	Dodeca-2(E),4(E)-dienoic acid	C12H20O2	Lipids and lipid-like molecules	Fatty Acyls	NA	NA	-
positive	pos-M197T279	197.152200685215	4.65481666666667	inhouse::Dodeca-2(E),4(E)-dienoic acid; false; [M+H]+	197.15149	[M+H]+	76.7	73.3	66.7	40.6	43.01492:51 55.053:51 57.06824:102 59.04955:102 67.05279:102 69.0671:51 79.06057:43 81.06945:102 87.0769:43 95.07868:51 95.08279:153 99.08213:43 109.06008:51 109.09968:203 121.09982:51 123.07942:51 127.1137:51 151.14012:51 151.15393:102	Dodeca-2(E),4(E)-dienoic acid	C12H20O2	Lipids and lipid-like molecules	Fatty Acyls	NA	NA	-
positive	pos-M198T48	198.084633444899	0.807483333333333	inhouse::L-Citrulline; false; [M+Na]+	198.08519	[M+Na]+	79.6	55.8	74.5	100	42.03111:102 56.04935:51 62.98973:43 68.04728:102 70.06455:10355 71.07417:102 71.52232:43 84.04237:51 86.05711:102 94.03722:51 96.03695:102 102.05739:43 110.06961:43 113.07124:1671 114.05576:254 116.06634:102 127.03865:43 138.01776:102 139.02083:102 141.62537:43 152.03935:203 153.06598:51	L-Citrulline	C6H13N3O3	Organic acids and derivatives	Carboxylic acids and derivatives	HMDB0000904	C00327	-
positive	pos-M198T41_2	198.097674901391	0.687616666666667	inhouse::L-Citrulline; false; [M+Na]+	198.08519	[M+Na]+	79.6	55.8	74.5	100	42.03111:102 56.04935:51 62.98973:43 68.04728:102 70.06455:10355 71.07417:102 71.52232:43 84.04237:51 86.05711:102 94.03722:51 96.03695:102 102.05739:43 110.06961:43 113.07124:1671 114.05576:254 116.06634:102 127.03865:43 138.01776:102 139.02083:102 141.62537:43 152.03935:203 153.06598:51	L-Citrulline	C6H13N3O3	Organic acids and derivatives	Carboxylic acids and derivatives	HMDB0000904	C00327	-
positive	pos-M198T427	198.18385155055	7.10901666666667	hmdb::2-trans-6-cis-Dodecadienal; E40; true; HMDB0032531	198.18469	[M+NH4]+	75.6	70.1	57.6	60	39.02053:51 39.27002:43 43.05337:203 44.01125:102 55.0152:51 55.01728:102 55.05582:690 57.0308:51 57.06898:360 59.04706:43 67.05241:102 69.07021:460 71.0836:153 72.07788:102 79.05389:102 81.069:254 83.08004:152 83.08644:591 86.05745:102 86.10044:51 93.06541:102 95.08501:254 97.0654:203 97.0986:152 100.07778:51 107.08459:203 111.07164:51 121.08987:51 121.0976:102 139.07903:51 150.0314:43 156.17255…	2-trans-6-cis-Dodecadienal	C12H20O	Organic oxygen compounds	Organooxygen compounds	HMDB0032531	null	-
positive	pos-M199T167	199.095512317278	2.7817	hmdb::5-(3E-Pentenyl)tetrahydro-2-oxo-3-furancarboxylic acid; E40; true; HMDB0030991	199.09451	[M+H]+	71.7	58.5	58.9	64	39.02179:102 43.0197:102 43.0547:102 55.01572:102 55.05635:152 65.03684:51 69.07321:352 71.04758:254 77.0353:51 77.04269:51 79.05215:330 81.06979:102 83.08468:102 91.05631:203 93.07172:203 95.05306:152 97.06357:153 105.05392:51 107.0493:51 107.08708:153 111.08307:51 115.05134:51 115.05887:102 121.06014:51 121.06632:102 128.05946:51 135.04327:51 135.08244:153 153.01944:43 155.07407:203 159.06322:43	5-(3E-Pentenyl)tetrahydro-2-oxo-3-furancarboxylic acid	C10H14O4	Organoheterocyclic compounds	Lactones	HMDB0030991	null	-
positive	pos-M199T396	199.147100271929	6.594625	inhouse::.gamma.-Dodecalactone; false; [M+H]+	199.16817	[M+H]+	86.5	63.3	96.2	100	31.98828:51 39.02228:153 41.03774:288 43.05511:374 55.05332:1955 57.03139:102 57.06745:203 67.04937:102 67.05282:152 69.0694:1173 71.08865:102 79.04904:51 79.05154:254 81.0729:499 83.08649:555 85.06651:102 91.05664:153 93.06794:152 95.0834:359 97.06512:203 97.09971:254 105.06826:51 107.0797:203 109.10289:153 111.11541:153 121.09979:203 125.09694:51 181.10931:102	.gamma.-Dodecalactone	C12H22O2	Unknown	-	NA	NA	-
positive	pos-M199T438_1	199.168050195503	7.30325833333333	inhouse::.gamma.-Dodecalactone; false; [M+H]+	199.16621	[M+H]+	80.6	50.8	88.8	100	41.03402:102 41.04031:152 43.05408:682 53.04058:43 55.05228:733 57.03035:51 57.06853:203 59.05629:43 67.05524:102 69.06955:942 73.06033:102 79.0518:51 81.06559:102 83.08679:254 85.06035:43 91.05302:102 93.06835:102 95.08247:153 97.07527:102 100.98595:51 105.04868:51 112.07124:102 121.09592:51 142.07341:51 153.07988:51 171.10428:43 181.11465:102 199.09409:51	.gamma.-Dodecalactone	C12H22O2	Unknown	-	NA	NA	-
positive	pos-M199T404	199.168024591162	6.72716666666667	inhouse::.gamma.-Dodecalactone; false; [M+H]+	199.16817	[M+H]+	86.5	63.3	96.2	100	31.98828:51 39.02228:153 41.03774:288 43.05511:374 55.05332:1955 57.03139:102 57.06745:203 67.04937:102 67.05282:152 69.0694:1173 71.08865:102 79.04904:51 79.05154:254 81.0729:499 83.08649:555 85.06651:102 91.05664:153 93.06794:152 95.0834:359 97.06512:203 97.09971:254 105.06826:51 107.0797:203 109.10289:153 111.11541:153 121.09979:203 125.09694:51 181.10931:102	.gamma.-Dodecalactone	C12H22O2	Unknown	-	NA	NA	-
positive	pos-M199T389	199.167925012943	6.4824	inhouse::.gamma.-Dodecalactone; false; [M+H]+	199.16811	[M+H]+	84.6	62.2	89.7	100	31.99173:51 41.03834:351 43.05578:325 45.03395:102 55.05445:1048 57.03261:51 57.07079:203 59.05215:51 67.05559:203 69.06761:1211 71.04664:51 73.07042:51 79.05367:203 81.07132:377 83.08495:855 87.0461:51 91.04857:51 93.06796:203 95.0876:153 97.09847:152 99.08006:51 100.98994:102 107.08452:102 111.07751:102 117.02853:43 126.96744:51 141.11165:51 154.0795:51 158.9557:51 171.08348:43	.gamma.-Dodecalactone	C12H22O2	Unknown	-	NA	NA	-
positive	pos-M199T331	199.168119588788	5.52426666666667	inhouse::.gamma.-Dodecalactone; false; [M+H]+	199.16805	[M+H]+	83.9	65.1	87	90	39.02465:102 41.03841:203 43.05307:254 55.05543:1494 57.03464:102 67.05079:51 67.05193:152 69.07088:1904 71.05231:102 79.05457:152 81.06589:152 83.08456:254 85.062:102 93.06474:51 95.08157:102 97.06331:203 107.078:51 107.08381:152 111.11671:102 119.05811:51 125.09545:102	.gamma.-Dodecalactone	C12H22O2	Unknown	-	NA	NA	-
positive	pos-M201T268	201.162524264816	4.45913333333333	hmdb::Isolongifolene, 4,5,9,10-dehydro-; E40; true; HMDB0059829	201.16171	[M+H]+	70.8	61.2	53.2	48.4	43.01649:102 57.03272:51 67.04977:102 69.07218:102 74.00579:51 79.05213:203 81.0672:152 85.0659:102 91.05475:102 93.07146:152 95.05003:153 101.05695:43 105.07072:203 107.08076:152 117.07152:102 119.08697:203 129.06947:51 129.07266:51 131.08878:152 133.10109:153 144.08942:51 145.10074:203 147.10675:51 155.08134:43 159.11658:102 177.12422:43 201.14874:51 201.16069:152	Isolongifolene, 4,5,9,10-dehydro-	C15H20	Hydrocarbons	Polycyclic hydrocarbons	HMDB0059829	null	-
positive	pos-M202T40	201.973699318393	0.664183333333333	inhouse::L-Cysteine S-sulfate; false; [M+H]+	201.98395	[M+H]+	87.4	75.6	85.4	100	47.98866:102 55.00222:51 55.0168:102 57.9875:102 58.99474:203 73.02905:203 74.0066:5011 76.02157:102 79.35159:43 84.04677:102 84.96187:51 88.0436:43 92.01337:102 102.98225:102 120.01049:1592 124.03827:51 126.06684:102 138.06529:43 143.03215:51 163.96414:51 172.06598:51	L-Cysteine S-sulfate	C3H7NO5S2	Organic acids and derivatives	Carboxylic acids and derivatives	HMDB0000731	C05824	-
positive	pos-M203T59	203.080087601618	0.981091666666667	hmdb::Prolyl-Serine; E40; true; HMDB0029026	203.10172	[M+H]+	83.7	92.2	59.3	61.5	35.40394:43 41.04079:102 43.05367:203 44.04883:153 46.06562:454 53.0393:43 56.96442:102 68.05111:254 69.85123:254 70.06615:50623 71.06042:1214 71.42307:102 72.07839:102 74.00433:102 81.03292:51 84.04197:680 84.0793:505 85.02825:102 88.08488:254 96.04787:102 98.06604:102 112.11217:102 116.07138:489 130.04817:102 141.06915:102 158.13449:254 163.96269:102 203.07095:51	Prolyl-Serine	C8H14N2O4	Organic acids and derivatives	Carboxylic acids and derivatives	HMDB0029026	null	-
positive	pos-M203T50	203.101616444677	0.838866666666667	hmdb::Prolyl-Serine; E40; true; HMDB0029026	203.10172	[M+H]+	83.7	92.2	59.3	61.5	35.40394:43 41.04079:102 43.05367:203 44.04883:153 46.06562:454 53.0393:43 56.96442:102 68.05111:254 69.85123:254 70.06615:50623 71.06042:1214 71.42307:102 72.07839:102 74.00433:102 81.03292:51 84.04197:680 84.0793:505 85.02825:102 88.08488:254 96.04787:102 98.06604:102 112.11217:102 116.07138:489 130.04817:102 141.06915:102 158.13449:254 163.96269:102 203.07095:51	Prolyl-Serine	C8H14N2O4	Organic acids and derivatives	Carboxylic acids and derivatives	HMDB0029026	null	-
positive	pos-M203T235	203.105207588966	3.90973333333333	hmdb::6-Acetyl-2,2-dimethyl-2H-1-benzopyran; E40; true; HMDB0030816	203.10559	[M+H]+	70.3	51.7	62.1	53.6	55.05508:153 58.06536:43 67.03784:51 81.06566:51 84.96081:43 89.93663:51 95.08553:51 105.065:51 105.07076:152 107.08228:43 112.95505:43 116.06062:43 119.05045:51 121.09055:51 129.06828:51 131.0844:102 133.09831:51 142.0713:51 143.0789:51 145.06419:102 147.08531:51 155.08392:43 157.06958:51 159.07143:51 161.09129:152 169.04979:51 185.08754:51 185.09135:102 203.10065:51	6-Acetyl-2,2-dimethyl-2H-1-benzopyran	C13H14O2	Organoheterocyclic compounds	Benzopyrans	HMDB0030816	null	-
positive	pos-M203T142	203.137849492243	2.37278333333333	inhouse::Ala-Ile; false; [M+H]+	203.13757	[M+H]+	89.1	76.3	87.2	100	30.03398:203 39.02099:51 41.04097:152 43.05295:102 44.04996:530 53.03852:51 56.04855:102 69.03136:51 69.06753:1230 72.93837:51 80.0454:51 84.04365:152 86.09624:7773 88.83407:51 91.05518:102 96.04558:152 100.03262:51 107.07569:43 110.07046:153 122.07442:43 130.0632:102 132.07898:51 157.04419:51 167.04869:43	Ala-Ile	C9H18N2O3	Organic acids and derivatives	Carboxylic acids and derivatives	HMDB0028690	NA	-
positive	pos-M203T53	203.137944464881	0.877358333333333	inhouse::NG,NG-Dimethyl-L-arginine; false; [M+H]+	203.14919	[M+H]+	86.2	68.1	87.6	100	31.98857:43 44.04913:153 46.06499:572 56.04868:420 58.06586:363 59.07271:153 68.05042:254 69.8482:153 70.06664:18947 70.56467:102 71.05027:249 71.06092:1514 72.04195:153 72.08128:468 73.0285:102 74.05801:203 80.04935:153 81.03854:153 84.04513:1095 84.08118:1123 88.08813:697 96.04305:300 97.03082:153 98.0556:102 101.01264:102 102.08941:773 109.0317:102 112.06986:102 112.11446:152 115.08349:102 116…	NG,NG-Dimethyl-L-arginine	C8H18N4O2	Organic acids and derivatives	Carboxylic acids and derivatives	HMDB0001539	C03626	-
positive	pos-M203T396_2	203.178111657164	6.59689166666667	hmdb::alpha-Curcumene; E40; true; HMDB0059878	203.17786	[M+H]+	71.9	53.5	57.8	77.4	41.03991:51 43.05462:153 53.03829:102 55.05311:153 65.0401:102 67.05407:323 69.06956:102 73.06162:51 77.0413:102 79.05449:518 81.07088:304 86.09718:51 91.05478:1435 92.06376:51 93.07153:453 95.08572:314 103.0443:43 105.06953:996 107.08685:254 109.10136:102 117.07197:102 119.08746:545 121.10005:203 123.11549:51 128.0576:51 129.07013:153 131.08788:203 133.10181:886 135.10663:51 138.05368:102 143.08…	alpha-Curcumene	C15H22	Lipids and lipid-like molecules	Prenol lipids	HMDB0059878	null	-
positive	pos-M203T268	203.178093726037	4.46215833333333	hmdb::alpha-Curcumene; E40; true; HMDB0059878	203.17807	[M+H]+	70.2	62.2	48.1	54.8	43.04821:43 55.05316:153 59.01197:43 67.05184:152 72.04393:43 79.04832:51 81.0659:102 81.06844:152 91.04951:51 91.05219:203 93.07027:488 95.08719:254 97.07038:51 105.06676:102 105.06963:254 107.09132:51 109.10001:203 111.08147:43 119.08604:203 121.09863:102 125.00638:43 131.07997:51 131.088:153 133.09547:102 135.11656:153 142.07507:51 145.10184:153 147.1181:308 159.11618:51 170.11263:51 188.10698…	alpha-Curcumene	C15H22	Lipids and lipid-like molecules	Prenol lipids	HMDB0059878	null	-
positive	pos-M203T140	203.221559769606	2.33835	massbank::Spermine; LC-ESI-QTOF; MS2; CE	203.22311	[M+H]+	82.3	56.7	88.6	100	41.03924:51 43.01894:153 56.04863:153 57.05806:51 58.06474:254 65.04047:43 70.06539:550 71.05967:102 72.08002:102 78.03454:43 84.04504:153 84.08109:1194 86.09244:102 89.94263:51 95.06433:51 98.05827:102 100.93633:51 105.03268:51 105.06722:153 108.04418:102 110.06763:153 112.11134:1470 116.06903:51 120.07999:102 129.13304:102 130.06493:102 133.09605:51 133.10252:102 136.04578:51 141.0683:51 157.06…	Spermine	C10H26N4	Organic nitrogen compounds	Organonitrogen compounds	HMDB0001256	C00750	-
positive	pos-M204T78_2	204.122010786709	1.30618333333333	inhouse::Acetyl-DL-carnitine; false; [M+H]+	204.12357	[M+H]+	88.6	74.5	86.8	100	43.0196:315 47.9699:43 56.0483:152 57.03227:203 58.06546:102 60.07692:101 60.07909:660 63.00555:425 72.93204:102 84.04584:254 84.0806:1016 84.76952:153 85.02826:12260 89.02168:102 96.04651:102 113.95727:51 113.96176:153 129.07648:51 138.04869:51 144.092:51 144.09705:102 145.0526:102 150.98334:43	Acetyl-DL-carnitine	C9H17NO4	Lipids and lipid-like molecules	Fatty Acyls	HMDB0000201	NA	-
positive	pos-M204T51_2	204.132437527654	0.851283333333333	inhouse::Acetyl-DL-carnitine; false; [M+H]+	204.1236	[M+H]+	91.7	84.7	85.7	100	26.01736:51 29.01312:153 31.99155:153 38.00139:51 41.03901:254 43.01777:5048 43.05554:102 44.05071:633 45.05726:345 46.06469:657 53.03829:152 54.00076:102 55.01769:152 55.05415:383 56.04726:385 57.03441:3934 57.04607:244 58.06655:1994 59.07124:579 60.04647:428 60.08238:14299 61.02968:457 61.08344:153 67.05521:153 68.0465:254 69.03456:288 70.06617:605 71.05098:1561 71.06163:957 72.04266:102 73.029…	Acetyl-DL-carnitine	C9H17NO4	Lipids and lipid-like molecules	Fatty Acyls	HMDB0000201	NA	-
positive	pos-M204T138_2	204.134282630623	2.302875	inhouse::Gly-Lys; false; [M+H]+	204.13347	[M+H]+	70.2	28.5	74.5	100	39.02514:51 41.03893:102 43.01677:153 44.0497:102 56.05032:254 61.02628:102 67.0528:51 70.02962:153 70.06371:618 72.08188:102 73.03989:102 80.04492:102 84.04314:1081 84.08176:3733 84.95953:102 85.06569:102 86.09703:102 91.05194:410 92.05821:102 94.03423:43 96.04362:623 97.03415:102 98.06174:254 99.04163:102 101.10637:102 103.05553:203 108.0434:102 109.03225:102 110.06979:455 112.07338:102 119.044…	Gly-Lys	C8H17N3O3	Organic acids and derivatives	Carboxylic acids and derivatives	HMDB0028846	NA	-
positive	pos-M205T52	205.052217782932	0.866316666666667	inhouse::Gly-Glu; false; [M+H]+	205.06833	[M+H]+	89	72.4	92.1	100	41.04181:153 43.0188:153 44.04802:254 56.04951:891 58.06241:102 60.04662:102 68.05015:304 70.02875:874 71.05945:152 72.0798:152 76.04157:383 81.06728:102 84.0435:14388 85.02591:203 86.02966:102 88.04034:254 90.05292:153 93.0704:153 95.08321:152 96.04403:477 97.047:153 99.05463:152 102.05494:1226 102.09466:102 107.08276:102 114.05353:254 124.02888:101 124.03983:555 127.05728:102 130.04535:1855 139…	Gly-Glu	C7H12N2O5	Organic acids and derivatives	Carboxylic acids and derivatives	HMDB0028840	NA	-
positive	pos-M205T43_2	205.058882877737	0.723316666666667	inhouse::Gly-Glu; false; [M+H]+	205.06833	[M+H]+	89	72.4	92.1	100	41.04181:153 43.0188:153 44.04802:254 56.04951:891 58.06241:102 60.04662:102 68.05015:304 70.02875:874 71.05945:152 72.0798:152 76.04157:383 81.06728:102 84.0435:14388 85.02591:203 86.02966:102 88.04034:254 90.05292:153 93.0704:153 95.08321:152 96.04403:477 97.047:153 99.05463:152 102.05494:1226 102.09466:102 107.08276:102 114.05353:254 124.02888:101 124.03983:555 127.05728:102 130.04535:1855 139…	Gly-Glu	C7H12N2O5	Organic acids and derivatives	Carboxylic acids and derivatives	HMDB0028840	NA	-
positive	pos-M205T50	205.082001121664	0.831316666666667	inhouse::Gly-Glu; false; [M+H]+	205.06833	[M+H]+	89	72.4	92.1	100	41.04181:153 43.0188:153 44.04802:254 56.04951:891 58.06241:102 60.04662:102 68.05015:304 70.02875:874 71.05945:152 72.0798:152 76.04157:383 81.06728:102 84.0435:14388 85.02591:203 86.02966:102 88.04034:254 90.05292:153 93.0704:153 95.08321:152 96.04403:477 97.047:153 99.05463:152 102.05494:1226 102.09466:102 107.08276:102 114.05353:254 124.02888:101 124.03983:555 127.05728:102 130.04535:1855 139…	Gly-Glu	C7H12N2O5	Organic acids and derivatives	Carboxylic acids and derivatives	HMDB0028840	NA	-
positive	pos-M205T149	205.096699256477	2.47684166666667	hmdb::(??)-Tryptophan; ENone; false; HMDB0030396	205.09746	[M+H]+	98.8	97.6	98.1	100	29.01502:51 31.98793:102 39.0237:153 43.01887:102 46.02861:254 53.03726:153 55.01868:153 58.029:43 63.01984:153 65.03984:937 66.03326:152 67.05376:203 69.07039:153 72.6226:43 74.02323:6306 77.03461:152 77.03707:1182 79.05266:153 81.06773:153 87.04224:153 89.03944:903 90.04652:527 91.05525:16333 92.04805:102 93.05707:102 95.08886:153 102.04646:203 103.0574:2912 104.04753:203 105.04385:101 105.0711…	(±)-Tryptophan	C11H12N2O2	Organoheterocyclic compounds	Indoles and derivatives	HMDB0030396	C00806	-
positive	pos-M205T386	205.120793965991	6.43	inhouse::10-Undecynoic acid; false; [M+Na]+	205.12094	[M+Na]+	70.4	21.5	84.7	100	39.02322:51 43.01746:102 55.05257:102 65.0337:51 67.05559:153 69.06875:102 72.04536:43 79.05221:203 81.0698:102 83.04884:51 85.02325:51 87.04443:102 91.05081:152 91.05483:339 93.02956:51 95.08708:254 97.10069:102 105.06937:203 107.08667:203 115.04475:102 117.07466:310 119.08708:102 121.0981:102 128.06026:51 130.07649:51 131.08569:102 135.07661:51 138.05629:51 138.05959:51 141.07347:152 143.08681:…	10-Undecynoic acid	C11H18O2	Organic acids and derivatives	-	NA	NA	-
positive	pos-M205T100	205.117091641788	1.65856666666667	inhouse::Ser-Val; false; [M+H]+	205.11836	[M+H]+	90.6	80.6	87	100	31.99006:102 42.03362:683 43.01606:102 46.71706:43 55.05328:569 56.05375:51 57.06959:102 59.85967:153 60.04449:12848 61.80343:51 67.05428:51 67.05659:102 69.07329:203 71.85591:51 72.08223:8156 72.93469:51 81.07114:102 82.99776:51 86.09615:254 87.05508:152 91.04569:51 93.07589:203 96.07713:102 96.99452:102 100.9347:102 105.03101:51 105.06843:102 113.00936:102 114.08961:515 116.99944:51 118.08023:1…	Ser-Val	C8H16N2O4	Organic acids and derivatives	Carboxylic acids and derivatives	HMDB0029052	NA	-
positive	pos-M205T431	205.120614119478	7.17701666666667	inhouse::10-Undecynoic acid; false; [M+Na]+	205.12131	[M+Na]+	71.3	19.1	92.8	100	43.01623:254 55.05142:51 67.0511:101 67.05455:445 79.05006:51 79.0563:203 81.06767:203 81.07526:203 87.03841:51 87.04364:203 91.0474:51 91.05679:310 93.0722:203 95.08778:153 103.05076:51 105.06598:102 105.07173:152 107.04986:203 109.10216:203 111.05405:51 115.05796:51 117.06523:102 119.08833:203 121.06232:153 121.10094:203 122.07478:203 128.06331:102 131.0808:102 133.09793:43 135.07498:152 136.08…	10-Undecynoic acid	C11H18O2	Organic acids and derivatives	-	NA	NA	-
positive	pos-M205T78	205.124435570758	1.2982	inhouse::Val-Ser; false; [M+H]+	205.11748	[M+H]+	87.1	70.7	87.4	100	41.03905:102 53.0423:51 55.05508:2274 56.9622:153 57.05761:203 60.04195:203 68.97947:102 70.02711:102 71.85894:102 72.08168:9538 79.05158:51 81.06791:203 84.9579:152 87.04774:102 91.06225:51 93.07093:203 95.08646:152 100.99151:102 106.05549:102 107.08315:102 108.02673:51 109.102:203 113.0111:51 121.1006:153 123.11914:102 149.13298:153	Val-Ser	C8H16N2O4	Organic acids and derivatives	Carboxylic acids and derivatives	HMDB0029136	NA	-
positive	pos-M205T109	205.136545265583	1.81543333333333	inhouse::Ser-Val; false; [M+H]+	205.11836	[M+H]+	90.6	80.6	87	100	31.99006:102 42.03362:683 43.01606:102 46.71706:43 55.05328:569 56.05375:51 57.06959:102 59.85967:153 60.04449:12848 61.80343:51 67.05428:51 67.05659:102 69.07329:203 71.85591:51 72.08223:8156 72.93469:51 81.07114:102 82.99776:51 86.09615:254 87.05508:152 91.04569:51 93.07589:203 96.07713:102 96.99452:102 100.9347:102 105.03101:51 105.06843:102 113.00936:102 114.08961:515 116.99944:51 118.08023:1…	Ser-Val	C8H16N2O4	Organic acids and derivatives	Carboxylic acids and derivatives	HMDB0029052	NA	-
positive	pos-M205T93	205.135751341614	1.55590833333333	inhouse::Ser-Val; false; [M+H]+	205.11836	[M+H]+	90.6	80.6	87	100	31.99006:102 42.03362:683 43.01606:102 46.71706:43 55.05328:569 56.05375:51 57.06959:102 59.85967:153 60.04449:12848 61.80343:51 67.05428:51 67.05659:102 69.07329:203 71.85591:51 72.08223:8156 72.93469:51 81.07114:102 82.99776:51 86.09615:254 87.05508:152 91.04569:51 93.07589:203 96.07713:102 96.99452:102 100.9347:102 105.03101:51 105.06843:102 113.00936:102 114.08961:515 116.99944:51 118.08023:1…	Ser-Val	C8H16N2O4	Organic acids and derivatives	Carboxylic acids and derivatives	HMDB0029052	NA	-
positive	pos-M205T396_2	205.193635235583	6.60478333333333	hmdb::Sesquisabinene; E40; true; HMDB0034943	205.19421	[M+H]+	72.6	63.4	56.3	51.6	39.0253:51 53.03841:43 55.05531:153 60.04442:43 65.04024:102 67.05421:153 69.06972:153 79.05466:203 81.07105:203 87.03927:51 87.04057:203 93.07037:203 95.08729:152 98.97775:43 105.06687:102 107.08562:203 109.10452:203 121.02152:51 121.10031:254 127.05249:43 133.06647:51 135.11508:102 146.06766:43 149.01987:102 161.09016:43 177.08878:43 189.11569:102	Sesquisabinene	C15H24	Lipids and lipid-like molecules	Prenol lipids	HMDB0034943	null	-
positive	pos-M206T300	206.189324668572	5.00406666666667	inhouse::2,5-Di-tert-butylaniline; false; [M+H]+	206.19023	[M+H]+	90.2	81.5	83.9	100	41.03926:51 57.06658:152 67.02805:51 73.04408:43 82.0732:43 100.20702:43 105.0673:254 106.06705:153 111.04061:51 119.08513:102 131.07904:51 134.09586:254 145.07045:51 145.10258:51 147.12056:734 150.13322:102 160.11926:51 162.12073:102 176.14903:43 190.15865:3580 206.17743:99 206.18752:6049	2,5-Di-tert-butylaniline	C14H23N	Unknown	-	NA	NA	-
positive	pos-M207T268	207.136458732885	4.46008333333333	massbank::Ibuprofen; LC-ESI-ITFT; MS2; CE	207.13586	[M+H]+	74.6	34.8	92.1	100	43.01887:102 53.03851:102 57.06647:43 67.05206:51 69.06986:153 79.04608:51 79.05482:102 85.0649:43 91.05115:152 93.06921:203 97.06378:43 105.06422:152 105.07142:254 107.08295:102 117.06639:51 119.08183:152 119.0849:288 121.09285:51 129.06271:43 133.0959:102 135.12027:102 144.09435:51 147.11517:254 149.12305:43 156.09019:102 163.07471:43	Ibuprofen	C13H18O2	Phenylpropanoids and polyketides	Phenylpropanoic acids	HMDB0001925	C01588	-
positive	pos-M207T395	207.136450237243	6.59085	hmdb::3-Acetoxy-3-methyl-1-phenylbutane; E20; true; HMDB0034556	207.13766	[M+H]+	76.1	59	71.7	65.2	39.02346:102 41.03721:102 43.02053:102 51.02393:51 53.03727:102 55.05519:203 65.04464:102 67.05522:1329 69.06841:203 73.04842:43 77.04008:254 79.05574:1481 81.06962:566 86.09458:43 91.05211:1902 93.06747:836 95.04739:102 95.0871:456 105.06809:1716 107.08831:380 109.0999:153 117.06742:298 119.0844:1569 121.06298:102 124.08645:102 128.06238:102 129.06854:203 131.08466:102 133.06294:102 133.10344:20…	3-Acetoxy-3-methyl-1-phenylbutane	C13H18O2	Benzenoids	Benzene and substituted derivatives	HMDB0034556	null	-
positive	pos-M207T403	207.172998393543	6.72035	hmdb::alpha-Irone; E40; true; HMDB0035631	207.17502	[M+H]+	77.2	61.8	66.1	77.4	39.02322:102 41.03696:153 43.05343:102 55.05382:566 60.0472:51 67.04907:150 67.05482:1538 69.06799:554 73.06239:102 79.05402:399 81.06786:1777 83.04562:152 83.08529:152 85.06274:298 91.0529:737 93.06963:1544 95.08379:1994 97.06141:203 105.07035:731 107.08622:721 109.10218:1065 111.07922:102 117.06824:102 119.08522:1131 121.10398:469 123.08362:203 123.11633:254 125.09972:102 131.08549:153 133.0994…	alpha-Irone	C14H22O	Lipids and lipid-like molecules	Prenol lipids	HMDB0035631	C09690	-
positive	pos-M208T157	208.059517665689	2.61105	hmdb::4-(2-Aminophenyl)-2,4-dioxobutanoic acid; E20; true; HMDB0000978	208.05954	[M+H]+	72.2	85.1	20.4	54.5	39.02373:51 51.02298:102 57.07041:43 62.01519:102 63.02099:152 65.03988:1017 69.07043:51 77.03589:203 78.04228:51 79.05521:583 83.04933:51 89.03949:4094 90.03326:102 91.05264:856 92.04811:4738 105.03672:51 106.06667:1610 107.04787:1863 109.02679:102 116.03975:220 116.05034:29494 117.03558:152 117.05228:253 119.04765:542 120.04704:779 124.26473:51 126.03335:51 131.033:102 133.04326:101 133.04811:4…	4-(2-Aminophenyl)-2,4-dioxobutanoic acid	C10H9NO4	Organic oxygen compounds	Organooxygen compounds	HMDB0000978	C01252	-
positive	pos-M209T165	209.116040915537	2.75806666666667	hmdb::(Z)-3-Oxo-2-(2-pentenyl)-1-cyclopenteneacetic acid; E20; true; HMDB0030197	209.11577	[M+H]+	70.2	51.7	62	55.2	43.01701:43 55.01867:102 57.07036:102 67.0503:51 67.05489:153 72.07918:43 79.05139:254 81.06518:51 83.04798:102 87.04746:43 91.05389:203 93.06788:203 95.04229:51 97.06371:51 105.06685:102 107.08265:102 111.04001:51 116.04721:51 119.08278:152 121.0644:102 121.10303:309 123.04213:51 128.04144:51 135.05727:51 135.11275:152 143.09204:43 146.05652:203 147.08322:102 149.09425:203 151.04474:43 161.07101…	(Z)-3-Oxo-2-(2-pentenyl)-1-cyclopenteneacetic acid	C12H16O3	Organic oxygen compounds	Organooxygen compounds	HMDB0030197	null	-
positive	pos-M209T386	209.131271786592	6.431225	hmdb::Eremopetasinorol; E40; true; HMDB0029668	209.15321	[M+H]+	77.3	68.9	59.6	70	41.03657:51 43.01988:102 45.30387:43 55.05553:102 65.03597:51 67.05448:469 69.06999:102 71.0455:51 77.03438:51 79.05247:540 81.06378:101 81.06757:415 91.04863:51 91.05399:254 93.06938:929 95.08492:400 97.093:43 105.0644:152 107.07877:101 107.08459:508 109.10494:203 117.06659:102 119.08816:203 121.07296:102 121.10386:203 129.07249:102 131.08061:203 135.07805:51 141.09172:43 145.10085:102 147.11711…	Eremopetasinorol	C13H20O2	Organooxygen compounds	Alcohols and polyols	HMDB0029668	null	-
positive	pos-M209T420	209.152220070335	6.99535	hmdb::Carvyl propionate; E40; true; HMDB0038047	209.15262	[M+H]+	74.1	57.7	64.3	65.5	41.03746:102 51.99567:43 55.0524:153 67.05103:51 67.05563:440 69.06766:153 77.03684:51 79.05373:254 81.07264:275 83.0479:102 85.05859:51 91.054:203 93.06668:153 95.0863:203 97.06258:51 105.03996:51 107.0846:152 109.10056:102 117.0742:51 121.09616:102 126.06261:43 129.06615:102 132.08728:153 135.08624:102 137.10262:51 148.11:51 149.13533:102 154.96629:51 163.06065:43 173.12088:51 173.13011:102 192…	Carvyl propionate	C13H20O2	Lipids and lipid-like molecules	Prenol lipids	HMDB0038047	null	-
positive	pos-M209T300	209.15228547734	5.00384166666667	hmdb::5,9:6,9-Diepoxy-3-megastigmene; E10; true; HMDB0037776	209.15245	[M+H]+	79.7	56.8	74.7	100	57.06931:254 67.0574:102 79.05184:51 81.07199:102 91.05461:51 95.08144:102 97.10608:43 119.08111:102 123.07632:102 125.09866:102 133.10481:153 137.0555:102 147.10747:51 147.11768:354 149.13414:152 153.08311:51 153.0918:254 162.13551:102 165.12234:102 179.11366:203 190.15714:253 193.11934:153 194.13139:152 206.18585:203 209.15822:5504	5,9:6,9-Diepoxy-3-megastigmene	C13H20O2	Organic oxygen compounds	Organooxygen compounds	HMDB0037776	null	-
positive	pos-M209T396	209.152232029959	6.598	hmdb::Eremopetasinorol; E40; true; HMDB0029668	209.15321	[M+H]+	77.3	68.9	59.6	70	41.03657:51 43.01988:102 45.30387:43 55.05553:102 65.03597:51 67.05448:469 69.06999:102 71.0455:51 77.03438:51 79.05247:540 81.06378:101 81.06757:415 91.04863:51 91.05399:254 93.06938:929 95.08492:400 97.093:43 105.0644:152 107.07877:101 107.08459:508 109.10494:203 117.06659:102 119.08816:203 121.07296:102 121.10386:203 129.07249:102 131.08061:203 135.07805:51 141.09172:43 145.10085:102 147.11711…	Eremopetasinorol	C13H20O2	Organooxygen compounds	Alcohols and polyols	HMDB0029668	null	-
positive	pos-M209T337	209.188821963483	5.609	hmdb::(E)-6,10-Dimethyl-9-methylene-5-undecen-2-one; E40; true; HMDB0035862	209.18938	[M+H]+	78.8	70	65.4	70.4	39.02462:102 41.03751:895 53.03767:102 55.05352:2272 57.06666:354 67.05573:1373 69.06892:3102 71.04679:102 77.04312:102 79.05135:905 81.0715:1287 83.04547:51 83.08386:990 85.06261:102 88.09613:43 91.05012:203 93.07089:1311 95.08508:732 97.0655:656 97.10146:152 105.04875:51 107.08768:509 109.1022:653 111.07481:254 113.09646:43 121.09636:507 125.092:51 135.07341:51 135.11911:818 139.10599:51 149.12…	(E)-6,10-Dimethyl-9-methylene-5-undecen-2-one	C14H24O	Organic oxygen compounds	Organooxygen compounds	HMDB0035862	null	-
positive	pos-M209T404	209.188578493464	6.73055	hmdb::(E)-6,10-Dimethyl-9-methylene-5-undecen-2-one; E40; true; HMDB0035862	209.18863	[M+H]+	73.7	66.8	54.6	59.3	41.03879:51 43.05439:51 55.05386:127 65.03297:25 67.05141:51 69.0692:411 79.04907:25 79.05407:138 81.06665:102 83.08278:102 93.06426:51 93.06968:167 95.08659:102 97.06285:76 107.08774:76 109.09785:76 119.08529:25 121.1025:76 125.09508:51 131.09038:22 146.0564:22 163.07851:25 173.10965:22 191.17044:25 209.15747:51	(E)-6,10-Dimethyl-9-methylene-5-undecen-2-one	C14H24O	Organic oxygen compounds	Organooxygen compounds	HMDB0035862	null	-
positive	pos-M209T301	209.188644273156	5.01323333333333	hmdb::(E)-6,10-Dimethyl-9-methylene-5-undecen-2-one; E40; true; HMDB0035862	209.18729	[M+H]+	73.9	65.5	56.3	59.3	41.03706:203 43.01669:153 53.67192:43 55.05291:349 57.06602:102 64.93233:43 67.05267:203 69.06931:399 79.05295:203 81.06932:152 83.08292:102 85.10049:51 91.04909:51 93.06712:152 93.07525:152 97.06716:153 105.03893:51 107.08791:102 109.10096:102 121.09034:51 121.10888:152 131.08096:51 139.11102:43 149.12529:51 179.0983:43 209.14565:102	(E)-6,10-Dimethyl-9-methylene-5-undecen-2-one	C14H24O	Organic oxygen compounds	Organooxygen compounds	HMDB0035862	null	-
positive	pos-M211T178	211.131759382397	2.96266666666667	inhouse::Jasmonic acid; false; [M+H]+	211.13274	[M+H]+	75.5	62	61.4	71.4	41.04015:153 53.03554:51 55.05655:153 57.07293:43 67.05446:254 69.07346:102 71.04429:51 79.05119:152 81.07133:600 85.06373:102 88.56574:43 91.05798:254 95.04655:102 95.08215:153 97.06114:51 99.0787:102 105.06868:254 109.06824:102 113.06039:43 119.08046:203 119.08812:401 121.09918:102 123.05387:51 125.07759:51 129.07245:203 133.09607:102 135.06331:43 142.06902:43 147.11876:153 151.04633:51 151.118…	Jasmonic acid	C12H18O3	Lipids and lipid-like molecules	Fatty Acyls	HMDB0032797	C08491	-
positive	pos-M211T214	211.146313463276	3.5593	inhouse::Jasmonic acid; false; [M+H]+	211.13266	[M+H]+	72.9	57.6	60.8	62.9	39.02456:51 41.03923:51 43.01893:203 53.04063:51 55.05549:203 65.03706:51 67.05328:152 69.0676:153 77.02076:51 79.05116:254 81.07005:563 85.03133:51 91.0499:102 91.05392:254 93.0666:152 95.05063:203 99.09822:43 105.07152:581 107.08305:254 109.05794:102 115.0547:51 117.06954:102 119.08347:203 121.10223:422 123.07875:153 129.06442:102 133.09764:51 137.08768:51 145.09737:43 147.1136:254 149.09573:10…	Jasmonic acid	C12H18O3	Lipids and lipid-like molecules	Fatty Acyls	HMDB0032797	C08491	-
positive	pos-M211T403	211.167885599876	6.71784166666667	hmdb::Methyl (2E,6Z)-dodecadienoate; E40; true; HMDB0031014	211.16727	[M+H]+	77.2	65.6	64.9	74.1	39.02391:102 43.05415:102 55.05459:1015 57.06984:153 67.05218:812 69.0688:558 71.04783:153 77.03675:51 79.0536:203 79.0611:51 81.06871:906 83.08358:152 85.06748:102 91.05242:203 93.07049:387 95.08602:1376 97.09548:102 105.07267:203 107.0871:286 109.0972:253 119.07999:152 120.09183:51 121.09869:153 123.07983:102 127.07769:43 133.09544:203 135.12306:102 137.09529:102 147.11629:102 149.12929:153 151…	Methyl (2E,6Z)-dodecadienoate	C13H22O2	Lipids and lipid-like molecules	Fatty Acyls	HMDB0031014	null	-
positive	pos-M211T427	211.167826303553	7.11971666666667	hmdb::Methyl (2E,6Z)-dodecadienoate; E40; true; HMDB0031014	211.1687	[M+H]+	70.4	57.3	54.7	59.3	41.03749:153 41.04199:51 53.03866:51 55.05349:102 55.0587:102 65.03603:51 65.03716:51 67.05338:203 69.06771:203 71.04793:102 79.0438:51 79.05503:203 81.07144:337 83.08124:102 91.04604:51 93.06947:153 95.08501:152 97.05989:51 105.0314:51 105.06882:102 107.08614:153 109.09772:153 116.06316:43 119.06377:102 123.07741:51 126.06902:43 131.08073:102 133.10274:102 151.10695:51 165.05885:43 169.09146:51 …	Methyl (2E,6Z)-dodecadienoate	C13H22O2	Lipids and lipid-like molecules	Fatty Acyls	HMDB0031014	null	-
positive	pos-M211T344	211.204281116686	5.72678333333333	inhouse::(Z,E)-Tetradeca-9,12-dienol; false; [M+H]+	211.20607	[M+H]+	82	74.2	76.1	71.4	43.05529:102 55.05072:51 55.05384:338 57.07334:153 65.03975:51 67.056:481 69.06802:407 71.08848:51 81.06538:202 81.0717:1192 83.08789:102 91.05161:43 95.08521:564 97.10158:102 109.10077:203 113.09647:102 123.11795:102 135.11244:51	(Z,E)-Tetradeca-9,12-dienol	C14H26O	Unknown	-	NA	NA	-
positive	pos-M211T377	211.204222295592	6.27735	inhouse::(Z,E)-Tetradeca-9,12-dienol; false; [M+H]+	211.20609	[M+H]+	86.3	77.2	84.4	78.6	39.02271:102 43.05563:102 55.05518:431 57.0715:203 67.05048:252 67.05508:720 69.06591:152 69.07058:514 71.04726:102 79.05797:51 81.06932:437 85.06551:153 91.04901:51 93.06703:51 95.08663:898 105.03297:51 109.10073:152 113.05161:43 126.97224:43 149.01839:43 196.12265:43	(Z,E)-Tetradeca-9,12-dienol	C14H26O	Unknown	-	NA	NA	-
positive	pos-M213T51	213.085638071743	0.849083333333333	inhouse::His-Gly; false; [M+H]+	213.09766	[M+H]+	72.1	38.6	66.7	100	56.04559:51 68.01575:203 70.97816:254 77.03573:51 80.03688:51 83.0621:1238 84.07869:368 84.95775:254 87.98942:102 88.99059:102 90.97645:51 93.0438:357 95.05634:51 98.98249:102 105.03724:51 107.00197:51 108.96146:203 110.06936:2460 110.98161:102 111.95853:153 116.00729:43 121.04692:102 126.96776:102 129.08231:51 130.09087:102 144.98276:102 154.94557:51 154.97005:203 162.9946:51 172.97894:102	His-Gly	C8H12N4O3	Organic acids and derivatives	Carboxylic acids and derivatives	HMDB0028885	NA	-
positive	pos-M213T142	213.096838736159	2.3612	inhouse::His-Gly; false; [M+H]+	213.09718	[M+H]+	80	60.1	73.9	100	43.89151:43 56.05029:102 60.07785:43 68.05202:102 70.06352:153 77.03598:51 81.03378:51 81.04009:102 83.05588:101 93.04654:355 95.05496:102 102.09509:43 108.05444:51 110.0706:3079 112.08458:102 117.34463:43 121.04033:51 122.07131:153 143.06271:43 156.94518:43 196.06721:43	His-Gly	C8H12N4O3	Organic acids and derivatives	Carboxylic acids and derivatives	HMDB0028885	NA	-
positive	pos-M213T105	213.122293229787	1.7528	inhouse::Pro-Pro; false; [M+H]+	213.12331	[M+H]+	82.9	65.9	75	100	53.03672:102 57.07195:102 70.06526:6285 71.0678:102 72.93588:152 82.08042:43 87.93739:43 91.05206:203 107.04733:51 107.07058:51 113.96139:102 116.06494:101 116.0725:501 130.04114:43 157.06871:43 177.06255:43 213.11224:51	Pro-Pro	C10H16N2O3	Unknown	-	NA	NA	-
positive	pos-M213T52	213.122208615419	0.865	inhouse::His-Gly; false; [M+H]+	213.09766	[M+H]+	72.1	38.6	66.7	100	56.04559:51 68.01575:203 70.97816:254 77.03573:51 80.03688:51 83.0621:1238 84.07869:368 84.95775:254 87.98942:102 88.99059:102 90.97645:51 93.0438:357 95.05634:51 98.98249:102 105.03724:51 107.00197:51 108.96146:203 110.06936:2460 110.98161:102 111.95853:153 116.00729:43 121.04692:102 126.96776:102 129.08231:51 130.09087:102 144.98276:102 154.94557:51 154.97005:203 162.9946:51 172.97894:102	His-Gly	C8H12N4O3	Organic acids and derivatives	Carboxylic acids and derivatives	HMDB0028885	NA	-
positive	pos-M213T331	213.183590634757	5.52426666666667	hmdb::Ethyl 10-undecenoate; E40; true; HMDB0034286	213.18372	[M+H]+	74.3	71.1	54.8	50	39.02237:51 39.02412:51 43.01754:102 50.01868:43 55.0549:858 57.06804:153 59.94718:43 67.05371:254 69.0692:940 71.08375:102 73.02884:43 77.0372:152 77.04213:152 81.07298:102 83.08534:334 93.06427:51 93.06969:203 95.08522:153 97.10021:102 105.03732:51 106.07162:51 109.09785:102 111.08226:102 113.94172:43 121.09943:102 139.10419:51 157.12012:43 188.10774:43	Ethyl 10-undecenoate	C13H24O2	Lipids and lipid-like molecules	Fatty Acyls	HMDB0034286	null	-
positive	pos-M213T372	213.220030036685	6.20083333333333	hmdb::12-Methyltridecanal; E40; true; HMDB0032432	213.22121	[M+H]+	72.3	67.1	46.3	57.7	31.98778:102 37.00677:102 38.90801:102 39.02371:2412 40.91703:102 41.03837:10007 43.05397:4155 53.00081:152 53.03966:338 54.88794:254 55.05451:49010 55.93521:102 56.05709:276 57.06978:8746 65.0394:51 67.05451:729 69.07119:42165 70.07252:254 71.08578:2138 72.93494:102 77.03442:102 77.03934:254 79.05376:153 81.06889:411 83.08633:15459 84.08891:152 85.10137:254 91.05271:102 95.08088:203 97.09998:467…	12-Methyltridecanal	C14H28O	Lipids and lipid-like molecules	Fatty Acyls	HMDB0032432	null	-
positive	pos-M214T210	214.178815616488	3.50153333333333	inhouse::Dodeca-2(E),4(E)-dienoic acid; false; [M+NH4]+	214.17546	[M+NH4]+	85.4	89.8	76.4	50	38.0034:43 41.03658:152 43.05395:153 51.02615:51 53.03748:153 55.05539:504 57.02929:102 57.0696:102 65.0391:51 67.05074:1027 69.06967:427 71.04634:153 77.03889:152 79.05452:289 81.06837:1176 83.0845:152 85.06583:102 91.05606:203 93.06468:51 93.06874:254 95.08426:2027 105.0636:102 109.09969:506 111.07965:51	Dodeca-2(E),4(E)-dienoic acid	C12H20O2	Lipids and lipid-like molecules	Fatty Acyls	NA	NA	-
positive	pos-M215T43	215.124251736683	0.721558333333333	hmdb::Prolyl-Valine; E40; true; HMDB0029030	215.13885	[M+H]+	89.6	98.1	68.2	77.8	41.02595:51 41.03674:102 43.05228:102 51.94111:43 55.05352:102 56.05083:51 58.02631:102 68.04572:51 68.04804:102 68.05499:51 70.06538:27933 71.06674:102 72.08356:973 77.03672:51 78.03941:43 83.06179:102 86.09489:153 87.08524:43 94.05373:102 96.08121:43 98.04965:102 99.04765:51 103.06022:43 111.05492:102 116.06706:101 123.05643:51 134.01544:51 144.0179:51 151.0817:51 153.05902:51 163.97523:43 167.…	Prolyl-Valine	C10H18N2O3	Organic acids and derivatives	Carboxylic acids and derivatives	HMDB0029030	null	-
positive	pos-M215T136	215.138193674034	2.26758333333333	inhouse::Pro-Val; false; [M+H]+	215.13858	[M+H]+	89.5	87.4	71.9	100	37.00486:43 43.0528:203 45.39627:43 55.05313:254 67.0587:102 68.04654:102 69.84777:152 70.06503:33032 71.06877:203 72.08203:506 77.03887:43 82.04729:51 84.04204:102 105.04079:43 112.0751:51 116.07298:203 120.06707:51 126.04769:51 130.04666:102 135.02835:102 142.05489:102 149.05045:102 153.04869:43 164.02034:43 169.13599:102 210.07343:43 215.14247:102	Pro-Val	C10H18N2O3	Organic acids and derivatives	Carboxylic acids and derivatives	HMDB0029030	NA	-
positive	pos-M215T54	215.138293065819	0.891866666666667	hmdb::Prolyl-Valine; E40; true; HMDB0029030	215.13885	[M+H]+	89.6	98.1	68.2	77.8	41.02595:51 41.03674:102 43.05228:102 51.94111:43 55.05352:102 56.05083:51 58.02631:102 68.04572:51 68.04804:102 68.05499:51 70.06538:27933 71.06674:102 72.08356:973 77.03672:51 78.03941:43 83.06179:102 86.09489:153 87.08524:43 94.05373:102 96.08121:43 98.04965:102 99.04765:51 103.06022:43 111.05492:102 116.06706:101 123.05643:51 134.01544:51 144.0179:51 151.0817:51 153.05902:51 163.97523:43 167.…	Prolyl-Valine	C10H18N2O3	Organic acids and derivatives	Carboxylic acids and derivatives	HMDB0029030	null	-
positive	pos-M215T152_2	215.137971859212	2.53555	inhouse::Val-Pro; false; [M+H]+	215.13963	[M+H]+	79.3	57.5	84.6	71.4	39.02358:51 43.01514:153 44.04992:254 53.04153:51 55.05536:1329 57.05474:152 60.04448:102 67.04968:51 67.05658:254 69.06979:203 70.06522:8749 71.05003:253 71.06778:152 72.07984:3530 73.08226:203 79.05973:51 81.07113:203 84.04613:153 84.07703:443 86.09745:497 88.04171:203 91.05909:51 95.04495:102 98.0942:102 100.07182:102 105.04827:51 110.06591:152 114.05211:102 116.06574:153 120.08894:102 123.042…	Val-Pro	C10H18N2O3	Organic acids and derivatives	Carboxylic acids and derivatives	HMDB0029135	NA	-
positive	pos-M215T414	215.19914014469	6.89353333333333	inhouse::Tridecanoic acid; false; [M+H]+	215.20029	[M+H]+	83	68.8	86.2	69.6	39.02198:51 41.04019:584 43.05399:1079 45.03402:51 55.0535:499 57.07088:954 59.04685:152 67.04881:51 67.0557:153 69.07007:649 71.04794:651 71.08582:349 72.87505:102 73.06575:153 74.48521:102 75.21284:102 79.04881:51 79.05756:51 81.07146:254 83.08766:407 87.08033:51 89.05945:324 93.06544:51 95.08504:254 97.10143:152 101.05929:102 103.07214:308 106.04404:43 114.09308:43 119.0822:153 127.10856:43 14…	Tridecanoic acid	C13H26O2	Lipids and lipid-like molecules	Fatty Acyls	HMDB0000910	C17076	-
positive	pos-M217T51	217.117576835128	0.858166666666667	hmdb::Prolyl-Threonine; E40; true; HMDB0029027	217.11838	[M+H]+	75	67.2	58.8	57.1	41.03568:51 43.01805:102 44.05007:153 55.0566:102 56.05079:389 57.03585:102 60.04252:203 60.05558:152 68.05159:153 69.03269:153 69.85291:203 70.06547:25158 71.04791:623 71.06921:202 72.08129:348 74.02177:153 74.06165:1172 84.04642:707 85.02757:1237 86.09646:153 88.07101:203 96.03756:203 97.02529:153 98.06118:254 105.06448:51 110.06925:203 111.04068:152 112.0788:203 113.06052:102 114.04952:152 114…	Prolyl-Threonine	C9H16N2O4	Organic acids and derivatives	Carboxylic acids and derivatives	HMDB0029027	null	-
positive	pos-M217T139	217.153286522876	2.31311666666667	hmdb::Valyl-Valine; E20; true; HMDB0029140	217.1534	[M+H]+	79.1	76.9	57	70	43.05333:102 45.03238:203 53.03785:51 55.05369:3067 56.05205:203 59.04701:51 69.03398:51 70.06324:342 71.85746:102 72.0814:12226 73.06101:51 74.05811:102 81.06767:51 83.04669:254 84.07734:435 86.09646:366 90.05859:43 99.04237:102 100.07488:102 101.0577:153 103.05199:51 110.05875:51 111.04491:203 115.05163:102 118.07886:102 120.08141:102 132.04825:51 137.05295:51 138.09045:43 154.08089:51 155.0654…	Valyl-Valine	C10H20N2O3	Organic acids and derivatives	Carboxylic acids and derivatives	HMDB0029140	null	-
positive	pos-M218T235	218.152738246604	3.92009166666667	hmdb::Ethoxyquin; ENone; false; HMDB0039531	218.15288	[M+H]+	97.7	96.7	96.7	100	41.03695:153 43.05342:153 47.50397:43 55.05277:153 57.068:403 65.03404:152 66.04798:102 70.03049:102 77.0359:102 79.05526:254 81.06912:254 83.08272:153 90.04815:51 91.05825:203 92.04704:102 93.07233:254 94.06379:203 96.0845:102 103.05367:370 104.04953:153 105.06602:203 106.06431:1287 107.04989:645 107.08185:101 108.0444:152 109.05085:152 110.05754:153 116.04351:152 116.04805:253 117.05608:254 117…	Ethoxyquin	C14H19NO	Organoheterocyclic compounds	Quinolines and derivatives	HMDB0039531	C07475	-
positive	pos-M218T413	218.152900289962	6.88253333333333	hmdb::Ethoxyquin; ENone; false; HMDB0039531	218.15305	[M+H]+	95.3	92.2	96.2	91.8	41.03608:51 41.03878:254 43.01846:153 65.03636:51 67.05256:153 78.04237:51 81.05654:102 83.08278:102 91.05564:102 97.10297:43 103.05374:203 106.06583:745 107.04707:152 107.09065:153 108.04302:153 109.05679:363 110.06056:153 111.04379:102 112.05069:153 116.04813:152 117.05769:102 118.06245:444 119.0761:152 120.08794:338 121.07007:153 122.0593:881 130.06516:308 131.0695:254 132.07933:102 133.05252:…	Ethoxyquin	C14H19NO	Organoheterocyclic compounds	Quinolines and derivatives	HMDB0039531	C07475	-
positive	pos-M219T44	219.081809305774	0.736133333333333	hmdb::Triacetin; E40; true; HMDB0029592	219.08331	[M+H]+	71.1	49.6	73.1	66.7	58.06994:43 62.97786:102 84.07677:51 86.96573:51 86.99191:203 99.05148:51 121.06886:43 133.55861:43 153.07237:43 159.03922:101 159.05161:1037 177.05208:51 177.05956:254 183.97502:43 219.08028:153 219.16757:102	Triacetin	C9H14O6	Lipids and lipid-like molecules	Glycerolipids	HMDB0029592	null	-
positive	pos-M219T51	219.096620468317	0.85295	hmdb::Triacetin; E40; true; HMDB0029592	219.08331	[M+H]+	71.1	49.6	73.1	66.7	58.06994:43 62.97786:102 84.07677:51 86.96573:51 86.99191:203 99.05148:51 121.06886:43 133.55861:43 153.07237:43 159.03922:101 159.05161:1037 177.05208:51 177.05956:254 183.97502:43 219.08028:153 219.16757:102	Triacetin	C9H14O6	Lipids and lipid-like molecules	Glycerolipids	HMDB0029592	null	-
positive	pos-M219T149	219.112311950876	2.48398333333333	inhouse::Ile-Ser; false; [M+H]+	219.13316	[M+H]+	74.7	41.6	74.3	100	42.03378:153 44.04823:102 52.9385:43 60.04363:4398 69.06656:102 70.0608:102 72.93738:102 84.03873:51 86.09518:5228 87.05542:102 93.04781:102 100.10874:51 108.07793:51 110.06635:102 112.11005:51 119.05459:51 120.08634:102 128.103:51 132.09869:254 147.05087:51 153.06363:43 157.10092:43 173.12659:51 184.08769:43 192.06105:51 203.13651:102 219.12257:51	Ile-Ser	C9H18N2O4	Organic acids and derivatives	Carboxylic acids and derivatives	HMDB0028916	NA	-
positive	pos-M219T52	219.132712978009	0.869325	inhouse::Val-Thr; false; [M+H]+	219.1317	[M+H]+	70.9	27.2	80.2	100	41.03736:152 43.0557:153 44.05088:539 55.05019:101 55.0554:841 56.04958:2252 57.03251:203 57.05584:152 58.0657:153 60.04343:153 68.98117:153 70.06409:1587 71.06783:102 72.08109:6217 73.0379:102 74.05901:3944 76.01964:102 76.69814:43 82.06538:102 84.04618:3132 84.07708:152 85.02861:335 85.08688:203 86.09751:1494 90.05037:102 91.05111:51 95.08472:102 97.02501:102 98.06089:102 100.05223:102 102.0565…	Val-Thr	C9H18N2O4	Organic acids and derivatives	Carboxylic acids and derivatives	HMDB0029137	NA	-
positive	pos-M219T78_3	219.132834533906	1.30403333333333	inhouse::Val-Thr; false; [M+H]+	219.13364	[M+H]+	84.1	65.8	80.3	100	44.04699:51 44.04979:528 45.03558:51 55.05508:3282 56.04819:298 56.96431:254 57.05655:254 68.97946:102 70.06823:203 72.08168:18680 73.08409:153 74.0608:569 78.36771:43 84.0441:2487 85.0265:565 90.0508:51 100.98586:102 102.05254:582 105.06731:102 110.9725:102 113.00363:152 120.06604:633 128.07239:203 130.05029:102 131.02885:102 133.10225:102 136.92632:102 156.06517:203 203.14279:102 219.1642:102	Val-Thr	C9H18N2O4	Organic acids and derivatives	Carboxylic acids and derivatives	HMDB0029137	NA	-
positive	pos-M219T141	219.132917918905	2.35083333333333	inhouse::Ile-Ser; false; [M+H]+	219.13316	[M+H]+	74.7	41.6	74.3	100	42.03378:153 44.04823:102 52.9385:43 60.04363:4398 69.06656:102 70.0608:102 72.93738:102 84.03873:51 86.09518:5228 87.05542:102 93.04781:102 100.10874:51 108.07793:51 110.06635:102 112.11005:51 119.05459:51 120.08634:102 128.103:51 132.09869:254 147.05087:51 153.06363:43 157.10092:43 173.12659:51 184.08769:43 192.06105:51 203.13651:102 219.12257:51	Ile-Ser	C9H18N2O4	Organic acids and derivatives	Carboxylic acids and derivatives	HMDB0028916	NA	-
positive	pos-M219T115	219.132927734437	1.90845833333333	inhouse::Thr-Val; false; [M+H]+	219.13268	[M+H]+	77.7	63.2	70	75	56.04743:254 57.03352:153 58.06565:153 70.06521:102 72.07983:733 74.05894:2239 81.06859:51 84.04224:153 88.07726:102 98.06219:51 110.09387:102 118.08324:102 119.08474:153 128.10405:102 173.13141:102 187.12265:51 219.18193:153	Thr-Val	C9H18N2O4	Organic acids and derivatives	Carboxylic acids and derivatives	HMDB0029074	NA	-
positive	pos-M219T42	219.151957742025	0.698375	inhouse::Val-Thr; false; [M+H]+	219.1317	[M+H]+	70.9	27.2	80.2	100	41.03736:152 43.0557:153 44.05088:539 55.05019:101 55.0554:841 56.04958:2252 57.03251:203 57.05584:152 58.0657:153 60.04343:153 68.98117:153 70.06409:1587 71.06783:102 72.08109:6217 73.0379:102 74.05901:3944 76.01964:102 76.69814:43 82.06538:102 84.04618:3132 84.07708:152 85.02861:335 85.08688:203 86.09751:1494 90.05037:102 91.05111:51 95.08472:102 97.02501:102 98.06089:102 100.05223:102 102.0565…	Val-Thr	C9H18N2O4	Organic acids and derivatives	Carboxylic acids and derivatives	HMDB0029137	NA	-
positive	pos-M219T268	219.17317009782	4.46503333333333	hmdb::beta-Santalal; E20; true; HMDB0036718	219.17436	[M+H]+	73.9	69.3	56.2	53.3	57.07075:43 67.05084:51 79.05589:51 91.04949:51 93.06888:51 97.06754:43 105.06806:102 114.06215:43 119.08425:203 121.0999:153 133.07079:51 133.09995:254 135.12105:51 145.10133:51 147.05798:51 157.10287:43 159.11554:51 161.12854:102 173.09705:51 175.15361:102 189.12807:43 201.15788:51 203.1422:504 219.16156:51 219.1761:510	beta-Santalal	C15H22O	Lipids and lipid-like molecules	Prenol lipids	HMDB0036718	null	-
positive	pos-M219T520	219.173277770485	8.65875833333333	hmdb::Furanoeremophilane; E20; true; HMDB0035835	219.17378	[M+H]+	75.5	64.2	57.6	72.4	39.02092:8 39.02355:25 43.01787:25 45.03381:34 53.03842:8 55.05428:45 57.06849:34 65.03573:17 67.04963:34 67.05538:77 69.06857:93 73.0246:8 79.04968:25 79.05467:56 81.07107:131 83.04887:34 89.05636:8 91.05366:105 93.0704:108 95.08321:42 97.06498:17 105.07122:96 107.0842:193 109.06936:34 113.05704:17 117.06617:17 119.08774:335 120.09808:17 121.10189:361 123.08152:89 129.07204:17 130.08215:17 131.0…	Furanoeremophilane	C15H22O	Lipids and lipid-like molecules	Prenol lipids	HMDB0035835	C09685	-
positive	pos-M219T240	219.173301475396	3.99521666666667	hmdb::Vulgarone A; E10; true; HMDB0036733	219.17488	[M+H]+	73.9	79.1	77.2	66.7	41.037:102 46.031:51 55.05562:102 64.0061:51 78.01787:51 78.02035:203 92.03633:152 93.01277:102 102.08654:102 106.04815:51 129.06535:43 133.08066:102 135.05263:102 158.14792:102 159.12408:51 161.13531:102 163.12152:254 191.14839:51 203.14502:153 219.18291:4904	Vulgarone A	C15H22O	Lipids and lipid-like molecules	Prenol lipids	HMDB0036733	null	-
positive	pos-M219T389	219.209794409309	6.48684166666667	hmdb::(3E,7E)-4,8,12-Trimethyl-1,3,7,11-tridecatetraene; E40; true; HMDB0034498	219.21007	[M+H]+	78.3	67.7	69	67.7	41.03682:203 43.05047:51 43.05324:102 53.03852:51 53.04466:51 55.05537:604 57.07166:153 59.04974:43 65.03662:102 67.05163:961 69.07287:598 71.35284:43 77.0384:203 79.05399:1034 81.06905:969 83.08516:254 91.04587:51 91.05123:254 93.06789:1531 95.08472:904 97.09827:51 105.04229:51 105.06532:152 107.08545:955 109.09989:367 115.95782:43 119.08411:203 121.09354:151 121.10281:820 123.11822:153 125.0984…	(3E,7E)-4,8,12-Trimethyl-1,3,7,11-tridecatetraene	C16H26	Lipids and lipid-like molecules	Prenol lipids	HMDB0034498	null	-
positive	pos-M219T351	219.209583194697	5.84951666666667	hmdb::(3E,7E)-4,8,12-Trimethyl-1,3,7,11-tridecatetraene; E40; true; HMDB0034498	219.21074	[M+H]+	77.3	69.9	63.7	61.3	43.05506:153 51.02527:43 55.05548:203 67.04843:51 67.05534:982 69.06848:203 79.05565:639 81.06444:51 81.06823:859 83.08179:102 91.0518:254 93.06984:585 95.07851:101 95.08672:622 105.03731:43 107.0848:319 109.09779:102 117.06509:43 119.08968:102 121.10535:288 123.11458:102 133.10069:102 135.11362:422 137.12523:102 145.10031:102 149.13637:102 152.08286:43 161.09344:51 163.14397:51 189.13033:43 203.…	(3E,7E)-4,8,12-Trimethyl-1,3,7,11-tridecatetraene	C16H26	Lipids and lipid-like molecules	Prenol lipids	HMDB0034498	null	-
positive	pos-M220T144	220.117214636328	2.39353333333333	massbank::D-(+)-Pantothenic acid; LC-ESI-QTOF; MS2; CE	220.11736	[M+H]+	75.9	51.7	64.2	100	29.01557:102 30.03482:698 31.98937:203 39.0202:102 39.0237:254 41.03926:1038 42.03648:153 43.01804:5400 45.03493:954 53.04068:43 55.01909:472 55.05346:254 56.0182:254 57.0316:102 57.07084:2302 58.03162:102 59.05005:1660 60.04577:153 61.02679:102 62.54763:43 65.03487:203 67.05336:2180 69.06886:1002 70.02903:4450 70.06546:254 71.8264:102 72.04433:8220 73.0285:1200 74.02297:696 79.05626:254 81.06762…	D-(+)-Pantothenic acid	C9H17NO5	Organic acids and derivatives	Carboxylic acids and derivatives	NA	NA	-
positive	pos-M220T140	220.135832082128	2.33899166666667	massbank::D-(+)-Pantothenic acid; LC-ESI-QTOF; MS2; CE	220.11736	[M+H]+	75.9	51.7	64.2	100	29.01557:102 30.03482:698 31.98937:203 39.0202:102 39.0237:254 41.03926:1038 42.03648:153 43.01804:5400 45.03493:954 53.04068:43 55.01909:472 55.05346:254 56.0182:254 57.0316:102 57.07084:2302 58.03162:102 59.05005:1660 60.04577:153 61.02679:102 62.54763:43 65.03487:203 67.05336:2180 69.06886:1002 70.02903:4450 70.06546:254 71.8264:102 72.04433:8220 73.0285:1200 74.02297:696 79.05626:254 81.06762…	D-(+)-Pantothenic acid	C9H17NO5	Organic acids and derivatives	Carboxylic acids and derivatives	NA	NA	-
positive	pos-M221T141	221.090896492668	2.35075	inhouse::Indole-3-pyruvic acid; false; [M+NH4]+	221.08965	[M+NH4]+	73.9	42.1	81.8	87.5	41.03659:51 42.03469:51 55.05349:102 57.07405:102 60.04472:153 67.05914:51 69.07005:153 70.06667:370 72.07774:152 74.05804:102 79.05505:51 81.07018:102 84.08636:203 85.03148:254 91.05141:51 93.05187:51 95.06175:153 103.05502:102 110.06635:152 111.06735:51 115.05041:51 115.08504:102 119.05:102 123.08522:51 127.03255:51 127.0373:102 129.66994:102 130.06516:2406 131.02933:51 132.04546:1628 135.07822…	Indole-3-pyruvic acid	C11H9NO3	Organoheterocyclic compounds	Indoles and derivatives	HMDB0060484	C00331	-
positive	pos-M221T396	221.152304847725	6.59965	hmdb::13-Tetradecene-1,3-diyne-6,7-diol; E40; true; HMDB0039539	221.15279	[M+H]+	71.3	44.6	62.5	83.3	38.96325:102 41.03837:51 43.05484:153 53.03835:102 55.05312:153 57.07045:102 61.00984:43 67.05499:611 69.0693:203 71.04713:102 77.0384:102 79.05525:548 81.07162:458 83.08521:203 87.04497:102 91.0567:678 93.06937:821 95.08076:362 97.06247:51 99.04226:43 105.06844:298 107.08426:203 109.10017:152 111.08012:153 113.96499:153 117.06906:51 119.08755:571 121.06458:152 121.10166:367 123.07658:102 126.985…	13-Tetradecene-1,3-diyne-6,7-diol	C14H20O2	Lipids and lipid-like molecules	Fatty Acyls	HMDB0039539	null	-
positive	pos-M221T403	221.188489462837	6.7176	hmdb::Humulenol II; E40; true; HMDB0038212	221.18964	[M+H]+	82.1	68.5	74.1	86.7	39.02719:51 41.04014:254 55.05342:334 57.06868:254 65.03822:51 67.04871:101 67.05101:772 69.06764:203 73.04646:102 77.04422:51 79.05246:349 81.06883:2009 83.08244:203 85.06505:102 87.04615:102 91.05264:490 93.07073:713 95.08355:2197 97.09991:153 99.08292:153 103.0492:51 105.0644:934 107.07878:101 107.08604:703 109.10349:1436 111.07462:203 119.08511:789 121.10387:436 123.11469:1196 125.0965:542 13…	Humulenol II	C15H24O	Lipids and lipid-like molecules	Prenol lipids	HMDB0038212	null	-
positive	pos-M221T319	221.188341996522	5.31693333333333	hmdb::Humulenol II; E40; true; HMDB0038212	221.18983	[M+H]+	83.6	73.3	73.3	86.7	37.52621:43 39.02547:153 41.03928:464 43.01713:254 43.0549:515 53.03762:153 55.05452:705 57.03268:153 57.06873:514 59.05006:51 67.05338:2687 69.03153:102 69.07004:902 71.0491:153 73.06693:102 77.03936:102 79.05378:762 81.07017:5470 83.04796:102 83.08635:452 91.04201:50 91.05407:1366 93.06946:2325 95.08637:4721 97.06818:152 99.07742:203 103.05499:102 105.06738:2306 107.08324:2348 109.05959:152 109…	Humulenol II	C15H24O	Lipids and lipid-like molecules	Prenol lipids	HMDB0038212	null	-
positive	pos-M221T290	221.188381474056	4.83920833333333	hmdb::Humulenol II; E40; true; HMDB0038212	221.1898	[M+H]+	80.3	68.2	67.8	83.3	39.02108:102 41.03927:203 43.01897:152 55.05034:152 55.05347:420 57.06873:951 65.94274:43 67.05566:1689 69.06653:202 69.07119:552 77.03812:102 79.05502:302 81.07015:2313 83.08122:152 87.05145:43 91.04869:152 91.05405:254 91.0621:51 93.06944:497 95.08499:2418 96.08847:102 97.10137:203 105.06592:502 107.07741:101 107.08758:583 109.06397:102 109.1021:4409 111.08063:491 117.07124:102 119.08673:740 12…	Humulenol II	C15H24O	Lipids and lipid-like molecules	Prenol lipids	HMDB0038212	null	-
positive	pos-M223T147	223.106720862848	2.45411666666667	inhouse::Gly-Phe; false; [M+H]+	223.10822	[M+H]+	82.9	65.2	81.5	87.5	29.01451:102 30.03373:153 53.03602:102 73.04571:254 77.03358:101 77.03727:834 79.05289:682 84.08154:153 86.0968:153 90.0483:102 91.05438:2052 93.06841:1516 94.06803:102 103.05526:6193 104.0583:102 107.05006:1853 110.0695:153 115.05511:1508 116.06185:152 117.05627:324 118.06561:6920 119.71137:254 120.08189:82219 121.08562:1341 121.54958:102 127.05641:102 130.06366:203 131.04872:1995 132.04071:153 …	Gly-Phe	C11H14N2O3	Organic acids and derivatives	Carboxylic acids and derivatives	HMDB0028848	NA	-
positive	pos-M223T367	223.204222465862	6.10855	massbank::cis-Nerolidol; LC-ESI-QTOF; MS2; CE	223.20543	[M+H]+	77	53.8	82.6	66.7	41.03929:204 51.93802:51 55.05141:102 55.05558:203 67.05109:51 69.07356:203 73.05135:153 79.05255:102 81.06893:203 83.0851:102 85.10271:102 93.06678:102 96.93684:102 97.96809:102 105.07029:43 107.08472:102 109.09922:102 109.10655:51 121.10248:102 126.97244:43 135.12067:102 141.93207:102 149.02406:285 153.95262:43 167.10725:51 169.95076:102 187.15807:43 190.99818:525 192.00273:102 207.0334:1161 20…	cis-Nerolidol	C15H26O	Unknown	-	NA	NA	-
positive	pos-M223T329	223.204088623259	5.49158333333333	inhouse::cis-Nerolidol; false; [M+H]+	223.20461	[M+H]+	79.6	62.1	82.3	66.7	45.01372:51 73.0433:51 73.0481:336 84.9386:102 86.99286:43 93.06976:153 95.08119:102 98.98548:102 109.09501:43 113.94181:51 121.02382:152 121.10879:102 127.95219:51 128.9388:51 137.96069:102 141.93375:102 148.56502:51 149.02231:1217 155.96605:51 164.9758:51 169.94691:102 191.00369:875 192.00046:102 195.09067:51 207.037:2183 209.01352:279 210.00937:153 212.047:43	cis-Nerolidol	C15H26O	Lipids and lipid-like molecules	Prenol lipids	HMDB0035662	NA	-
positive	pos-M225T403	225.183522394905	6.719625	hmdb::Allyl undecylenate; E40; true; HMDB0036424	225.18306	[M+H]+	72.9	53.9	62.4	72.4	31.98986:43 43.01748:102 43.05524:153 55.05468:1649 57.07098:492 65.0394:153 67.05563:614 69.06762:914 71.04543:102 77.03666:51 79.056:254 81.06353:101 81.06985:975 83.04761:153 83.08472:604 85.06732:153 91.04819:51 91.05489:421 93.06889:254 95.0844:1287 97.10489:254 99.07813:102 103.05992:43 105.0349:153 107.08382:254 109.10267:856 111.0797:102 117.07321:51 119.08408:254 121.09972:254 123.11045:…	Allyl undecylenate	C14H24O2	Lipids and lipid-like molecules	Fatty Acyls	HMDB0036424	null	-
positive	pos-M225T397	225.219873190884	6.62228333333333	hmdb::(+/-)-Dihydrofarnesol; E40; true; HMDB0032218	225.22127	[M+H]+	70.3	65.8	44.2	48	39.02279:102 41.03742:203 43.05668:102 55.05548:854 57.06971:254 67.04868:50 67.05443:2926 69.07111:2023 71.05255:102 79.05492:254 81.07259:2458 83.08752:1086 85.06631:152 88.332:43 93.07339:153 95.08624:2608 97.09987:254 99.07868:153 105.02982:102 109.10049:740 123.11774:254 133.0491:51 138.96661:102 209.03188:153 211.00768:102	(+/-)-Dihydrofarnesol	C15H28O	Lipids and lipid-like molecules	Prenol lipids	HMDB0032218	null	-
positive	pos-M226T203	226.178823203567	3.39075	hmdb::2,2,6,7-Tetramethylbicyclo[4.3.0]nona-1(9),4-diene-7,8-diol; E40; true; HMDB0036686	226.17917	[M+NH4]+	72.2	56.8	60.9	60.7	43.05767:153 53.03763:51 55.05348:357 57.07192:254 65.03715:51 67.04993:102 71.04555:51 75.807:43 79.05252:203 81.06763:254 83.08379:254 86.06259:102 93.0708:102 95.08499:203 97.10138:356 100.075:51 106.03385:51 107.08613:203 109.09917:317 110.10019:153 112.06988:43 119.09132:51 119.09286:51 121.10397:153 123.11789:153 128.10931:43 131.08554:51 147.11894:51 163.14146:51 166.08504:43 183.06795:43 …	2,2,6,7-Tetramethylbicyclo[4.3.0]nona-1(9),4-diene-7,8-diol	C13H20O2	Organic oxygen compounds	Organooxygen compounds	HMDB0036686	null	-
positive	pos-M226T421	226.179047844118	7.01294166666667	hmdb::2,2,6,7-Tetramethylbicyclo[4.3.0]nona-1(9),4-diene-7,8-diol; E40; true; HMDB0036686	226.1801	[M+NH4]+	75.3	55	65.6	82.1	39.02383:203 41.0394:865 43.01727:203 44.01387:203 53.03983:203 55.01927:203 55.05468:4363 56.05201:102 57.03284:445 57.06997:254 59.04916:102 65.03621:203 67.05473:6057 68.06107:102 69.03291:153 69.06908:3057 71.04931:254 71.08364:102 77.03342:51 77.04082:254 79.05401:5332 80.06343:102 81.07167:9611 82.06586:102 83.05332:304 83.08404:1518 84.07887:152 85.06149:254 86.05764:254 86.09802:153 91.05…	2,2,6,7-Tetramethylbicyclo[4.3.0]nona-1(9),4-diene-7,8-diol	C13H20O2	Organic oxygen compounds	Organooxygen compounds	HMDB0036686	null	-
positive	pos-M227T142	227.102095571766	2.3607	inhouse::Ala-His; false; [M+H]+	227.11353	[M+H]+	87.4	74.4	91.4	81.8	44.04794:51 56.0482:152 66.04244:43 69.03546:102 70.06472:152 72.07931:102 76.02022:51 81.04517:203 82.06463:152 83.05974:1171 84.04668:152 84.08015:153 86.09539:1470 91.03949:51 91.05556:51 93.0425:824 95.06184:153 100.06802:51 109.73356:102 110.07211:9073 111.07608:153 112.11286:102 117.04977:43 119.05892:102 122.06979:102 127.51846:51 130.0455:102 134.03534:43 136.08807:203 143.15851:43 150.04…	Ala-His	C9H14N4O3	Organic acids and derivatives	Carboxylic acids and derivatives	HMDB0028689	NA	-
positive	pos-M227T437	227.126406240073	7.28625833333333	inhouse::Indalone; false; [M+H]+	227.12596	[M+H]+	73.9	66.6	46.2	81.2	39.02283:102 43.05304:102 53.03862:51 55.05449:1420 57.03264:102 65.03824:43 67.05448:866 69.06882:397 71.0526:102 73.03087:51 79.05496:625 81.06757:253 83.04917:153 83.08628:563 85.06506:102 91.05399:102 95.08629:344 97.06533:102 97.09991:1243 101.09586:51 105.06583:102 107.08604:254 109.10201:152 111.0761:102 121.11004:102 125.09491:496 135.07315:102 145.0704:51 171.09828:102 227.07883:51 227.1…	Indalone	C12H18O4	Unknown	-	NA	C19142	-
positive	pos-M227T208	227.138277747001	3.46365	inhouse::Pentobarbital; false; [M+H]+	227.13857	[M+H]+	84.5	73.6	75.7	88.9	31.98792:51 31.98872:102 38.00337:51 41.03561:252 41.03831:784 43.05386:4702 44.01453:359 44.049:102 53.99659:51 55.052:152 57.07037:51 61.04046:397 68.99688:2125 69.03304:2946 71.05058:1023 71.0849:357 72.93761:102 77.04076:102 81.06518:51 86.06255:3304 87.05402:152 95.08611:102 96.04278:152 97.02776:26511 98.02887:152 105.06973:102 109.10735:51 112.03054:102 113.70267:102 114.05478:6849 115.061…	Pentobarbital	C11H18N2O3	Organoheterocyclic compounds	Diazines	HMDB0014457	C07422	-
positive	pos-M227T144	227.137802424014	2.39303333333333	inhouse::Ala-His; false; [M+H]+	227.11353	[M+H]+	87.4	74.4	91.4	81.8	44.04794:51 56.0482:152 66.04244:43 69.03546:102 70.06472:152 72.07931:102 76.02022:51 81.04517:203 82.06463:152 83.05974:1171 84.04668:152 84.08015:153 86.09539:1470 91.03949:51 91.05556:51 93.0425:824 95.06184:153 100.06802:51 109.73356:102 110.07211:9073 111.07608:153 112.11286:102 117.04977:43 119.05892:102 122.06979:102 127.51846:51 130.0455:102 134.03534:43 136.08807:203 143.15851:43 150.04…	Ala-His	C9H14N4O3	Organic acids and derivatives	Carboxylic acids and derivatives	HMDB0028689	NA	-
positive	pos-M227T228_2	227.177858341713	3.79498333333333	hmdb::(-)-beta-Elemene; E40; true; HMDB0035816	227.1763	[M+Na]+	70.4	57.5	53.8	64.5	40.00515:43 43.0512:153 54.00007:51 55.0545:203 57.03265:359 59.92941:43 67.0522:337 69.06884:102 75.03267:43 79.05:51 79.05624:102 81.06887:450 91.05269:203 93.07213:565 95.04663:51 95.08771:152 97.0723:51 99.03825:51 105.0515:51 105.06733:153 107.08755:321 109.09914:474 111.08208:153 119.08057:51 121.10239:254 125.09185:51 128.06003:51 131.09355:102 133.10268:102 135.11404:152 137.09773:203 143…	(-)-beta-Elemene	C15H24	Lipids and lipid-like molecules	Prenol lipids	HMDB0035816	null	-
positive	pos-M227T396	227.178432206234	6.5917	hmdb::1,1-Diethoxy-3,7-dimethyl-2,6-octadiene; E40; true; HMDB0040228	227.1996	[M+H]+	75.9	50.8	73.5	87.5	39.02501:51 41.03969:252 43.05347:168 55.0549:531 57.07123:218 67.05141:25 67.05257:127 69.0692:1190 71.08375:76 77.03596:51 79.05407:76 81.06665:127 83.0879:359 88.93249:25 93.06832:147 95.08111:102 95.08659:157 97.06008:76 97.10159:127 105.04307:25 107.08919:191 109.09931:102 111.08372:51 116.94984:51 121.09786:25 121.10095:102 123.12419:25 130.96021:22 134.96069:51 135.11407:76 139.10582:25 14…	1,1-Diethoxy-3,7-dimethyl-2,6-octadiene	C14H26O2	Lipids and lipid-like molecules	Prenol lipids	HMDB0040228	null	-
positive	pos-M227T404	227.198995121347	6.74005	hmdb::1,1-Diethoxy-3,7-dimethyl-2,6-octadiene; E40; true; HMDB0040228	227.1996	[M+H]+	75.9	50.8	73.5	87.5	39.02501:51 41.03969:252 43.05347:168 55.0549:531 57.07123:218 67.05141:25 67.05257:127 69.0692:1190 71.08375:76 77.03596:51 79.05407:76 81.06665:127 83.0879:359 88.93249:25 93.06832:147 95.08111:102 95.08659:157 97.06008:76 97.10159:127 105.04307:25 107.08919:191 109.09931:102 111.08372:51 116.94984:51 121.09786:25 121.10095:102 123.12419:25 130.96021:22 134.96069:51 135.11407:76 139.10582:25 14…	1,1-Diethoxy-3,7-dimethyl-2,6-octadiene	C14H26O2	Lipids and lipid-like molecules	Prenol lipids	HMDB0040228	null	-
positive	pos-M227T335	227.199204698394	5.5908	hmdb::1,1-Diethoxy-3,7-dimethyl-2,6-octadiene; E40; true; HMDB0040228	227.20024	[M+H]+	78.3	57.6	72.8	87.5	39.02525:51 41.03813:203 43.05553:102 55.05505:439 57.07137:203 65.03531:51 67.05148:152 69.07042:1103 71.08733:153 79.05029:51 79.05528:153 81.07166:282 83.08527:406 93.06682:152 94.07595:51 97.10139:254 101.0592:43 107.086:203 109.10194:203 111.07748:102 121.0959:203 121.10517:102 133.08275:51 135.12004:102	1,1-Diethoxy-3,7-dimethyl-2,6-octadiene	C14H26O2	Lipids and lipid-like molecules	Prenol lipids	HMDB0040228	null	-
positive	pos-M228T84	228.103799396504	1.3959	hmdb::Deoxycytidine; ENone; false; HMDB0000014	228.09653	[M+H]+	83.4	68.7	75	100	43.05519:102 45.03332:102 57.07727:43 69.03136:102 69.04653:203 71.05125:297 73.02827:254 78.03925:43 81.03309:102 92.02871:51 94.03979:203 95.02542:846 99.04307:102 112.05094:14358 113.05492:203 113.95843:102 114.96487:102 142.08578:43	Deoxycytidine	C9H13N3O4	Nucleosides, nucleotides, and analogues	Pyrimidine nucleosides	HMDB0000014	C00881	-
positive	pos-M228T426	228.194735552382	7.09975	hmdb::Methyl (2E,6Z)-dodecadienoate; E40; true; HMDB0031014	228.19588	[M+NH4]+	76.2	62.1	54.8	92.6	39.02053:152 39.02317:291 41.0396:1004 43.05337:1114 53.0379:102 55.01728:153 55.05478:9653 57.03292:335 57.07004:1872 59.04814:153 65.03395:51 65.03735:203 66.85136:153 67.05472:15112 68.05758:254 69.07138:5120 70.0727:153 71.04809:461 71.08241:203 73.06828:102 74.93436:43 78.81438:102 79.05264:2664 80.05702:153 81.07027:13958 83.04805:254 83.08644:6538 84.08772:203 85.0652:1023 85.10017:102 86.…	Methyl (2E,6Z)-dodecadienoate	C13H22O2	Lipids and lipid-like molecules	Fatty Acyls	HMDB0031014	null	-
positive	pos-M228T221	228.195076163286	3.68770833333333	hmdb::Methyl (2E,6Z)-dodecadienoate; E40; true; HMDB0031014	228.19589	[M+NH4]+	76.6	62.4	56.9	88.9	38.01547:51 39.02282:254 41.03926:1122 43.05488:649 44.01371:153 53.04067:203 55.05449:6927 56.05708:102 57.07083:917 59.05003:153 61.55:43 65.03711:153 67.05449:10470 68.0562:153 69.07:3511 70.07367:102 71.05025:1084 79.05499:1591 81.06254:232 81.07012:10489 82.0694:102 83.08503:4105 84.08115:153 85.06896:590 91.04866:252 91.05536:1016 93.0694:2140 94.79081:102 95.08495:17648 95.9371:102 97.0944…	Methyl (2E,6Z)-dodecadienoate	C13H22O2	Lipids and lipid-like molecules	Fatty Acyls	HMDB0031014	null	-
positive	pos-M228T406	228.230819523337	6.76233333333333	inhouse::(Z,E)-Tetradeca-9,12-dienol; false; [M+NH4]+	228.23206	[M+NH4]+	73.8	48.7	77	78.6	37.00931:43 43.05301:102 46.02969:153 55.05236:254 57.06972:153 65.03479:51 67.05444:349 69.06877:203 70.0642:102 79.05491:102 81.06373:101 81.07258:346 83.08367:153 84.07979:102 87.04478:43 93.06525:51 95.08075:101 95.08623:483 97.06388:51 105.06721:102 109.09754:203 116.58391:43 123.11615:51 125.96478:51 132.09039:51 133.09927:102 137.09921:102 150.0316:51 175.10312:43 194.79065:43 228.23543:102	(Z,E)-Tetradeca-9,12-dienol	C14H26O	Unknown	-	NA	NA	-
positive	pos-M229T118	229.117658287502	1.95891666666667	hmdb::Pyroglutamylvaline; E10; true; HMDB0094651	229.11917	[M+H]+	71.8	43.6	66.3	83.3	55.01719:43 57.06889:51 70.06553:533 74.05926:43 82.06176:102 84.04251:51 88.07224:43 100.07761:51 107.06407:43 110.06896:102 114.09119:51 118.94083:51 125.06475:43 132.04169:43 142.08199:51 142.08533:102 160.94759:43 183.11632:43 211.10039:51 229.12177:51 229.16002:254	Pyroglutamylvaline	C10H16N2O4	Organic acids and derivatives	Carboxylic acids and derivatives	HMDB0094651	null	-
positive	pos-M229T141	229.117279344708	2.35075	hmdb::Pyroglutamylvaline; E40; true; HMDB0094651	229.11891	[M+H]+	70.2	39.8	69.5	75	30.03153:51 39.02168:51 39.02431:51 41.03897:153 43.01866:102 44.05068:333 55.05307:290 56.04933:881 57.03013:51 60.04316:254 60.05731:102 67.04827:51 68.04877:102 69.06835:203 70.06612:5762 71.05093:152 72.08076:2733 74.05747:203 81.04427:51 83.05757:102 84.04194:493 84.08056:3300 85.04636:102 85.08262:254 86.09582:2075 87.09929:102 98.05906:102 99.09204:51 102.05745:102 110.07138:522 111.06944:…	Pyroglutamylvaline	C10H16N2O4	Organic acids and derivatives	Carboxylic acids and derivatives	HMDB0094651	null	-
positive	pos-M229T146	229.154105656609	2.42891666666667	inhouse::Ile-Pro; false; [M+H]+	229.15601	[M+H]+	89.5	85.8	81.1	85.7	29.014:102 39.02101:102 41.0365:203 42.03186:51 43.05389:421 44.04998:1360 46.02775:51 55.01587:51 55.05545:102 56.05173:102 58.02831:102 60.04675:51 67.05324:51 68.04914:674 69.06989:1864 69.85042:548 70.06651:135993 70.63061:153 70.69907:153 70.74984:102 71.0667:990 72.93481:51 74.05788:102 79.05361:102 82.06673:102 84.07973:153 86.09759:17772 87.05914:204 91.04985:51 95.04373:51 98.02206:102 1…	Ile-Pro	C11H20N2O3	Organic acids and derivatives	Carboxylic acids and derivatives	HMDB0011174	NA	-
positive	pos-M229T52	229.153387590367	0.864683333333333	hmdb::Isoleucylproline; E20; true; HMDB0011174	229.15434	[M+H]+	71	67.6	32.1	72.7	38.96125:51 43.03992:102 55.01983:153 58.05912:99 58.0634:2433 59.07346:574 60.08135:2602 68.0512:1102 69.05096:102 70.06506:23230 71.06407:152 76.04268:43 81.04946:51 83.05642:203 83.06794:152 85.02836:102 86.05948:153 87.05357:102 95.05705:102 96.07827:764 98.05643:330 100.073:313 109.06918:152 109.07505:835 110.06271:102 112.04394:152 113.04641:102 114.05334:2307 114.08933:1513 116.07455:687 1…	Isoleucylproline	C11H20N2O3	Organic acids and derivatives	Carboxylic acids and derivatives	HMDB0011174	null	-
positive	pos-M230T154_2	230.101102512518	2.56843333333333	inhouse::n-Propyl gallate; false; [M+NH4]+	230.10164	[M+NH4]+	71.2	55.5	62.2	50	55.01493:51 56.04869:43 61.01144:102 69.0677:102 72.0801:152 77.04059:51 79.05377:313 81.0689:2375 83.08762:102 85.06383:203 91.05808:153 93.07217:102 107.04691:51 107.9991:43 109.06398:796 115.05038:43 119.04385:102 123.08052:43 127.07368:102 137.05013:51 137.06163:254 145.06212:43 162.0708:43 203.06648:43	n-Propyl gallate	C10H12O5	Benzenoids	Benzene and substituted derivatives	HMDB0033835	C11155	-
positive	pos-M231T51_3	231.096712635148	0.851975	inhouse::Asp-Pro; false; [M+H]+	231.09781	[M+H]+	86.8	68.5	88.2	100	43.01899:581 44.05101:153 46.02877:203 55.01794:102 56.04961:203 58.06464:102 60.04342:102 60.0815:427 67.05309:102 69.05339:102 69.06973:102 70.02755:1549 70.06516:10603 71.03338:102 71.06889:152 72.044:333 72.07975:427 73.04736:153 74.05885:102 81.02671:51 82.0664:203 83.01163:102 84.04334:152 84.08067:2127 86.09721:254 87.05614:203 88.04146:3702 93.0539:102 95.0583:152 97.02874:102 98.06324:15…	Asp-Pro	C9H14N2O5	Organic acids and derivatives	Carboxylic acids and derivatives	HMDB0002335	NA	-
positive	pos-M231T78_2	231.097043202301	1.3053	inhouse::Asp-Pro; false; [M+H]+	231.09789	[M+H]+	89	73.6	91.2	100	43.01559:51 43.01835:203 60.04164:51 60.04382:102 70.02449:252 70.03036:581 70.06797:3128 71.05042:102 72.08024:203 77.04069:51 83.03265:51 84.04262:203 84.07996:254 85.02502:566 86.0978:102 88.03678:1404 93.04641:153 95.05485:102 100.96178:102 110.02639:152 113.96539:102 116.06899:3049 117.068:102 125.07119:1128 128.07246:102 128.94949:102 130.07921:102 140.07092:153 140.99472:51 143.93924:51 14…	Asp-Pro	C9H14N2O5	Organic acids and derivatives	Carboxylic acids and derivatives	HMDB0002335	NA	-
positive	pos-M231T210	231.136383106175	3.49674166666667	hmdb::Eremopetasinorol; E40; true; HMDB0029668	231.13493	[M+Na]+	73.3	51.6	66.7	73.3	41.03719:51 53.03622:51 55.01766:102 55.05933:102 63.02559:43 67.05403:152 69.03219:153 72.07957:51 77.04002:153 79.05069:153 81.06956:394 83.06654:51 85.05283:102 91.05338:530 93.06876:332 95.04733:153 97.06192:51 98.05906:153 103.04993:102 105.06802:102 105.07521:203 107.08533:203 117.06277:51 119.08584:203 121.06598:1220 123.07958:254 129.07004:102 130.07054:102 131.09259:203 135.08368:152 139…	Eremopetasinorol	C13H20O2	Organooxygen compounds	Alcohols and polyols	HMDB0029668	null	-
positive	pos-M231T146	231.169336501168	2.44153333333333	inhouse::Leu-Val; false; [M+H]+	231.17039	[M+H]+	89	82.2	87.1	85.7	30.03329:102 39.02109:51 41.03928:153 43.05307:364 44.04915:1268 53.03764:102 54.89109:102 55.05453:1329 56.05186:102 57.05814:347 69.06539:51 70.06667:289 71.06569:152 72.08012:9699 73.08375:153 74.00368:51 74.95247:43 84.04389:102 85.0289:502 85.83352:102 86.09519:12909 87.09998:152 88.0974:51 97.04332:51 102.05258:102 105.98042:43 116.06773:51 116.07379:153 118.07766:102 123.08057:51 129.05991…	Leu-Val	C11H22N2O3	Organic acids and derivatives	Carboxylic acids and derivatives	HMDB0028942	NA	-
positive	pos-M232T151	232.096510424799	2.50993333333333	inhouse::Suberylglycine; false; [M+H]+	232.11757	[M+H]+	88.2	81	83.1	85.7	30.03329:102 37.00508:43 41.04018:353 43.01622:203 45.03212:102 55.0191:711 55.05348:4901 56.05816:102 57.46613:43 67.05108:253 69.07004:4339 70.06783:102 71.0491:102 76.03823:1637 79.05627:203 81.07017:102 82.83186:102 83.08507:19425 84.04386:153 85.06254:102 87.0816:473 91.05273:348 93.0681:638 95.04804:203 95.08911:596 97.06541:254 97.1:102 105.07169:102 110.09431:254 111.07916:5355 121.06381:…	Suberylglycine	C10H17NO5	Organic acids and derivatives	Carboxylic acids and derivatives	HMDB0000953	NA	-
positive	pos-M232T157	232.116722758617	2.62355	inhouse::Suberylglycine; false; [M+H]+	232.11757	[M+H]+	88.2	81	83.1	85.7	30.03329:102 37.00508:43 41.04018:353 43.01622:203 45.03212:102 55.0191:711 55.05348:4901 56.05816:102 57.46613:43 67.05108:253 69.07004:4339 70.06783:102 71.0491:102 76.03823:1637 79.05627:203 81.07017:102 82.83186:102 83.08507:19425 84.04386:153 85.06254:102 87.0816:473 91.05273:348 93.0681:638 95.04804:203 95.08911:596 97.06541:254 97.1:102 105.07169:102 110.09431:254 111.07916:5355 121.06381:…	Suberylglycine	C10H17NO5	Organic acids and derivatives	Carboxylic acids and derivatives	HMDB0000953	NA	-
positive	pos-M232T104	232.128177056465	1.73195	inhouse::Asn-Val; false; [M+H]+	232.13011	[M+H]+	85.9	85.6	71.5	73.7	44.04776:203 45.04203:102 55.05396:153 59.04514:51 70.02598:102 72.07937:1061 80.01212:102 82.06351:153 83.04839:102 85.03964:422 87.05319:653 98.02125:479 99.09037:417 101.06525:102 110.02246:592 118.08554:102 127.08659:1300 128.08575:102 141.09373:51 141.09706:102 145.10626:43 152.07173:1709 190.07162:43	Asn-Val	C9H17N3O4	Organic acids and derivatives	Carboxylic acids and derivatives	HMDB0028744	NA	-
positive	pos-M232T53_2	232.128073421745	0.877716666666667	inhouse::Gly-Arg; false; [M+H]+	232.14146	[M+H]+	80	75.7	69	55.6	60.05404:861 70.06495:3664 71.04739:203 72.07957:368 73.06397:153 74.05868:102 75.0516:152 84.0458:102 88.04269:153 88.07562:203 100.04897:494 106.03884:51 107.05481:51 112.08984:348 114.10265:203 115.08565:1551 116.06832:1884 126.06174:102 128.06705:51 129.10355:152 130.09616:254 134.02666:102 138.05853:51 152.08427:102 156.06134:203 156.08063:51 158.0903:970 170.09584:51 173.09013:254 175.12065…	Gly-Arg	C8H17N5O3	Organic acids and derivatives	Carboxylic acids and derivatives	HMDB0028835	NA	-
positive	pos-M232T46	232.139417111195	0.763666666666667	inhouse::Gly-Arg; false; [M+H]+	232.14146	[M+H]+	80	75.7	69	55.6	60.05404:861 70.06495:3664 71.04739:203 72.07957:368 73.06397:153 74.05868:102 75.0516:152 84.0458:102 88.04269:153 88.07562:203 100.04897:494 106.03884:51 107.05481:51 112.08984:348 114.10265:203 115.08565:1551 116.06832:1884 126.06174:102 128.06705:51 129.10355:152 130.09616:254 134.02666:102 138.05853:51 152.08427:102 156.06134:203 156.08063:51 158.0903:970 170.09584:51 173.09013:254 175.12065…	Gly-Arg	C8H17N5O3	Organic acids and derivatives	Carboxylic acids and derivatives	HMDB0028835	NA	-
positive	pos-M232T145	232.153426621713	2.42025	inhouse::(R)-Butyrylcarnitine; false; [M+H]+	232.15422	[M+H]+	85.5	72.9	84.1	83.3	41.03626:102 42.03253:102 43.05457:534 44.04973:203 55.04992:102 55.05304:152 56.05981:152 57.03329:422 58.06541:102 60.08014:870 61.00987:203 68.05338:51 69.07182:203 70.06727:778 71.04854:377 72.08192:1891 73.08315:354 74.05985:102 83.06137:102 84.08053:792 85.02819:27012 86.02935:152 86.09838:1151 87.09925:647 103.03848:51 104.0529:102 109.74749:51 110.07133:1653 117.0612:102 120.07766:203 129…	(R)-Butyrylcarnitine	C11H21NO4	Lipids and lipid-like molecules	Fatty Acyls	HMDB0002013	NA	-
positive	pos-M232T148	232.172294619786	2.46615833333333	inhouse::(R)-Butyrylcarnitine; false; [M+H]+	232.15422	[M+H]+	85.5	72.9	84.1	83.3	41.03626:102 42.03253:102 43.05457:534 44.04973:203 55.04992:102 55.05304:152 56.05981:152 57.03329:422 58.06541:102 60.08014:870 61.00987:203 68.05338:51 69.07182:203 70.06727:778 71.04854:377 72.08192:1891 73.08315:354 74.05985:102 83.06137:102 84.08053:792 85.02819:27012 86.02935:152 86.09838:1151 87.09925:647 103.03848:51 104.0529:102 109.74749:51 110.07133:1653 117.0612:102 120.07766:203 129…	(R)-Butyrylcarnitine	C11H21NO4	Lipids and lipid-like molecules	Fatty Acyls	HMDB0002013	NA	-
positive	pos-M233T116	233.112395053917	1.926475	inhouse::Asp-Val; false; [M+H]+	233.11243	[M+H]+	81.3	73.7	74.5	73.9	39.02544:22 43.01801:102 46.0316:51 55.05445:155 59.05323:25 70.02895:591 72.07405:50 72.08001:2064 82.06169:102 85.04041:102 86.09634:330 88.03928:698 98.02489:236 99.0088:51 99.09125:248 101.06191:76 110.02491:163 118.07895:51 118.08963:234 122.09937:51 124.07615:51 127.08929:342 142.08572:102 152.06094:25 152.07306:209 170.08221:51 187.10963:51 233.05669:25	Asp-Val	C9H16N2O5	Organic acids and derivatives	Carboxylic acids and derivatives	HMDB0028766	NA	-
positive	pos-M233T79	233.111906452534	1.310025	inhouse::Val-Asp; false; [M+H]+	233.11324	[M+H]+	72.7	38.2	74.2	100	44.05009:43 53.04174:51 55.05559:317 56.96698:102 58.9444:43 70.06316:51 72.08133:2898 73.08736:102 83.048:51 84.04133:102 88.03944:51 97.02811:43 100.07506:102 110.07374:43 112.04765:254 115.95583:254 117.07283:51 130.05238:51 133.96272:51 144.06783:43 155.03642:51 170.91127:43 173.07677:102 178.07204:43 190.05435:51 202.07733:43 208.02454:51 211.04068:43	Val-Asp	C9H16N2O5	Organic acids and derivatives	Carboxylic acids and derivatives	HMDB0029123	NA	-
positive	pos-M233T143	233.148706052876	2.38233333333333	inhouse::Thr-Leu; false; [M+H]+	233.14896	[M+H]+	85.4	67.8	83.6	100	31.98768:51 39.02184:51 43.01607:203 44.049:706 45.03479:51 55.021:254 56.05061:4121 57.03354:836 58.06567:776 60.04449:102 67.0497:51 67.05659:254 69.06863:203 70.06288:501 71.04649:102 72.07867:152 73.83199:102 74.06019:17705 75.06163:102 76.03796:254 78.04801:51 79.05225:367 81.06483:151 81.07241:1351 83.05534:102 84.04485:1025 85.02857:314 86.03625:153 86.09747:7923 87.0433:203 87.09702:102 9…	Thr-Leu	C10H20N2O4	Organic acids and derivatives	Carboxylic acids and derivatives	HMDB0029065	NA	-
positive	pos-M233T110	233.148455053869	1.83580833333333	inhouse::Ile-Thr; false; [M+H]+	233.14903	[M+H]+	77.5	51.1	72.5	100	30.03284:13 41.03761:25 44.05014:114 55.05331:13 56.0506:38 69.0672:230 72.07714:38 72.08191:77 74.05981:25 82.06606:13 86.09682:1312 88.03841:25 90.94717:13 101.06071:25 102.05968:25 111.04202:51 118.08035:25 120.08289:13 127.07632:25 131.08495:13 142.04994:13 152.067:25 152.07567:13 155.06664:51 168.92383:13 218.11073:25 233.18677:25	Ile-Thr	C10H20N2O4	Organic acids and derivatives	Carboxylic acids and derivatives	HMDB0028917	NA	-
positive	pos-M233T126	233.148684563338	2.09301666666667	inhouse::Leu-Thr; false; [M+H]+	233.1497	[M+H]+	77	57.7	73.3	75	44.04677:153 45.03254:102 61.03267:102 70.06466:51 83.04443:51 86.09545:4161 87.0963:51 90.13487:43 102.05135:102 111.04086:102 115.07613:43 120.06644:102 132.94083:102 144.07109:51 155.06247:51 155.07297:153 170.00175:43	Leu-Thr	C10H20N2O4	Organic acids and derivatives	Carboxylic acids and derivatives	HMDB0028939	NA	-
positive	pos-M233T52	233.148404628758	0.870608333333333	inhouse::Ile-Thr; false; [M+H]+	233.14774	[M+H]+	78.9	56.6	74.5	100	28.01912:43 41.03908:254 43.01598:102 43.05375:152 44.04889:944 55.05096:152 55.05408:254 56.05139:599 57.05659:153 58.06324:102 61.0098:899 68.04745:51 69.06818:922 70.02834:254 70.06477:203 72.07935:3369 73.08295:254 74.0222:152 74.05845:483 82.06595:102 84.04417:397 86.00557:343 86.09805:20426 86.99149:153 87.09759:152 88.03702:296 98.0071:102 98.02378:102 99.09151:102 100.0751:102 102.0583:20…	Ile-Thr	C10H20N2O4	Organic acids and derivatives	Carboxylic acids and derivatives	HMDB0028917	NA	-
positive	pos-M233T386	233.152349968989	6.43661666666667	inhouse::Alantolactone; false; [M+H]+	233.14958	[M+H]+	76.6	57.7	71.4	78.6	45.02979:51 45.03262:102 61.02839:43 67.05155:102 67.06075:51 79.05423:254 81.06808:152 83.08679:153 89.05984:102 91.05582:586 93.06852:152 95.08267:153 105.06631:203 107.07634:51 109.05994:51 111.04401:152 117.06551:102 117.06855:102 119.08707:437 121.10584:51 131.08263:343 133.09653:102 141.06541:51 143.08881:102 145.09784:152 147.12088:102 149.07048:51 151.07089:43 155.07149:254 158.11285:51 1…	Alantolactone	C15H20O2	Organoheterocyclic compounds	Naphthofurans	HMDB0035906	C09289	-
positive	pos-M233T226	233.152099936201	3.77031666666667	inhouse::Alantolactone; false; [M+H]+	233.1521	[M+H]+	71.6	57.3	56.9	67.9	43.02448:51 55.05448:254 61.02895:43 67.05331:153 77.03806:51 77.04176:51 81.06629:102 83.0837:102 91.05397:254 93.06529:486 95.08216:203 103.04205:51 103.05202:102 105.07013:152 107.08311:152 109.06532:102 112.98875:43 119.0866:254 121.06367:1141 122.06683:51 123.07881:102 124.37354:43 127.0751:102 130.06978:51 131.0854:153 142.07071:51 145.05853:51 145.09912:203 149.13182:102 155.06937:51 159.0…	Alantolactone	C15H20O2	Organoheterocyclic compounds	Naphthofurans	HMDB0035906	C09289	-
positive	pos-M233T192	233.152368991324	3.19173333333333	inhouse::Isoalantolactone; false; [M+H]+	233.15158	[M+H]+	72.1	57.1	59.8	67.9	43.01711:102 45.03302:51 53.0386:102 55.05239:102 57.06868:43 67.05215:102 67.05791:102 69.06763:102 71.04429:43 75.02897:51 77.04544:102 79.05618:153 81.06754:152 83.0453:51 91.05261:51 91.05663:102 93.07476:203 95.08626:153 97.06668:203 101.0563:51 105.06724:203 107.08309:152 109.06238:51 111.0435:102 115.05022:51 119.04369:51 119.08812:152 121.06519:102 121.09918:203 123.07568:102 127.05926:51…	Isoalantolactone	C15H20O2	Lipids and lipid-like molecules	Prenol lipids	HMDB0035934	C09484	-
positive	pos-M234T56	234.077716362379	0.932016666666667	inhouse::Ser-Gln; false; [M+H]+	234.09622	[M+H]+	81.6	62.4	86.4	75	42.03238:102 44.04771:102 56.04911:254 58.07591:51 60.0451:1798 68.04388:51 68.04851:102 70.02943:254 70.06467:152 74.05839:600 83.06236:254 84.04547:2689 84.08023:153 87.05702:528 98.01974:102 101.06373:152 101.0722:152 106.04565:152 108.04163:43 111.05569:153 116.03005:102 126.05968:153 130.04762:1228 131.07922:51 136.02803:51 136.03622:425 147.06958:51 154.05357:254 164.03032:51 170.05307:51	Ser-Gln	C8H15N3O5	Organic acids and derivatives	Carboxylic acids and derivatives	HMDB0029037	NA	-
positive	pos-M234T48	234.106867374471	0.79245	inhouse::Ser-Gln; false; [M+H]+	234.09622	[M+H]+	81.6	62.4	86.4	75	42.03238:102 44.04771:102 56.04911:254 58.07591:51 60.0451:1798 68.04388:51 68.04851:102 70.02943:254 70.06467:152 74.05839:600 83.06236:254 84.04547:2689 84.08023:153 87.05702:528 98.01974:102 101.06373:152 101.0722:152 106.04565:152 108.04163:43 111.05569:153 116.03005:102 126.05968:153 130.04762:1228 131.07922:51 136.02803:51 136.03622:425 147.06958:51 154.05357:254 164.03032:51 170.05307:51	Ser-Gln	C8H15N3O5	Organic acids and derivatives	Carboxylic acids and derivatives	HMDB0029037	NA	-
positive	pos-M234T41	234.14394114836	0.687383333333333	inhouse::Ser-Lys; false; [M+H]+	234.1432	[M+H]+	89.8	72.8	97.2	100	42.02978:51 43.01954:102 56.04928:153 56.96224:51 60.04529:1313 61.04823:43 67.05856:102 83.81933:51 84.08049:7332 84.95825:2239 85.9616:51 91.04928:43 96.02988:102 98.02699:51 98.95922:102 101.10356:102 105.06504:153 110.05949:51 110.06686:102 114.95303:51 118.93716:43 124.94012:254 127.08526:51 128.07011:102 129.10184:1356 130.08804:1997 137.00951:43 142.91609:51 142.94798:153 147.11772:334 154…	Ser-Lys	C9H19N3O4	Organic acids and derivatives	Carboxylic acids and derivatives	HMDB0029044	NA	-
positive	pos-M235T49	235.091935427079	0.815933333333333	inhouse::Ser-Glu; false; [M+H]+	235.09151	[M+H]+	85.3	63.3	89.8	100	38.9613:51 38.96481:102 42.03355:346 43.01875:203 56.05034:628 57.03432:203 58.06003:51 60.04417:6683 61.05039:102 70.02716:722 74.05965:1332 76.0423:102 83.00605:102 84.04417:5420 85.02786:102 87.03078:51 88.03966:499 98.05992:152 98.97553:254 101.07062:102 102.05546:1537 104.10391:102 106.04979:574 110.06481:102 112.03415:102 118.08204:153 120.0646:254 123.00553:102 125.01157:102 126.05298:299 …	Ser-Glu	C8H14N2O6	Organic acids and derivatives	Carboxylic acids and derivatives	HMDB0029038	NA	-
positive	pos-M235T142_2	235.138006471256	2.37211666666667	inhouse::Valerenic acid; false; [M+H]+	235.15886	[M+H]+	71.7	50.9	73.3	51.1	39.02488:51 44.0466:43 55.05471:43 67.05119:51 69.03397:102 77.03694:51 79.05006:102 81.06765:204 84.08247:153 86.09383:51 91.04864:51 91.05265:153 93.06937:153 95.05204:102 103.05339:51 105.06862:153 107.08447:102 116.05228:51 118.06967:51 119.08643:152 121.09746:102 124.96906:43 126.972:51 129.0722:102 131.08673:102 133.09904:153 136.07826:51 142.03186:51 143.08803:51 147.04005:102 152.07094:43…	Valerenic acid	C15H22O2	Lipids and lipid-like molecules	Prenol lipids	HMDB0030016	C09743	-
positive	pos-M235T215	235.147063258229	3.57533333333333	hmdb::Rishitinol; E10; true; HMDB0038190	235.16902	[M+H]+	74.9	57.6	73.3	58.3	55.05849:51 57.0685:102 69.06834:51 79.05049:102 85.02663:43 91.061:153 103.05354:51 103.06068:51 105.06731:153 105.07451:102 117.06941:51 117.07093:51 119.08637:254 129.07202:51 131.0833:51 133.09717:102 135.11987:102 147.11623:153 171.11887:43 175.10538:102 190.12372:43 199.14546:102 202.14062:102 217.15578:1139 235.13539:51 235.16769:102	Rishitinol	C15H22O2	Benzenoids	Tetralins	HMDB0038190	null	-
positive	pos-M235T268	235.167887010713	4.46674166666667	inhouse::Valerenic acid; false; [M+H]+	235.17021	[M+H]+	75	65.9	66.5	44.4	55.05525:102 57.06735:102 59.8313:43 67.05185:102 79.05457:152 81.06844:203 83.79385:43 85.06593:102 87.42473:43 91.06024:153 93.06757:333 95.08446:254 99.08105:43 105.06821:102 107.08552:203 111.08:51 119.0784:102 121.09401:102 123.1172:51 133.06956:51 133.10196:203 135.11331:203 135.11984:203 141.07771:43 147.08577:51 149.09514:51 161.05971:51 167.08989:43 173.13295:51 175.147:153 176.72256:43 …	Valerenic acid	C15H22O2	Lipids and lipid-like molecules	Prenol lipids	HMDB0030016	C09743	-
positive	pos-M235T396	235.1679977868	6.59288333333333	inhouse::Valerenic acid; false; [M+H]+	235.16782	[M+H]+	85.3	74.9	82.3	84.4	39.02346:51 43.01962:203 53.0383:254 55.05728:310 57.07153:254 67.05407:985 69.07074:483 73.06882:51 77.03884:254 79.05574:1576 81.06962:1862 83.04996:203 85.06455:203 90.77766:102 91.05344:2825 93.06882:4362 95.08572:1138 97.06476:153 101.0515:51 105.06953:1283 106.07363:51 107.08395:2108 109.10136:254 111.08137:102 116.06236:51 117.06742:305 119.089:1649 121.06298:152 121.10161:2758 123.11862:1…	Valerenic acid	C15H22O2	Lipids and lipid-like molecules	Prenol lipids	HMDB0030016	C09743	-
positive	pos-M235T297	235.168332808623	4.956675	inhouse::3,5-Di-tert-butyl-2-hydroxybenzaldehyde; false; [M+H]+	235.16911	[M+H]+	71.9	64	45.9	64.3	31.98775:51 37.99986:51 39.0228:152 41.03923:945 55.05237:102 56.89484:102 57.07079:10741 58.07222:102 81.07512:102 84.05663:102 89.06194:51 95.05065:254 105.03126:43 112.04596:153 121.09763:51 123.03986:630 135.07474:102 142.05731:51 161.12814:51 163.06595:101 163.07491:550 174.09204:102 177.09686:102 179.10747:6149 180.11043:203 184.30847:43 189.11249:153 201.97917:43 204.13402:152 219.12846:15…	3,5-Di-tert-butyl-2-hydroxybenzaldehyde	C15H22O2	Unknown	-	NA	NA	-
positive	pos-M235T220	235.167878114628	3.672725	inhouse::Polygodial; false; [M+H]+	235.16827	[M+H]+	77.1	54.2	81.2	69.2	39.02569:51 41.04393:51 53.03944:102 55.05318:363 65.03876:51 67.05035:252 67.05379:1065 69.06807:254 72.93401:102 77.03702:51 79.05383:417 81.07016:1296 83.04917:51 83.08756:325 85.05981:51 86.42883:43 91.04971:153 93.06905:429 95.08727:1436 97.09946:153 103.06137:51 105.06944:714 107.08089:152 109.10262:533 113.94346:51 119.08082:480 119.08694:366 121.10257:822 123.11019:203 128.05363:51 131.05…	Polygodial	C15H22O2	Unknown	-	NA	C09712	-
positive	pos-M235T241	235.167541297795	4.01420833333333	hmdb::7-Hydroxycostal; E20; true; HMDB0035202	235.16919	[M+H]+	76.2	67.5	53.8	76.7	41.03654:102 43.01985:254 55.0555:615 57.06974:521 65.03708:43 67.051:152 69.06879:473 79.0487:203 81.06755:361 83.08754:153 90.76747:51 91.05531:290 93.06936:331 95.08353:254 103.05916:51 105.07014:878 107.08457:253 107.36809:43 109.09906:254 112.04748:102 115.0593:102 117.06657:102 119.08508:1695 120.08927:153 121.09458:454 121.10231:2214 127.07671:51 129.07248:102 131.08704:631 133.06857:251 1…	7-Hydroxycostal	C15H22O2	Lipids and lipid-like molecules	Prenol lipids	HMDB0035202	null	-
positive	pos-M237T387	237.110268689988	6.44625	hmdb::5-Hexyltetrahydro-2-oxo-3-furancarboxylic acid; E40; true; HMDB0030984	237.10934	[M+Na]+	71	51	57.6	76	41.0346:153 41.04089:51 43.05379:153 55.05531:1041 57.06847:254 57.50419:43 67.05537:1375 69.06972:1385 71.05233:153 78.96729:102 79.05591:531 81.07232:1293 83.08597:1396 85.06084:102 91.04829:51 91.05096:152 93.07038:393 95.08593:1125 97.1037:882 99.07976:102 105.06976:102 107.08564:353 109.10014:253 111.0816:102 111.11417:102 121.09723:692 121.79353:43 123.12356:51 127.06042:43 131.08817:102 13…	5-Hexyltetrahydro-2-oxo-3-furancarboxylic acid	C11H18O4	Organoheterocyclic compounds	Lactones	HMDB0030984	null	-
positive	pos-M237T148	237.122195558656	2.459225	inhouse::Phe-Ala; false; [M+H]+	237.12375	[M+H]+	78.7	53.8	85.7	80	41.04248:43 44.04864:153 53.00921:43 57.03278:102 59.04904:51 63.05944:43 69.0698:153 70.06404:403 72.0774:102 74.05885:203 80.0463:51 81.0721:153 83.06137:102 84.08051:516 86.09701:730 90.05642:102 93.06847:102 95.08532:153 98.02111:51 99.07623:102 103.04654:51 103.05367:651 105.0703:51 110.0677:254 115.04864:51 116.07046:102 119.71081:102 120.08132:5102 121.08657:203 123.08005:102 130.08366:152…	Phe-Ala	C12H16N2O3	Organic acids and derivatives	Carboxylic acids and derivatives	HMDB0028988	NA	-
positive	pos-M237T146	237.158394404225	2.43258333333333	inhouse::Procaine; false; [M+H]+	237.15886	[M+H]+	72.2	42.9	73.1	80	44.0467:150 44.04857:1704 55.0538:987 57.03405:102 59.05253:203 69.0703:102 72.07797:153 83.04432:51 83.04944:513 84.08139:254 86.09404:254 92.05646:153 94.06241:102 96.06934:102 99.06355:43 102.06257:102 103.05507:571 105.0732:102 107.04987:254 110.0752:102 120.08014:8314 121.08386:254 122.0871:203 129.09966:102 131.04688:203 137.10751:2729 146.06306:254 148.03642:102 149.05635:102 159.07431:102…	Procaine	C13H20N2O2	Benzenoids	Benzene and substituted derivatives	HMDB0014859	C07375	-
positive	pos-M237T232	237.183291776298	3.86591666666667	inhouse::Curcumol; false; [M+H]+	237.18282	[M+H]+	78.6	68.4	67.9	67.6	41.03903:51 55.05506:352 57.07031:203 59.0484:51 65.03532:102 67.05264:1202 69.07043:203 73.06246:51 77.03966:102 79.05529:254 81.06915:726 83.08401:102 85.06402:102 91.05819:102 93.06953:982 95.08505:1474 97.06406:102 97.10694:51 105.0644:102 107.08311:655 109.10195:1106 115.05615:51 119.08337:102 121.10055:850 123.11597:203 126.01815:102 135.11842:327 145.09688:102 151.07677:102 163.11354:102 1…	Curcumol	C15H24O2	Unknown	-	NA	NA	-
positive	pos-M237T208	237.183496328072	3.46203333333333	inhouse::Curcumol; false; [M+H]+	237.183	[M+H]+	76	67.2	64.2	67.6	41.03813:102 43.01778:102 53.04023:51 55.05193:102 57.06819:102 65.04324:51 67.05494:782 69.06809:254 71.0471:102 73.06246:51 79.05405:152 80.04963:51 81.06788:748 83.08784:102 85.06661:43 91.05016:102 91.05819:51 93.06683:327 95.08643:1570 97.09726:51 105.06728:153 107.04533:51 107.0802:254 109.10196:727 115.05465:43 119.08643:102 121.10519:345 122.10696:51 123.11442:203 125.06166:51 135.11842:2…	Curcumol	C15H24O2	Unknown	-	NA	NA	-
positive	pos-M237T389_1	237.221183573402	6.48628333333333	hmdb::Ambronide; E40; true; HMDB0036831	237.22113	[M+H]+	75	66	50.2	76.7	31.98857:51 39.02108:101 39.0237:878 41.03926:3092 43.01989:555 43.05489:1718 45.03399:102 53.00182:51 53.03659:203 54.89001:102 55.02013:152 55.05346:12353 56.05919:102 57.03265:810 57.06977:3275 59.04896:153 65.03938:203 67.0545:10178 69.07001:16806 70.0725:203 71.05144:565 71.08576:2089 73.05009:102 77.03687:302 79.05249:4129 80.0619:203 81.07013:11195 82.07195:203 83.0492:203 83.08631:10392 8…	Ambronide	C16H28O	Organoheterocyclic compounds	Naphthofurans	HMDB0036831	null	-
positive	pos-M237T358	237.220703789667	5.95978333333333	hmdb::Ambronide; E40; true; HMDB0036831	237.22144	[M+H]+	72.2	60.6	47.6	73.3	29.01408:51 37.00851:153 38.01723:102 39.02373:1791 41.03839:3402 43.01807:688 43.05399:1543 45.03401:153 53.03763:503 54.889:203 55.01807:203 55.05452:18487 56.05606:102 57.03374:577 57.0698:4586 58.07443:153 59.05222:102 61.52359:43 65.03601:254 67.04877:380 67.05452:15317 68.05623:254 69.07003:25291 70.07135:474 71.04791:695 71.08578:2293 73.06571:153 77.03812:658 79.05376:11397 80.05816:318 8…	Ambronide	C16H28O	Organoheterocyclic compounds	Naphthofurans	HMDB0036831	null	-
positive	pos-M239T43_1	239.088112793208	0.7177	inhouse::Gly-Tyr; false; [M+H]+	239.10278	[M+H]+	83.7	73.2	82.4	69.2	44.04883:102 69.06837:102 70.06615:203 72.08077:254 77.03634:102 81.03797:102 82.121:43 84.08187:254 85.06191:51 86.09714:593 90.77226:51 91.0534:643 95.05282:254 108.07858:102 110.0228:102 116.06684:102 118.02641:153 119.04757:1033 120.05159:102 121.06138:102 123.04067:1718 129.10039:153 134.06084:51 136.07446:7813 137.08691:203 147.04807:576 148.05093:153 152.01332:102 153.01732:102 158.09387:1…	Gly-Tyr	C11H14N2O4	Organic acids and derivatives	Carboxylic acids and derivatives	NA	NA	-
positive	pos-M239T136	239.10273202997	2.26838333333333	inhouse::Gly-Tyr; false; [M+H]+	239.10271	[M+H]+	88.3	80.2	89	76.9	30.03166:51 41.67212:43 44.04901:102 51.94088:43 58.99271:51 61.98352:43 69.06632:102 70.06644:326 72.0775:102 72.08227:153 74.98991:153 76.02208:102 77.03666:153 84.04489:153 84.08093:254 86.00112:153 86.0962:825 91.04575:100 91.05512:1355 95.04227:152 95.04638:253 98.09286:51 103.04469:51 106.05667:51 107.05093:102 110.07629:153 115.05605:51 116.05221:51 119.04807:3226 120.05363:102 121.06343:1…	Gly-Tyr	C11H14N2O4	Organic acids and derivatives	Carboxylic acids and derivatives	NA	NA	-
positive	pos-M239T52_2	239.102573936472	0.865958333333333	inhouse::Gly-Tyr; false; [M+H]+	239.10278	[M+H]+	83.7	73.2	82.4	69.2	44.04883:102 69.06837:102 70.06615:203 72.08077:254 77.03634:102 81.03797:102 82.121:43 84.08187:254 85.06191:51 86.09714:593 90.77226:51 91.0534:643 95.05282:254 108.07858:102 110.0228:102 116.06684:102 118.02641:153 119.04757:1033 120.05159:102 121.06138:102 123.04067:1718 129.10039:153 134.06084:51 136.07446:7813 137.08691:203 147.04807:576 148.05093:153 152.01332:102 153.01732:102 158.09387:1…	Gly-Tyr	C11H14N2O4	Organic acids and derivatives	Carboxylic acids and derivatives	NA	NA	-
positive	pos-M239T319	239.199064622065	5.32185	hmdb::(3S,4S,6R,7S)-1,10-Bisaboladiene-3,4-diol; E40; true; HMDB0031383	239.20013	[M+H]+	78.3	61.3	68.3	85.7	37.00423:51 39.0211:101 39.02372:853 41.03749:1814 43.01714:686 43.05399:594 45.01894:51 53.03764:153 55.05453:10116 56.05817:102 57.03269:203 57.07087:2975 59.049:254 65.0349:102 67.05454:4022 68.86134:153 69.03738:253 69.07005:18105 70.07137:102 71.04912:858 71.08463:311 73.06574:410 77.59991:43 79.05505:631 81.07146:10224 82.07328:153 83.08509:10364 85.06386:832 87.0777:203 91.05544:635 93.069…	(3S,4S,6R,7S)-1,10-Bisaboladiene-3,4-diol	C15H26O2	Lipids and lipid-like molecules	Prenol lipids	HMDB0031383	null	-
positive	pos-M239T430	239.235875649264	7.1665	inhouse::Muscone; false; [M+H]+	239.23741	[M+H]+	91.8	86.1	94.7	78.9	41.04104:153 43.05486:153 45.03302:203 55.05134:202 55.05551:783 57.06974:254 67.04986:100 67.05331:1454 68.06196:51 69.06997:913 71.04784:51 79.0512:51 79.05495:102 81.07008:1754 83.08498:701 85.03137:51 85.06245:152 87.04483:43 89.05932:152 93.06801:153 95.0849:1469 97.0999:102 107.08311:51 109.0976:349 111.07904:102 119.08202:51 123.10998:102 143.08505:43 165.10016:51 239.09297:51	Muscone	C16H30O	Organooxygen compounds	Carbonyl compounds	HMDB0034181	NA	-
positive	pos-M239T402	239.23586257991	6.70091666666667	inhouse::Muscone; false; [M+H]+	239.23653	[M+H]+	95.4	88.6	96.9	100	38.01627:51 39.02364:254 41.03559:151 41.03829:1289 43.05297:1020 53.03955:153 55.05439:3256 57.06648:295 57.0686:1775 65.03472:102 67.05436:6875 68.05838:153 69.06987:2926 71.04774:102 71.08443:701 77.03178:51 77.04163:102 79.05608:461 81.0687:6813 82.07559:153 83.08614:2054 85.06361:471 85.09988:102 91.05115:102 93.07192:556 95.08475:7610 96.08685:102 97.10252:521 99.08275:203 105.06997:203 107…	Muscone	C16H30O	Organooxygen compounds	Carbonyl compounds	HMDB0034181	NA	-
positive	pos-M241T47	241.030200543036	0.783508333333333	massbank::Cystine; LC-ESI-QTOF; MS2; CE	241.03011	[M+H]+	89.6	83.7	92	71.4	46.02882:51 56.96261:51 56.97639:51 73.02702:102 74.00576:1102 74.02267:2471 76.01585:51 76.02074:152 86.98548:51 92.01264:51 104.106:102 104.99755:102 110.06844:102 119.63496:51 120.00997:2067 122.02875:535 126.9729:43 136.97163:102 150.0717:51 150.07513:51 151.98183:498 156.08907:43 168.1107:51 168.118:51 207.03096:51	Cystine	C6H12N2O4S2	Organic acids and derivatives	Carboxylic acids and derivatives	HMDB0000192	C00491	-
positive	pos-M241T413	241.214870301588	6.88058333333333	inhouse::Methyl myristoleate; false; [M+H]+	241.21336	[M+H]+	84.5	71.3	84.3	83.3	39.02369:102 41.03745:203 43.0521:203 55.01593:51 55.05447:804 57.03156:51 57.06974:697 59.04677:102 65.04161:51 67.05331:742 69.07113:2628 71.08098:102 71.0869:203 77.03804:102 79.05369:619 81.06502:101 81.07007:720 83.04658:102 83.08369:704 85.09999:102 91.04993:51 91.05396:102 93.07069:552 95.08351:385 97.06114:254 97.10265:254 98.10835:51 101.05911:102 107.08745:340 109.0961:203 111.07606:102…	Methyl myristoleate	C15H28O2	Unknown	-	NA	NA	-
positive	pos-M243T149	243.077893621522	2.47786666666667	hmdb::Telbivudine; E10; true; HMDB0015394	243.09587	[M+H]+	71.1	51.4	70.1	57.1	41.03493:51 41.03943:153 43.0541:102 45.03031:102 57.03356:153 69.02758:51 69.03225:316 70.06618:991 71.04623:152 73.02677:203 74.06107:153 81.03276:153 84.04046:153 84.08166:153 86.09167:51 86.09949:254 99.04266:274 101.07067:153 105.0703:43 109.03756:153 110.02061:411 115.06227:102 116.07205:203 117.05739:254 126.12695:102 127.05109:6485 128.05487:102 143.11298:102 151.12323:102 158.08331:102 1…	Telbivudine	C10H14N2O5	Nucleosides, nucleotides, and analogues	Pyrimidine nucleosides	HMDB0015394	null	-
positive	pos-M243T138	243.096721227001	2.3034	hmdb::Telbivudine; E10; true; HMDB0015394	243.09587	[M+H]+	71.1	51.4	70.1	57.1	41.03493:51 41.03943:153 43.0541:102 45.03031:102 57.03356:153 69.02758:51 69.03225:316 70.06618:991 71.04623:152 73.02677:203 74.06107:153 81.03276:153 84.04046:153 84.08166:153 86.09167:51 86.09949:254 99.04266:274 101.07067:153 105.0703:43 109.03756:153 110.02061:411 115.06227:102 116.07205:203 117.05739:254 126.12695:102 127.05109:6485 128.05487:102 143.11298:102 151.12323:102 158.08331:102 1…	Telbivudine	C10H14N2O5	Nucleosides, nucleotides, and analogues	Pyrimidine nucleosides	HMDB0015394	null	-
positive	pos-M244T78	244.091620128203	1.3053	hmdb::Cytidine; E10; true; HMDB0000089	244.09198	[M+H]+	84.7	66.5	81.3	100	56.04897:102 69.03135:51 69.05002:102 70.06643:676 72.07861:102 74.05766:43 83.06131:691 84.04567:513 84.07914:203 94.03522:51 95.02355:501 96.04456:102 110.05708:102 112.05157:9357 113.05405:102 116.0716:735 122.05836:51 125.02497:51 126.05381:102 128.95029:102 129.07149:102 132.07483:102 137.10291:102 142.94246:51 146.93323:43 153.1049:102 154.10025:102 161.09915:51 166.10588:153 173.01457:51 1…	Cytidine	C9H13N3O5	Nucleosides, nucleotides, and analogues	Pyrimidine nucleosides	HMDB0000089	C00475	-
positive	pos-M244T51_2	244.09174291185	0.852	hmdb::Cytidine; E10; true; HMDB0000089	244.09225	[M+H]+	89.6	90	70.1	100	29.00532:43 43.05221:51 45.03497:102 53.02522:51 53.03953:51 57.03032:102 57.03456:152 61.03196:102 67.0276:102 69.03451:152 70.06375:3058 71.01184:153 72.07712:203 73.02789:370 75.04175:102 80.04731:51 80.05108:102 83.0573:203 84.04424:1335 84.08028:346 85.03052:152 92.04844:43 94.04066:509 95.02493:1629 96.04595:51 98.06267:102 102.05681:153 103.06068:43 108.04129:153 110.07204:102 111.70432:15…	Cytidine	C9H13N3O5	Nucleosides, nucleotides, and analogues	Pyrimidine nucleosides	HMDB0000089	C00475	-
positive	pos-M244T428	244.189662382553	7.12783333333333	hmdb::Methyl dihydrojasmonate; E40; true; HMDB0031740	244.19203	[M+NH4]+	72.5	46.5	66.4	80.8	39.02138:102 39.02489:102 41.03862:806 43.01732:254 43.05508:1380 44.01203:203 53.03955:153 55.05538:7046 56.05794:153 57.03455:203 57.06849:2146 58.06987:152 65.04456:102 67.05508:1838 69.07054:8100 71.04837:254 71.08506:928 72.04239:616 72.08053:203 73.06612:102 77.03964:153 79.05275:1892 81.07033:3411 82.07594:153 83.04678:254 83.08517:7797 84.09028:152 85.06647:254 85.09884:203 86.0587:1119 8…	Methyl dihydrojasmonate	C13H22O3	Lipids and lipid-like molecules	Fatty Acyls	HMDB0031740	null	-
positive	pos-M245T155_2	245.184917058812	2.5859	hmdb::Isoleucyl-Leucine; E20; true; HMDB0028911	245.18437	[M+H]+	77.7	80.2	56	50	44.04729:152 55.05245:51 57.07193:102 69.06538:100 69.07005:1903 70.06432:102 72.07536:51 74.06167:153 81.06765:51 84.04517:102 84.08379:203 85.03018:203 85.83611:153 86.09648:11336 87.04493:456 87.10127:203 88.03941:51 91.05006:51 100.07362:51 105.06882:51 112.07288:51 115.03835:292 119.04539:51 123.09143:51 129.09975:51 132.1003:51 143.11043:51 156.08885:43 164.06641:51 170.10632:51 172.07327:4…	Isoleucyl-Leucine	C12H24N2O3	Organic acids and derivatives	Carboxylic acids and derivatives	HMDB0028911	null	-
positive	pos-M246T51	246.107567775752	0.85235	hmdb::Asparaginyl-Hydroxyproline; E40; true; HMDB0028732	246.10768	[M+H]+	72.6	71.4	45.6	50	41.03634:102 43.01688:102 44.04888:1190 45.03468:102 55.01877:280 55.05627:203 57.03339:826 59.04862:153 61.02753:102 69.03461:254 69.06844:102 70.06387:102 71.01198:152 71.07352:102 72.08085:2004 73.02807:254 81.04437:254 84.04462:826 84.08067:694 85.02834:474 86.07378:826 86.09853:372 87.04175:152 90.05674:153 95.06249:493 96.06998:1737 97.07449:335 100.07156:102 102.05615:102 110.05972:102 111…	Asparaginyl-Hydroxyproline	C9H15N3O5	Organic acids and derivatives	Carboxylic acids and derivatives	HMDB0028732	null	-
positive	pos-M246T155_1	246.168695147212	2.59106666666667	lipidblast::Acylcarnitine 5:0; [M]+	246.1705	[M]+	73.6	67.2	30.7	100	31.03018:51 45.05091:51 46.06591:43 56.05073:102 57.06867:203 58.06366:102 60.07727:101 60.08163:526 65.04046:43 70.06421:102 72.0812:153 81.07005:51 83.05168:102 84.08108:203 85.02875:13107 85.0663:203 86.03121:254 86.09634:771 87.09458:202 88.03268:51 91.04991:51 95.05885:51 98.99064:43 100.07486:153 101.06191:153 103.07906:102 106.06551:102 112.06674:51 116.03726:51 118.0637:51 119.04672:102 1…	Acylcarnitine 5:0	C12H24NO4	Lipids and lipid-like molecules	Fatty Acyls	HMDB00378;HMDB00688;HMDB13128;HMDB41993	C02301	LMFA07070111;LMFA07070076;LMFA07070034;LMFA07070103;LMFA07070077
positive	pos-M246T47_2	246.179974930677	0.791566666666667	inhouse::Leu-Pro; false; [M+NH4]+	246.1815	[M+NH4]+	74.8	41.7	74	100	48.05213:43 55.05352:102 58.06586:153 60.04356:51 60.04791:102 68.04907:254 69.03364:102 69.85266:152 70.0664:20224 71.05119:152 71.86064:102 72.08219:1741 74.0589:383 84.04588:203 84.08192:2283 86.062:254 87.06001:102 96.04637:153 98.98569:102 100.07268:102 102.05867:203 105.00301:102 112.03895:102 112.1103:203 113.07423:3574 114.05128:525 115.08072:152 116.06789:501 116.09512:51 120.05875:102 1…	Leu-Pro	C11H20N2O3	Organic acids and derivatives	Carboxylic acids and derivatives	HMDB0011175	NA	-
positive	pos-M246T155_2	246.187897372876	2.584725	lipidblast::Acylcarnitine 5:0; [M]+	246.1705	[M]+	73.6	67.2	30.7	100	31.03018:51 45.05091:51 46.06591:43 56.05073:102 57.06867:203 58.06366:102 60.07727:101 60.08163:526 65.04046:43 70.06421:102 72.0812:153 81.07005:51 83.05168:102 84.08108:203 85.02875:13107 85.0663:203 86.03121:254 86.09634:771 87.09458:202 88.03268:51 91.04991:51 95.05885:51 98.99064:43 100.07486:153 101.06191:153 103.07906:102 106.06551:102 112.06674:51 116.03726:51 118.0637:51 119.04672:102 1…	Acylcarnitine 5:0	C12H24NO4	Lipids and lipid-like molecules	Fatty Acyls	HMDB00378;HMDB00688;HMDB13128;HMDB41993	C02301	LMFA07070111;LMFA07070076;LMFA07070034;LMFA07070103;LMFA07070077
positive	pos-M247T169	247.098672945297	2.82385	inhouse::Indole-3-acetyl-L-alanine; false; [M+H]+	247.09912	[M+H]+	80.4	61.4	86.4	66.7	55.01557:51 55.05307:102 65.03873:51 81.07027:153 83.09026:102 87.04489:43 91.05528:203 93.07742:51 95.05056:102 102.9477:102 103.95879:43 105.06403:102 107.08271:152 119.05833:51 119.08285:102 121.07683:102 124.04567:51 130.064:4916 131.06351:203 131.08118:102 133.07884:51 135.11446:102 139.04985:51 142.07445:43 144.08476:51 147.11736:102 151.06035:43 163.10892:51 172.0654:102 172.07277:152 175.…	Indole-3-acetyl-L-alanine	C13H14N2O3	Organic acids and derivatives	Carboxylic acids and derivatives	NA	NA	-
positive	pos-M247T55	247.109001812705	0.915883333333333	hmdb::Glutamylvaline; E20; true; HMDB0028832	247.12787	[M+H]+	72.4	47.2	66.3	78.3	41.03931:153 43.02085:153 44.04824:203 53.85062:43 55.05351:743 56.04978:254 57.05711:153 60.08282:102 67.04652:51 69.07008:152 70.06317:253 71.07045:102 72.08134:4364 73.08257:102 74.0617:153 81.03355:102 82.06313:203 83.06208:152 84.04649:5065 84.08125:916 85.02892:760 86.09651:2561 87.04627:102 88.03945:102 90.05602:102 95.04946:102 96.04037:102 99.09145:102 100.07365:254 101.05647:203 102.052…	Glutamylvaline	C10H18N2O5	Organic acids and derivatives	Carboxylic acids and derivatives	HMDB0028832	null	-
positive	pos-M247T144	247.128026202976	2.39303333333333	hmdb::Aspartyl-Leucine; E20; true; HMDB0028757	247.12888	[M+H]+	73.6	60.7	48.8	83.3	29.01381:51 42.03613:102 43.01675:631 44.04968:302 46.02934:254 55.05611:102 56.0503:102 59.05061:102 69.07175:1507 70.02959:3123 70.06367:1899 71.03426:102 72.07946:203 73.02547:203 74.03199:102 80.01223:153 83.04977:102 84.04955:153 85.03976:688 86.08918:225 86.09699:15404 87.09785:564 88.03992:6432 89.04271:102 95.04992:102 96.08349:203 97.06593:254 98.02415:570 99.00806:153 100.0418:389 110.0…	Aspartyl-Leucine	C10H18N2O5	Organic acids and derivatives	Carboxylic acids and derivatives	HMDB0028757	null	-
positive	pos-M247T52_2	247.127655863878	0.867133333333333	hmdb::Glutamylvaline; E20; true; HMDB0028832	247.12787	[M+H]+	72.4	47.2	66.3	78.3	41.03931:153 43.02085:153 44.04824:203 53.85062:43 55.05351:743 56.04978:254 57.05711:153 60.08282:102 67.04652:51 69.07008:152 70.06317:253 71.07045:102 72.08134:4364 73.08257:102 74.0617:153 81.03355:102 82.06313:203 83.06208:152 84.04649:5065 84.08125:916 85.02892:760 86.09651:2561 87.04627:102 88.03945:102 90.05602:102 95.04946:102 96.04037:102 99.09145:102 100.07365:254 101.05647:203 102.052…	Glutamylvaline	C10H18N2O5	Organic acids and derivatives	Carboxylic acids and derivatives	HMDB0028832	null	-
positive	pos-M248T52	248.148012748659	0.8646	inhouse::Thr-Lys; false; [M+H]+	248.15941	[M+H]+	76.3	50.6	77.7	83.3	31.99065:43 56.04497:51 56.04813:203 60.043:51 70.06358:102 72.06864:51 74.0609:872 81.03521:51 84.04172:102 84.07905:3690 96.02832:51 101.10479:102 102.09406:102 109.00861:102 110.07255:203 113.00264:51 120.03431:51 124.01095:102 126.9426:51 129.1032:534 130.08942:829 137.03226:43 141.06538:51 147.11574:600 149.01903:43 152.05615:102 154.96481:51 156.96907:102 164.11145:43 169.0751:51 172.01439:…	Thr-Lys	C10H21N3O4	Organic acids and derivatives	Carboxylic acids and derivatives	HMDB0029066	NA	-
positive	pos-M248T42	248.159364411374	0.699933333333333	inhouse::Thr-Lys; false; [M+H]+	248.15941	[M+H]+	76.3	50.6	77.7	83.3	31.99065:43 56.04497:51 56.04813:203 60.043:51 70.06358:102 72.06864:51 74.0609:872 81.03521:51 84.04172:102 84.07905:3690 96.02832:51 101.10479:102 102.09406:102 109.00861:102 110.07255:203 113.00264:51 120.03431:51 124.01095:102 126.9426:51 129.1032:534 130.08942:829 137.03226:43 141.06538:51 147.11574:600 149.01903:43 152.05615:102 154.96481:51 156.96907:102 164.11145:43 169.0751:51 172.01439:…	Thr-Lys	C10H21N3O4	Organic acids and derivatives	Carboxylic acids and derivatives	HMDB0029066	NA	-
positive	pos-M250T221	250.176615984566	3.68559166666667	hmdb::Furanogermenone; E40; true; HMDB0036766	250.17841	[M+NH4]+	72.6	74.9	50.4	55.6	53.0376:51 55.05449:423 57.07294:51 67.04873:201 67.05219:1353 69.06882:456 79.05622:152 81.06885:1451 83.08118:101 83.09142:344 85.06506:153 93.06397:102 93.0721:203 95.0863:2428 97.06396:102 97.1027:153 105.07737:51 107.09042:102 109.10349:725 111.07168:51 121.10698:102 133.09291:51 133.0994:153 145.08905:51 145.10428:51 175.1516:102 250.145:51	Furanogermenone	C15H20O2	Lipids and lipid-like molecules	Prenol lipids	HMDB0036766	C17488	-
positive	pos-M251T52_1	251.068532728011	0.85955	inhouse::.gamma.-Glu-Cys; false; [M+H]+	251.07001	[M+H]+	87	64.5	94.9	100	41.03547:51 41.03727:152 43.02058:102 45.03467:203 56.04928:714 57.04067:102 58.99237:854 60.04525:203 65.00368:51 67.05155:203 69.03199:102 71.01167:203 73.02893:203 74.00648:203 76.02025:2379 77.02494:51 80.04971:395 82.06466:153 83.7869:153 84.04414:15778 84.08148:363 85.02267:152 85.04727:253 86.00425:813 86.98753:1089 88.01987:152 96.04321:102 98.00291:153 100.02172:379 101.00709:203 102.055…	.gamma.-Glu-Cys	C8H14N2O5S	Organic acids and derivatives	Carboxylic acids and derivatives	HMDB0001049	C00669	-
positive	pos-M251T78	251.068320895973	1.30003333333333	inhouse::.gamma.-Glu-Cys; false; [M+H]+	251.06985	[M+H]+	94.2	84.6	97.2	100	39.02439:43 41.03815:152 55.05091:51 56.04819:935 58.99341:279 60.96041:102 69.07278:51 72.07572:202 72.08168:639 74.05959:51 76.0202:720 80.04966:153 82.05698:43 84.0441:9008 85.03168:152 85.04722:203 86.99272:557 90.05213:43 96.07066:51 98.98523:102 102.05396:254 104.0537:102 104.99969:554 108.05445:43 113.02901:51 115.00651:153 117.00267:102 122.02479:784 123.0506:51 128.00565:51 130.04228:250…	.gamma.-Glu-Cys	C8H14N2O5S	Organic acids and derivatives	Carboxylic acids and derivatives	HMDB0001049	C00669	-
positive	pos-M251T188	251.162929986939	3.12848333333333	hmdb::(3beta,8beta)-3-Hydroxy-7(11)-eremophilen-12,8-olide; E40; true; HMDB0040754	251.16328	[M+H]+	72.7	45.4	70.9	79.3	41.03835:153 43.01802:254 53.03656:51 53.04269:51 55.05551:203 59.04569:51 59.05001:153 65.03708:51 67.05331:254 69.0303:102 77.03558:43 79.05369:203 81.06881:327 83.04914:102 85.06373:102 91.05663:360 93.06934:607 95.08215:253 97.06253:102 99.0759:43 103.05486:51 105.06724:337 107.05258:102 107.08309:689 109.06824:203 109.1049:203 111.08198:203 117.07262:102 119.08199:430 121.06519:102 121.09918…	(3beta,8beta)-3-Hydroxy-7(11)-eremophilen-12,8-olide	C15H22O3	Lipids and lipid-like molecules	Prenol lipids	HMDB0040754	null	-
positive	pos-M251T152	251.174216331207	2.53911666666667	inhouse::Rivastigmine; false; [M+H]+	251.17436	[M+H]+	73.4	57.7	69.6	50	41.03657:102 42.03467:102 53.03864:51 55.05555:448 57.05494:43 58.99504:153 59.04681:152 70.02904:286 70.06311:203 72.0789:102 75.02418:51 79.05127:51 83.05051:533 84.08118:379 85.06641:102 86.09776:254 87.05145:102 88.03807:925 91.05137:51 94.06362:102 95.06171:102 100.07078:51 101.0564:203 103.05782:102 109.07276:254 110.08398:152 111.98665:102 118.05624:51 118.06234:102 120.04784:634 121.0468:…	Rivastigmine	C14H22N2O2	Benzenoids	Benzene and substituted derivatives	HMDB0015124	C11766	-
positive	pos-M251T334	251.199038013513	5.56378333333333	inhouse::Sclareolide; false; [M+H]+	251.20102	[M+H]+	85	75.1	83.5	72.7	41.03834:102 43.01617:102 55.01799:51 65.03593:51 67.05673:1010 69.06877:153 77.03679:51 79.04992:152 79.05366:619 81.07258:495 91.04857:102 91.05527:152 93.06931:799 94.06894:102 95.08759:621 97.10262:102 98.98364:153 99.08146:51 105.07296:203 107.08742:561 109.10633:254 119.08195:51 121.06516:152 121.09914:360 123.11147:102 123.11926:102 125.7411:43 131.08372:203 133.10251:153 135.08286:203 138…	Sclareolide	C16H26O2	Organoheterocyclic compounds	Naphthofurans	HMDB0035293	NA	-
positive	pos-M252T136	252.088329055144	2.267475	inhouse::2'-Deoxyadenosine; false; [M+H]+	252.10809	[M+H]+	86	74.6	75.3	100	41.03933:203 43.05493:685 44.05009:102 45.03495:854 53.03856:102 56.04857:588 57.03572:152 57.06754:102 60.04453:102 60.0565:203 67.05656:102 69.03358:543 70.06635:780 71.04878:1334 72.07977:203 73.02818:1915 74.06129:415 81.02926:253 83.06027:153 84.04594:1138 84.0807:468 86.09203:394 86.09464:1080 88.03621:203 92.02337:153 94.04121:428 95.06518:102 98.0591:153 99.04456:2357 101.06837:203 109.04…	2'-Deoxyadenosine	C10H13N5O3	Nucleosides, nucleotides, and analogues	Purine nucleosides	HMDB0000101	C00559	-
positive	pos-M252T133	252.107927930361	2.22068333333333	inhouse::2'-Deoxyadenosine; false; [M+H]+	252.10809	[M+H]+	86	74.6	75.3	100	41.03933:203 43.05493:685 44.05009:102 45.03495:854 53.03856:102 56.04857:588 57.03572:152 57.06754:102 60.04453:102 60.0565:203 67.05656:102 69.03358:543 70.06635:780 71.04878:1334 72.07977:203 73.02818:1915 74.06129:415 81.02926:253 83.06027:153 84.04594:1138 84.0807:468 86.09203:394 86.09464:1080 88.03621:203 92.02337:153 94.04121:428 95.06518:102 98.0591:153 99.04456:2357 101.06837:203 109.04…	2'-Deoxyadenosine	C10H13N5O3	Nucleosides, nucleotides, and analogues	Purine nucleosides	HMDB0000101	C00559	-
positive	pos-M253T136	253.090664979254	2.26698333333333	hmdb::Deoxyinosine; E20; true; HMDB0000071	253.09375	[M+H]+	83.1	70.2	81.5	80	44.04753:203 45.03423:203 56.05294:102 58.99072:51 68.04909:102 70.06524:614 71.04648:385 72.07745:153 74.05892:102 76.27926:43 81.03304:153 82.03842:153 83.06024:102 84.08067:1187 86.0985:203 91.05203:102 92.02596:102 94.04246:152 95.06232:102 97.03139:254 99.0444:254 104.04988:153 108.03887:102 110.07256:545 114.0603:102 116.0528:102 117.05476:324 119.03177:574 119.0425:152 120.08033:470 121.08…	Deoxyinosine	C10H12N4O4	Nucleosides, nucleotides, and analogues	Purine nucleosides	HMDB0000071	C05512	-
positive	pos-M253T49	253.128220511574	0.820491666666667	inhouse::His-Pro; false; [M+H]+	253.12946	[M+H]+	86.2	77.4	79	85.7	56.04644:51 60.04454:102 70.06293:1391 81.04086:102 82.05394:152 83.06052:2510 84.08096:254 88.03651:51 93.03804:151 93.04346:931 95.06145:153 98.98073:153 100.05787:102 104.10357:102 110.0719:26538 111.07588:312 112.08591:102 112.99303:51 116.06282:101 116.07038:535 121.03565:102 126.01663:102 130.05194:51 132.08539:51 137.06944:203 138.06413:102 141.09645:102 154.04794:51 156.06909:201 156.0778…	His-Pro	C11H16N4O3	Organic acids and derivatives	Carboxylic acids and derivatives	HMDB0028893	NA	-
positive	pos-M253T144	253.117516943048	2.4061	hmdb::Deoxyinosine; E20; true; HMDB0000071	253.09375	[M+H]+	83.1	70.2	81.5	80	44.04753:203 45.03423:203 56.05294:102 58.99072:51 68.04909:102 70.06524:614 71.04648:385 72.07745:153 74.05892:102 76.27926:43 81.03304:153 82.03842:153 83.06024:102 84.08067:1187 86.0985:203 91.05203:102 92.02596:102 94.04246:152 95.06232:102 97.03139:254 99.0444:254 104.04988:153 108.03887:102 110.07256:545 114.0603:102 116.0528:102 117.05476:324 119.03177:574 119.0425:152 120.08033:470 121.08…	Deoxyinosine	C10H12N4O4	Nucleosides, nucleotides, and analogues	Purine nucleosides	HMDB0000071	C05512	-
positive	pos-M253T53	253.152432658908	0.877966666666667	inhouse::His-Pro; false; [M+H]+	253.12946	[M+H]+	86.2	77.4	79	85.7	56.04644:51 60.04454:102 70.06293:1391 81.04086:102 82.05394:152 83.06052:2510 84.08096:254 88.03651:51 93.03804:151 93.04346:931 95.06145:153 98.98073:153 100.05787:102 104.10357:102 110.0719:26538 111.07588:312 112.08591:102 112.99303:51 116.06282:101 116.07038:535 121.03565:102 126.01663:102 130.05194:51 132.08539:51 137.06944:203 138.06413:102 141.09645:102 154.04794:51 156.06909:201 156.0778…	His-Pro	C11H16N4O3	Organic acids and derivatives	Carboxylic acids and derivatives	HMDB0028893	NA	-
positive	pos-M253T216	253.193453388586	3.5958	inhouse::Palmitic acid alkyne; false; [M+H]+	253.21388	[M+H]+	80.7	80.5	62.1	72.7	39.02232:51 41.03693:152 43.0534:153 55.05274:660 56.05215:51 57.06903:203 67.05363:600 69.07027:1127 71.04815:102 73.06714:51 79.05022:102 81.07034:1433 83.05068:153 83.0814:320 91.04882:51 91.05151:254 93.06821:400 95.08646:1758 96.07619:51 97.06273:152 97.0987:439 99.07889:153 105.06596:51 107.07889:102 107.08906:203 109.10358:811 111.07915:153 111.12059:102 119.07902:102 121.09463:51 121.0992…	Palmitic acid alkyne	C16H28O2	Unknown	-	NA	NA	-
positive	pos-M253T290	253.214666890543	4.84131666666667	inhouse::Palmitic acid alkyne; false; [M+H]+	253.21631	[M+H]+	71.8	63.6	52.2	51.5	43.01902:153 43.05402:153 55.05755:153 57.06755:152 67.05083:51 67.05313:641 69.06743:203 71.08431:152 79.06086:51 81.071:942 83.08461:254 85.0245:51 93.0675:102 95.05015:153 95.08711:616 97.02603:254 97.10903:51 98.98591:153 109.10567:203 113.06113:51 121.10451:102 123.0452:102 124.0487:102 131.06831:51 137.09323:51 141.05385:152 147.11414:51 151.11581:102 171.11504:43 179.10765:153 196.09215:51…	Palmitic acid alkyne	C16H28O2	Unknown	-	NA	NA	-
positive	pos-M253T354	253.214594353414	5.90011666666667	inhouse::Palmitic acid alkyne; false; [M+H]+	253.21504	[M+H]+	82	77.6	61.1	87.9	37.00679:102 39.02372:254 41.03928:547 43.05398:203 53.03762:102 55.05347:3479 57.06767:737 65.04166:51 67.05566:1499 69.03152:153 69.07118:4216 70.07133:203 71.0479:153 73.0645:51 79.055:1209 81.06761:2745 83.08376:2124 85.0638:153 87.04488:102 91.05402:1037 93.06942:1587 95.08633:3132 97.06261:320 97.10134:957 98.98376:203 99.07597:102 103.05779:43 105.06732:1341 107.08463:816 109.09472:200 109…	Palmitic acid alkyne	C16H28O2	Unknown	-	NA	NA	-
positive	pos-M253T414	253.215075436678	6.90388333333333	inhouse::Palmitic acid alkyne; false; [M+H]+	253.21501	[M+H]+	83.5	80.5	66.2	81.8	39.0237:153 43.05212:102 55.05346:752 57.06978:605 59.04789:102 67.05336:1295 69.07002:1360 70.07133:153 71.05027:401 71.08459:102 73.0657:51 79.05001:331 81.06889:1785 83.04666:203 83.08377:1119 85.06252:153 91.05405:254 93.06944:781 95.07951:200 95.08361:1540 97.02943:203 97.09859:363 98.98378:461 103.04214:51 105.06591:254 107.0803:101 107.08757:665 109.06542:619 109.09915:816 111.07914:152 11…	Palmitic acid alkyne	C16H28O2	Unknown	-	NA	NA	-
positive	pos-M253T210	253.214799977575	3.50305833333333	inhouse::Palmitic acid alkyne; false; [M+H]+	253.21388	[M+H]+	80.7	80.5	62.1	72.7	39.02232:51 41.03693:152 43.0534:153 55.05274:660 56.05215:51 57.06903:203 67.05363:600 69.07027:1127 71.04815:102 73.06714:51 79.05022:102 81.07034:1433 83.05068:153 83.0814:320 91.04882:51 91.05151:254 93.06821:400 95.08646:1758 96.07619:51 97.06273:152 97.0987:439 99.07889:153 105.06596:51 107.07889:102 107.08906:203 109.10358:811 111.07915:153 111.12059:102 119.07902:102 121.09463:51 121.0992…	Palmitic acid alkyne	C16H28O2	Unknown	-	NA	NA	-
positive	pos-M253T394	253.214920076984	6.56248333333333	inhouse::Palmitic acid alkyne; false; [M+H]+	253.21501	[M+H]+	83.5	80.5	66.2	81.8	39.0237:153 43.05212:102 55.05346:752 57.06978:605 59.04789:102 67.05336:1295 69.07002:1360 70.07133:153 71.05027:401 71.08459:102 73.0657:51 79.05001:331 81.06889:1785 83.04666:203 83.08377:1119 85.06252:153 91.05405:254 93.06944:781 95.07951:200 95.08361:1540 97.02943:203 97.09859:363 98.98378:461 103.04214:51 105.06591:254 107.0803:101 107.08757:665 109.06542:619 109.09915:816 111.07914:152 11…	Palmitic acid alkyne	C16H28O2	Unknown	-	NA	NA	-
positive	pos-M255T140	255.133098446871	2.32843333333333	inhouse::His-Val; false; [M+H]+	255.13818	[M+H]+	79.6	56.4	74.4	100	46.06499:43 69.0677:102 72.08129:43 83.06202:203 85.10267:51 93.03964:51 98.75622:51 107.09048:43 109.73217:102 110.06778:2953 111.07619:102 113.95956:51 116.96188:43 136.08528:51 140.91844:43 156.07478:51 164.12033:102 192.09796:43 228.17641:43 246.12202:43 255.14429:102	His-Val	C11H18N4O3	Organic acids and derivatives	Carboxylic acids and derivatives	HMDB0028898	NA	-
positive	pos-M255T51_2	255.142936257025	0.855466666666667	inhouse::Val-His; false; [M+H]+	255.14409	[M+H]+	81.9	62.4	81.2	91.7	53.04015:43 55.055:203 56.04811:254 57.03315:153 60.04517:102 60.0789:203 69.07049:102 70.06358:495 71.07322:51 72.08055:475 73.02896:102 78.03383:43 81.04404:153 82.0546:102 83.05989:2068 84.04556:254 84.07774:566 85.02798:7773 86.09687:329 91.05044:102 93.04275:1772 95.0621:152 96.04895:102 102.05716:102 108.05634:102 109.07897:102 109.73251:152 110.07106:21396 111.07356:836 112.08358:102 115.0…	Val-His	C11H18N4O3	Organic acids and derivatives	Carboxylic acids and derivatives	HMDB0029129	NA	-
positive	pos-M255T69	255.143876748249	1.1503	inhouse::His-Val; false; [M+H]+	255.14427	[M+H]+	84.6	71.8	74.6	100	43.05632:17 56.05024:42 57.06817:34 60.04084:7 67.05041:25 69.07052:17 72.08058:42 72.93423:42 81.04408:34 83.0612:363 84.05975:17 93.04279:306 95.0594:25 95.08952:17 98.97722:17 107.0807:17 109.09661:17 110.0711:4104 111.07508:125 113.96143:17 116.96223:25 118.91705:8 121.0425:25 122.07195:25 128.94852:25 131.08423:17 134.9724:25 138.06313:25 141.0154:7 148.94708:17 156.07147:77 164.11868:192 16…	His-Val	C11H18N4O3	Organic acids and derivatives	Carboxylic acids and derivatives	HMDB0028898	NA	-
positive	pos-M255T177	255.168476773775	2.95645833333333	inhouse::3-Furancarboxylic acid, tetrahydro-4-methylene-2-octyl-5-oxo-, (2R,3S)-rel-; false; [M+H]+	255.16881	[M+H]+	71.4	54.9	56.5	65.4	41.03831:102 43.05294:102 55.01763:51 55.05409:254 57.03325:102 65.03983:203 67.05605:299 69.06687:152 71.04703:153 79.05389:254 81.06898:723 83.04799:153 86.09902:102 89.01557:51 91.0539:153 93.06247:101 93.07059:254 95.08474:662 97.06095:254 99.07706:51 101.05601:51 103.01747:153 107.08411:203 109.06336:102 111.08293:102 113.05981:102 117.07042:102 119.08126:51 121.02888:254 121.06441:152 121.0…	3-Furancarboxylic acid, tetrahydro-4-methylene-2-octyl-5-oxo-, (2R,3S)-rel-	C14H22O4	Unknown	-	NA	NA	-
positive	pos-M255T263	255.209364011745	4.375675	hmdb::18-Nor-4(19),8,11,13-abietatetraene; E20; true; HMDB0041371	255.20816	[M+H]+	71.1	56.6	59	59.1	41.04226:25 55.05665:51 65.0404:51 65.04153:51 67.05549:127 69.06864:76 79.05084:51 81.06969:76 83.0807:25 84.08322:25 91.05604:102 93.07006:127 95.08694:76 102.95425:22 105.07353:102 107.08505:102 109.10098:102 117.07449:51 119.0869:127 120.08954:25 121.1041:102 129.071:25 133.10101:76 135.12212:51 145.09558:102 146.10533:25 147.11519:195 149.13501:51 157.09856:51 159.11649:140 161.13483:102 173…	18-Nor-4(19),8,11,13-abietatetraene	C19H26	Lipids and lipid-like molecules	Prenol lipids	HMDB0041371	null	-
positive	pos-M255T350	255.230680291176	5.83451666666667	inhouse::cis-9-Hexadecenoic acid; false; [M+H]+	255.2319	[M+H]+	93.3	88	93.4	89.3	31.9925:51 39.02268:203 41.03908:957 43.01599:51 43.05467:1578 53.03723:203 55.05408:3483 57.03539:203 57.07038:2398 58.0718:102 59.04956:102 65.03993:43 67.05502:2483 68.85947:153 69.06351:144 69.06934:5873 71.08507:1421 73.06496:102 77.03606:102 79.05415:1725 81.07051:3131 83.05212:203 83.08667:3692 84.08923:102 85.06802:203 87.08187:102 91.05027:152 93.06695:1855 95.08517:2929 97.06833:1353 97…	cis-9-Hexadecenoic acid	C16H30O2	Lipids and lipid-like molecules	Fatty Acyls	HMDB0003229	C08362	-
positive	pos-M255T389	255.231228450325	6.487575	inhouse::cis-9-Hexadecenoic acid; false; [M+H]+	255.2317	[M+H]+	96.1	92.2	96.3	96.4	29.04204:51 39.02195:945 41.03746:3751 43.01711:1066 43.05396:6277 45.03304:153 53.00591:102 54.88792:102 55.01803:680 55.05449:12856 56.05812:203 56.89594:102 57.03158:796 57.07082:11286 58.07119:254 59.05003:1018 65.03484:51 65.03824:203 66.85113:153 67.05448:3708 68.05619:102 68.85778:153 69.03499:203 69.06999:25548 70.07249:254 71.05024:936 71.08575:6490 72.08721:203 73.06328:1052 77.03685:20…	cis-9-Hexadecenoic acid	C16H30O2	Lipids and lipid-like molecules	Fatty Acyls	HMDB0003229	C08362	-
positive	pos-M255T276	255.230421654278	4.60748333333333	inhouse::cis-9-Hexadecenoic acid; false; [M+H]+	255.23093	[M+H]+	95	90.2	95.6	96.4	39.02319:629 41.03963:1686 43.01932:665 43.05432:3088 44.0588:102 53.03691:102 55.01836:310 55.05378:6151 57.03403:560 57.06903:5485 58.07472:153 59.04819:203 67.05362:2683 68.05647:153 69.03644:152 69.07027:11374 70.07394:152 71.05051:392 71.08366:2830 72.08868:102 73.06474:322 77.03586:102 77.03832:254 79.05396:2511 81.07034:4422 82.07215:102 83.04684:723 83.08651:6743 84.0865:152 85.06786:203 …	cis-9-Hexadecenoic acid	C16H30O2	Lipids and lipid-like molecules	Fatty Acyls	HMDB0003229	C08362	-
positive	pos-M255T342	255.24997824686	5.701075	inhouse::cis-9-Hexadecenoic acid; false; [M+H]+	255.2319	[M+H]+	93.3	88	93.4	89.3	31.9925:51 39.02268:203 41.03908:957 43.01599:51 43.05467:1578 53.03723:203 55.05408:3483 57.03539:203 57.07038:2398 58.0718:102 59.04956:102 65.03993:43 67.05502:2483 68.85947:153 69.06351:144 69.06934:5873 71.08507:1421 73.06496:102 77.03606:102 79.05415:1725 81.07051:3131 83.05212:203 83.08667:3692 84.08923:102 85.06802:203 87.08187:102 91.05027:152 93.06695:1855 95.08517:2929 97.06833:1353 97…	cis-9-Hexadecenoic acid	C16H30O2	Lipids and lipid-like molecules	Fatty Acyls	HMDB0003229	C08362	-
positive	pos-M256T248	256.225687661742	4.12515833333333	hmdb::1,6,9-Farnesatriene-3,11-diol; E40; true; HMDB0036880	256.22733	[M+NH4]+	72.5	65.8	54.1	63.3	41.03475:51 43.05395:51 55.05031:102 57.06657:102 57.07399:102 67.04758:51 67.04987:203 69.06998:545 71.08218:102 79.05122:51 81.06378:51 81.06757:419 83.08884:153 89.05271:51 93.07074:153 95.08356:561 97.09992:153 99.01167:51 102.95373:43 105.06585:102 107.08896:153 109.10056:203 115.96325:43 119.07745:51 121.0977:254 123.1069:51 133.10425:102 135.11725:102 147.12567:43 149.13017:102 152.13899:4…	1,6,9-Farnesatriene-3,11-diol	C15H26O2	Lipids and lipid-like molecules	Prenol lipids	HMDB0036880	null	-
positive	pos-M256T425	256.226006330049	7.08174166666667	hmdb::1,6,9-Farnesatriene-3,11-diol; E40; true; HMDB0036880	256.22684	[M+NH4]+	70.4	52.8	58.3	73.3	41.03928:102 45.03117:51 55.05347:203 57.07085:203 67.05451:319 68.05622:102 69.06886:254 71.04553:51 71.08459:102 79.05376:102 81.06889:344 83.04794:102 84.08504:51 88.07232:51 91.0527:51 93.06672:102 93.07349:102 95.08772:873 96.08846:203 97.10136:203 99.04246:102 101.9405:51 105.0659:102 107.08175:102 109.09474:101 109.09914:254 113.06199:43 116.10699:51 119.08364:102 121.09621:102 123.11475:1…	1,6,9-Farnesatriene-3,11-diol	C15H26O2	Lipids and lipid-like molecules	Prenol lipids	HMDB0036880	null	-
positive	pos-M256T452	256.262481154916	7.53788333333333	inhouse::Muscone; false; [M+NH4]+	256.26263	[M+NH4]+	70.3	29.8	76.3	94.7	34.02925:7 41.03564:25 41.04013:85 43.01801:17 43.05394:121 44.04537:17 45.03395:34 46.0297:783 47.03441:17 55.0555:334 56.04863:65 57.03262:17 57.06973:276 60.04572:25 65.03708:7 67.0556:80 69.06996:501 70.0654:260 71.08453:109 74.0942:25 79.04745:8 81.06755:106 83.0837:172 84.08111:190 85.1013:34 88.07356:25 89.06196:85 91.05396:17 93.07207:34 95.08353:138 97.10405:115 98.09724:34 98.9837:17 99…	Muscone	C16H30O	Organooxygen compounds	Carbonyl compounds	HMDB0034181	NA	-
positive	pos-M256T386	256.263290802528	6.43785833333333	inhouse::Palmitamide; false; [M+H]+	256.26456	[M+H]+	97.5	94.9	96.7	100	29.01442:102 29.99748:43 31.98969:467 38.96429:102 39.02303:1522 41.03854:6136 42.03391:102 43.05041:226 43.0541:17751 44.01291:2350 44.05483:102 46.02885:153 53.00074:102 55.01897:660 55.05335:2601 57.06962:27635 58.06995:497 60.04446:821 62.72959:43 67.04837:50 67.05297:1232 69.07075:6927 70.065:432 70.07088:203 71.0486:2265 71.08648:10631 72.04263:441 72.08077:880 74.06108:13419 75.06251:203 7…	Palmitamide	C16H33NO	Lipids and lipid-like molecules	Fatty Acyls	HMDB0012273	NA	-
positive	pos-M257T136	257.112181192809	2.26861666666667	inhouse::Thr-His; false; [M+H]+	257.12384	[M+H]+	77.2	54.6	75.4	81.8	53.03615:51 53.03922:51 55.05611:153 58.99448:51 69.0331:102 70.06352:153 72.0769:102 80.04839:51 82.06078:203 83.05843:1063 84.0827:203 85.02519:102 86.08102:51 88.03693:102 93.03841:152 93.04111:519 95.06043:102 97.02811:102 99.08862:102 108.04714:668 109.73499:102 110.07354:7227 111.07013:152 111.07604:254 113.46081:102 118.93788:43 122.0713:102 125.07425:482 126.08281:102 130.05186:153 134.04…	Thr-His	C10H16N4O4	Organic acids and derivatives	Carboxylic acids and derivatives	HMDB0029063	NA	-
positive	pos-M257T437	257.225018783121	7.288	inhouse::2-Hexyldecanoic acid; false; [M+H]+	257.24588	[M+H]+	70.4	45.3	76.4	52.2	41.03806:51 43.05636:152 55.01521:51 55.05583:102 57.06789:379 67.05103:152 67.05678:152 69.0676:203 71.08209:102 77.04027:43 81.06341:51 81.06973:254 83.08329:102 87.08098:43 93.06594:51 93.07272:51 95.0814:152 97.09907:102 98.98002:51 102.08692:43 105.06906:102 109.09933:203 115.0579:43 117.09246:102 119.08969:51 127.06858:51 133.07631:51 135.08415:51 139.11015:51 142.12199:102 149.13274:102 15…	2-Hexyldecanoic acid	C16H32O2	Unknown	-	NA	NA	-
positive	pos-M257T402	257.246263460643	6.70111666666667	inhouse::Hexadecanoic acid; false; [M+H]+	257.24545	[M+H]+	88.8	73.7	94.1	100	39.02156:254 41.03886:638 43.05446:1559 45.03448:102 53.99747:102 55.05395:939 57.07026:2669 58.07383:102 59.04837:102 67.05153:666 69.06932:1199 70.0765:102 71.08505:1111 73.06376:102 75.0453:254 79.05545:152 81.06426:50 81.06932:726 83.05093:152 83.0842:1172 84.08804:153 85.09531:102 88.07273:102 89.06113:475 91.05579:102 93.06983:382 95.08675:1308 97.06301:203 97.10452:525 103.06816:102 103.07…	Hexadecanoic acid	C16H32O2	Lipids and lipid-like molecules	Fatty Acyls	HMDB0000220	C00249	-
positive	pos-M257T430	257.246097517043	7.16484166666667	inhouse::2-Hexyldecanoic acid; false; [M+H]+	257.24588	[M+H]+	70.4	45.3	76.4	52.2	41.03806:51 43.05636:152 55.01521:51 55.05583:102 57.06789:379 67.05103:152 67.05678:152 69.0676:203 71.08209:102 77.04027:43 81.06341:51 81.06973:254 83.08329:102 87.08098:43 93.06594:51 93.07272:51 95.0814:152 97.09907:102 98.98002:51 102.08692:43 105.06906:102 109.09933:203 115.0579:43 117.09246:102 119.08969:51 127.06858:51 133.07631:51 135.08415:51 139.11015:51 142.12199:102 149.13274:102 15…	2-Hexyldecanoic acid	C16H32O2	Unknown	-	NA	NA	-
positive	pos-M258T48_1	258.10833163937	0.805366666666667	inhouse::Glycerophosphocholine; false; [M+H]+	258.11032	[M+H]+	95.1	89.5	96.2	100	44.04817:51 60.08273:459 71.07034:102 74.02412:203 82.94042:153 86.08986:150 86.09637:2251 88.03667:203 98.9781:51 98.98509:254 104.10806:10455 105.10468:152 109.04919:51 110.06473:102 116.03429:153 125.00069:3875 126.00109:153 134.05028:102 166.04688:51 166.06134:363 181.03499:51 184.07413:1051 199.98071:102 199.99263:203 258.10406:102	Glycerophosphocholine	C8H20NO6P	Lipids and lipid-like molecules	Glycerophospholipids	HMDB0000086	C00670	-
positive	pos-M259T341	259.189100251108	5.67773333333333	inhouse::Dibutyl adipate; false; [M+H]+	259.19009	[M+H]+	81.6	56.9	93.4	85.7	39.02394:51 55.05254:102 55.05566:254 59.04797:51 69.07001:804 73.06446:102 79.05865:51 83.04524:152 83.04781:387 93.06784:51 101.06172:926 107.07701:51 111.04468:688 111.11423:203 114.09103:102 121.10187:102 129.05441:102 139.0786:51 147.11128:51 153.08871:43 157.12631:102 179.1478:43 204.13672:51	Dibutyl adipate	C14H26O4	Unknown	-	NA	C14253	-
positive	pos-M259T374	259.18919547394	6.241625	inhouse::Diethyl sebacate; false; [M+H]+	259.19058	[M+H]+	72.3	52.4	59.4	75	41.03747:51 43.05304:153 55.05137:203 57.03159:102 57.0687:102 67.04988:51 67.05333:254 68.05851:51 69.07233:430 73.06447:102 77.03315:51 79.05372:203 81.07011:292 83.08629:254 88.04197:51 88.0446:51 93.06396:51 93.06803:254 95.07945:102 97.06395:203 98.98512:152 101.05351:102 101.06198:203 105.06728:102 107.08459:203 111.04355:364 115.0804:43 117.06811:51 121.09769:102 121.10078:152 129.05017:51…	Diethyl sebacate	C14H26O4	Unknown	-	NA	NA	-
positive	pos-M260T78_1	260.123114807287	1.29773333333333	inhouse::3-Acetyl-7-diethylaminocoumarin; false; [M+H]+	260.12311	[M+H]+	71.4	39.6	83	100	41.0393:8 43.05492:13 44.04916:57 55.05663:13 56.05082:17 58.02953:8 60.04255:8 65.03831:8 68.04932:13 69.07007:13 70.06668:50 71.04913:8 72.08014:21 76.03827:8 80.04816:13 81.07021:8 82.06566:17 83.048:70 84.04648:35 84.07995:27 85.04185:13 86.06003:17 86.09781:76 87.05675:59 88.0434:8 90.04935:13 90.05335:38 96.04174:13 97.02673:8 98.05568:13 98.05984:21 100.07787:17 101.06212:42 102.06395:13 1…	3-Acetyl-7-diethylaminocoumarin	C15H17NO3	Phenylpropanoids and polyketides	Coumarins and derivatives	NA	NA	-
positive	pos-M260T141	260.159241451218	2.35273333333333	inhouse::Gln-Ile; false; [M+H]+	260.15857	[M+H]+	79.6	61.1	70.4	93.8	29.0124:43 41.03997:153 44.04891:325 53.03735:43 56.0505:682 57.0345:51 60.04112:51 69.07201:740 70.06628:203 71.06885:153 74.05885:102 83.05903:1279 84.0447:10844 84.08332:433 85.04913:254 85.06596:152 86.08949:387 86.09861:9838 87.10079:153 87.73092:51 91.05492:102 94.06586:102 96.04118:102 97.02617:51 101.06999:203 102.04774:199 102.05342:1828 104.05318:203 108.05105:102 110.02596:102 110.0701…	Gln-Ile	C11H21N3O4	Organic acids and derivatives	Carboxylic acids and derivatives	HMDB0028800	NA	-
positive	pos-M260T107_1	260.159497759881	1.7867	inhouse::Ile-Gln; false; [M+H]+	260.16113	[M+H]+	82.5	70.1	78.4	75	44.04982:102 56.05138:102 60.04634:43 69.067:152 83.05082:51 84.04802:1240 85.04987:152 86.09543:2091 101.0692:102 107.05126:43 111.03915:102 130.04558:2028 131.04984:102 147.06557:50 147.07579:762 148.07874:102 215.13391:51 243.18565:51	Ile-Gln	C11H21N3O4	Organic acids and derivatives	Carboxylic acids and derivatives	HMDB0028905	NA	-
positive	pos-M260T52_2	260.195556054956	0.863125	inhouse::Leu-Lys; false; [M+H]+	260.19711	[M+H]+	85	71.7	85.2	80	30.03913:51 41.03975:153 43.05352:102 44.04868:2081 46.06356:43 55.0206:102 56.04915:765 58.06632:153 60.04188:152 61.0097:102 67.05495:153 69.07047:1000 70.06473:1886 72.08172:3098 73.08294:102 74.06086:254 81.04401:102 83.0573:153 83.82556:102 84.04295:1344 84.08029:19691 84.7356:102 85.04737:152 85.08234:758 85.83517:102 86.09684:19549 87.05446:153 87.09901:671 90.051:102 91.70808:43 93.04407:…	Leu-Lys	C12H25N3O3	Organic acids and derivatives	Carboxylic acids and derivatives	HMDB0028934	NA	-
positive	pos-M260T136_1	260.195547724822	2.273775	inhouse::Leu-Lys; false; [M+H]+	260.19797	[M+H]+	87.9	75.8	81.8	100	37.0085:43 41.03838:102 43.05399:102 44.05101:203 56.04765:102 60.04471:153 69.07005:712 70.06196:102 72.0825:203 74.06046:51 82.06436:51 84.04645:102 84.08121:4216 85.08456:102 86.09778:6445 87.09734:102 97.06266:51 101.10867:51 102.05257:289 108.09106:43 110.06781:102 119.08369:43 127.02305:43 129.09976:590 130.08597:2861 133.10762:43 143.08356:51 143.12387:102 147.11047:1004 150.02156:43 167.0…	Leu-Lys	C12H25N3O3	Organic acids and derivatives	Carboxylic acids and derivatives	HMDB0028934	NA	-
positive	pos-M260T78_2	260.195712374442	1.304975	inhouse::Leu-Lys; false; [M+H]+	260.19705	[M+H]+	85.2	67.8	81.7	100	41.04243:102 44.0496:388 45.0533:43 56.05019:153 69.07045:281 70.06824:153 72.0817:51 72.08885:51 83.82426:51 84.08156:3221 85.02534:456 86.09552:3883 87.10161:102 88.04238:43 98.09487:102 100.07671:51 102.06135:102 106.11368:43 113.07571:102 115.08826:51 116.06944:153 123.05579:51 128.06819:51 129.0999:604 130.08611:2590 131.08571:51 147.10883:645 152.0318:51 155.08008:43 167.09081:43 172.10818:…	Leu-Lys	C12H25N3O3	Organic acids and derivatives	Carboxylic acids and derivatives	HMDB0028934	NA	-
positive	pos-M260T107_2	260.195441109676	1.78788333333333	inhouse::Leu-Lys; false; [M+H]+	260.19525	[M+H]+	79.7	54.6	87.5	80	60.04608:43 72.07915:51 72.93758:43 84.08137:1457 86.05624:51 86.09663:203 88.03691:43 101.05649:51 112.03719:51 114.06902:102 119.0821:43 128.95927:51 130.0506:102 135.11882:43 147.07104:51 156.96509:51 197.12733:51 197.16676:102 210.10258:43 247.1353:51	Leu-Lys	C12H25N3O3	Organic acids and derivatives	Carboxylic acids and derivatives	HMDB0028934	NA	-
positive	pos-M261T149	261.144430518014	2.487375	inhouse::Glu-Leu; false; [M+H]+	261.14523	[M+H]+	87.9	80.2	80	90.9	37.00851:43 39.02198:102 41.03839:1022 43.05308:102 44.04823:152 54.00837:51 56.05082:1603 57.02952:102 61.00818:102 69.0689:203 70.06551:2501 72.08371:153 75.05463:102 83.04927:51 83.78537:254 84.04647:29817 85.02502:202 85.04832:603 85.82963:152 85.90379:102 86.0965:36415 87.09867:692 87.33864:51 93.03428:51 101.02259:51 102.05401:6976 103.05503:153 104.49538:51 107.04986:102 110.06048:102 110.…	Glu-Leu	C11H20N2O5	Organic acids and derivatives	Carboxylic acids and derivatives	HMDB0028823	NA	-
positive	pos-M261T52_2	261.14387745471	0.864566666666667	inhouse::Leu-Glu; false; [M+H]+	261.14267	[M+H]+	84	67.7	80.7	100	30.03557:102 39.02443:102 41.03908:153 43.05375:153 44.04983:698 55.05304:51 60.04744:272 67.05157:51 69.06818:392 70.06594:418 70.07299:101 72.08054:766 76.02393:51 76.03863:203 84.04417:2216 84.07764:814 85.02657:203 86.09674:18781 87.10152:304 88.03571:102 93.04256:43 97.06002:102 98.06271:102 100.08213:102 101.07203:102 102.05688:702 103.04222:102 107.03384:51 110.97851:43 114.06893:102 116.0…	Leu-Glu	C11H20N2O5	Organic acids and derivatives	Carboxylic acids and derivatives	HMDB0028928	NA	-
positive	pos-M261T134	261.143824445205	2.2309	inhouse::Leu-Glu; false; [M+H]+	261.14478	[M+H]+	87	73.6	80.9	100	30.0317:102 31.99089:153 41.03996:254 43.05372:254 44.04887:986 55.02176:51 56.0482:102 60.04414:698 69.0693:850 70.06472:283 72.0805:787 74.06323:43 84.04411:2105 84.08015:3865 85.02393:102 85.83112:153 86.09799:35580 87.05037:152 87.10146:621 91.05556:102 97.06273:102 101.1115:102 102.05682:1011 109.06976:102 110.07063:102 111.08792:102 112.08759:152 113.07083:102 114.06886:203 115.08484:153 11…	Leu-Glu	C11H20N2O5	Organic acids and derivatives	Carboxylic acids and derivatives	HMDB0028928	NA	-
positive	pos-M262T48	262.102597392192	0.807858333333333	inhouse::Asn-Glu; false; [M+H]+	262.10318	[M+H]+	78.8	63.1	72.6	75	38.96321:102 42.03376:102 44.04913:539 46.02974:51 60.04034:102 68.04927:153 70.02786:1162 70.06194:153 74.02177:102 76.03822:1582 82.01093:102 83.05946:203 84.04256:3394 85.02886:580 85.07548:102 87.05539:1697 88.04202:203 90.0493:102 90.0533:152 96.04443:367 97.03774:152 102.05679:992 107.05852:102 110.07073:203 111.05695:153 116.03289:153 120.01554:102 124.0388:152 125.0699:203 126.05797:102 1…	Asn-Glu	C9H15N3O6	Organic acids and derivatives	Carboxylic acids and derivatives	HMDB0028730	NA	-
positive	pos-M263T240_1	263.080390767194	4.00695833333333	massbank::3-(3-oxo-1H-indol-2-ylidene)-1H-indol-2-one [M+H]	263.08087	[M+H]+	85.8	77.7	82.2	75	41.03928:43 51.02427:43 53.04581:51 67.04993:51 67.06027:51 69.06887:152 77.03937:102 81.06764:102 81.0727:153 83.08379:102 85.06772:102 91.06345:51 95.08364:152 99.08162:43 107.08324:203 109.10212:102 117.0743:43 121.09318:102 121.10245:102 123.11324:51 125.02753:153 132.03737:203 132.04221:203 133.10112:102 135.11574:152 147.07642:51 147.11728:102 149.13374:102 153.06015:51 159.11359:51 170.089…	3-(3-oxo-1H-indol-2-ylidene)-1H-indol-2-one	C16H10N2O2	Organoheterocyclic compounds	-	NA	NA	-
positive	pos-M263T153	263.138670579835	2.546675	inhouse::Phe-Pro; false; [M+H]+	263.1402	[M+H]+	85.5	77.2	69.4	100	31.99324:43 42.03362:153 44.04712:102 46.02958:43 51.10033:43 53.03948:254 56.04954:662 58.99699:102 60.04557:102 61.01123:489 65.04031:203 67.04968:102 68.04903:153 69.8503:203 70.02762:203 70.06639:43593 71.06778:742 71.2087:102 72.08342:203 74.06138:102 77.03661:1169 78.04427:51 81.03194:102 81.06986:153 82.06659:102 84.03969:153 84.07831:478 86.09615:1633 88.04039:307 89.04317:51 91.0564:623 …	Phe-Pro	C14H18N2O3	Organic acids and derivatives	Carboxylic acids and derivatives	HMDB11177	NA	-
positive	pos-M263T268	263.199126097476	4.46219166666667	hmdb::alpha-Santalyl acetate; E40; true; HMDB0037209	263.19968	[M+H]+	73.8	45.5	77.6	77.4	53.0396:51 55.05442:153 67.05428:153 69.07093:203 77.03405:51 77.04021:102 81.06973:332 83.04749:203 83.08717:436 85.06593:153 91.04813:51 91.05349:203 93.07021:477 95.08163:254 97.1021:102 99.07253:51 105.06659:203 107.07951:152 107.08533:1105 109.09834:350 113.06261:51 119.07962:51 119.08422:300 121.10141:1084 123.0779:102 131.07956:51 133.10315:491 135.11612:254 137.12775:102 140.07335:43 145.…	alpha-Santalyl acetate	C17H26O2	Lipids and lipid-like molecules	Prenol lipids	HMDB0037209	null	-
positive	pos-M263T403_2	263.236720490141	6.71855833333333	hmdb::6,10,14-Trimethyl-5,9,13-pentadecatrien-2-one; E40; true; HMDB0034495	263.23605	[M+H]+	77.7	58.5	65.6	96.6	37.00515:51 39.02378:488 41.03932:2522 43.01992:254 43.05584:1126 51.02319:51 53.03651:203 55.01794:355 55.05336:4348 57.03148:404 57.06965:2672 59.04882:153 65.04031:688 66.84861:153 67.05541:22848 68.05827:1167 69.06975:7449 70.07223:254 71.04878:450 71.0843:1601 77.03281:101 77.03897:1140 78.8126:102 79.0546:6851 80.05899:203 80.82465:254 81.06972:30057 82.07152:923 83.08588:2849 83.79899:102 …	6,10,14-Trimethyl-5,9,13-pentadecatrien-2-one	C18H30O	Lipids and lipid-like molecules	Prenol lipids	HMDB0034495	null	-
positive	pos-M263T371	263.236870708338	6.18556666666667	hmdb::6,10,14-Trimethyl-5,9,13-pentadecatrien-2-one; E40; true; HMDB0034495	263.23669	[M+H]+	77.4	62.6	56.6	96.6	27.0233:102 27.57128:43 29.01256:152 31.98859:479 37.00764:874 38.01289:310 38.01636:410 39.02372:12331 40.02649:102 40.91525:152 41.03838:35321 41.39173:102 42.01101:203 42.03468:253 42.92509:153 43.01714:3600 43.0374:336 43.04569:1950 43.0549:24304 44.0566:502 45.03306:401 50.01431:153 51.02426:654 53.00184:253 53.0141:152 53.03967:6402 54.01246:254 54.88795:540 55.0191:500 55.03055:233 55.0472…	6,10,14-Trimethyl-5,9,13-pentadecatrien-2-one	C18H30O	Lipids and lipid-like molecules	Prenol lipids	HMDB0034495	null	-
positive	pos-M263T471	263.235963372805	7.851275	hmdb::6,10,14-Trimethyl-5,9,13-pentadecatrien-2-one; E40; true; HMDB0034495	263.23645	[M+H]+	71.8	58.8	54.5	62.1	43.05579:102 55.05239:153 55.05864:51 57.07187:153 67.04872:51 67.05331:717 69.06998:319 79.04746:51 79.0537:203 81.06756:1047 83.08371:102 91.04861:51 91.05531:153 93.07207:254 95.08491:783 97.10267:102 101.05772:43 105.07158:203 107.08602:102 109.0976:372 114.08241:51 115.03369:102 119.08355:152 121.09612:102 121.10385:203 123.11933:203 133.08963:51 133.09448:152 135.11067:152 137.1338:102 144.…	6,10,14-Trimethyl-5,9,13-pentadecatrien-2-one	C18H30O	Lipids and lipid-like molecules	Prenol lipids	HMDB0034495	null	-
positive	pos-M263T295	263.235884006077	4.92021666666667	hmdb::6,10,14-Trimethyl-5,9,13-pentadecatrien-2-one; E40; true; HMDB0034495	263.23785	[M+H]+	76.4	59	60.7	89.7	39.0223:254 41.03782:1208 43.01931:153 43.05431:1087 53.03588:152 55.01835:203 55.05272:2589 57.03189:203 57.06795:1750 63.87519:43 65.03852:481 66.85025:203 67.0536:21530 68.05646:369 69.07026:4342 70.0751:153 71.08482:1159 75.14969:43 77.03707:332 79.05269:4629 80.81893:254 81.06905:26268 82.07213:824 83.0481:275 83.08649:2989 85.06396:844 85.10281:443 91.05415:3455 92.78529:102 93.06818:6078 9…	6,10,14-Trimethyl-5,9,13-pentadecatrien-2-one	C18H30O	Lipids and lipid-like molecules	Prenol lipids	HMDB0034495	null	-
positive	pos-M263T344	263.235703044293	5.7276	hmdb::6,10,14-Trimethyl-5,9,13-pentadecatrien-2-one; E40; true; HMDB0034495	263.2359	[M+H]+	70.3	57.3	49.3	65.5	41.03755:203 43.05403:152 55.05132:152 57.06969:807 67.0543:2072 68.05484:102 69.07095:845 71.04527:102 71.08434:557 73.06902:51 77.04394:51 79.05464:893 81.06344:148 81.07102:2625 83.08463:254 85.06466:203 91.04816:50 91.05352:782 92.06113:51 93.07024:1059 95.04744:102 95.0844:2798 96.08649:102 97.06617:254 97.10352:152 99.07955:102 105.07526:385 107.081:753 109.09984:1085 111.07981:153 114.0966…	6,10,14-Trimethyl-5,9,13-pentadecatrien-2-one	C18H30O	Lipids and lipid-like molecules	Prenol lipids	HMDB0034495	null	-
positive	pos-M263T443	263.235579697851	7.386075	hmdb::6,10,14-Trimethyl-5,9,13-pentadecatrien-2-one; E40; true; HMDB0034495	263.23669	[M+H]+	70.8	56.4	50	69	39.02361:51 41.03735:102 43.05474:102 55.05417:329 57.0323:153 57.07047:254 65.03777:102 67.05283:2837 68.05566:153 69.07062:792 71.08044:152 71.08636:152 79.05302:482 81.07063:3046 82.07498:153 83.08552:699 84.09064:102 85.09793:102 87.04139:102 91.05443:694 92.05666:51 93.07115:863 95.08532:2059 97.06156:152 97.10168:102 99.08328:203 105.07189:399 107.08195:344 109.10226:836 119.07911:101 119.0…	6,10,14-Trimethyl-5,9,13-pentadecatrien-2-one	C18H30O	Lipids and lipid-like molecules	Prenol lipids	HMDB0034495	null	-
positive	pos-M264T166	264.19439556303	2.767775	inhouse::rac-N-Desmethylvenlafaxine; false; [M+H]+	264.19608	[M+H]+	92.2	87.8	83.4	100	44.04883:254 62.00737:43 70.06113:51 70.06701:102 79.05028:102 84.08137:102 91.05548:51 105.06437:51 105.07444:51 108.08212:102 115.04558:51 122.09761:102 131.0818:51 133.09406:51 133.10216:102 145.10191:153 148.11441:102 160.10413:51 162.13049:102 170.05748:51 175.12811:51 179.13828:51 187.14684:51 190.12236:43 205.14474:51 214.09282:43 218.18611:152 225.03964:102 236.19035:51 236.19897:152 246.…	rac-N-Desmethylvenlafaxine	C16H25NO2	Unknown	-	NA	NA	-
positive	pos-M265T53_3	265.084581120227	0.88785	massbank::Thiamine; LC-ESI-QTOF; MS2; CE	265.1077	[M]+	88.9	80.2	88.9	100	38.96318:51 42.03372:312 54.03304:51 56.05178:102 60.07835:153 69.03144:51 74.0253:102 80.04298:51 81.04476:2345 82.04769:153 84.04245:254 84.08107:203 86.05595:102 87.0461:152 88.04058:153 90.90527:43 95.06158:102 98.05686:203 102.05238:102 104.10657:1863 109.01835:51 110.06761:102 113.0275:354 116.03574:102 120.05688:51 121.6932:203 122.07143:20229 123.07719:404 125.00219:337 126.03412:102 128.…	Thiamine	C12H17N4OS	Organoheterocyclic compounds	Diazines	HMDB0000235	C00378	-
positive	pos-M265T170	265.105599186525	2.83041666666667	massbank::Thiamine; LC-ESI-QTOF; MS2; CE	265.11105	[M]+	82.8	54.7	90.4	100	42.03079:51 44.04889:102 55.01669:51 55.05419:203 57.07051:102 60.04543:51 68.98096:51 69.06495:102 70.0674:641 72.08205:882 78.03292:43 80.04762:102 81.04565:1018 83.04233:51 84.08067:254 86.09593:811 88.04017:102 89.04295:43 92.01936:51 95.08715:153 101.06002:51 106.06646:102 108.05387:51 110.07299:357 110.97786:51 113.02847:153 114.02332:51 117.02647:102 120.03017:51 120.07941:544 121.08467:10…	Thiamine	C12H17N4OS	Organoheterocyclic compounds	Diazines	HMDB0000235	C00378	-
positive	pos-M265T77	265.110534549319	1.28654166666667	massbank::Thiamine; LC-ESI-QTOF; MS2; CE	265.11301	[M]+	90.3	89.1	86.2	75	65.04044:43 72.08118:51 80.04798:102 81.04601:922 93.0422:43 103.12322:43 113.02747:51 121.69627:102 122.06984:6585 123.07249:152 124.19344:43 126.03724:102 131.94998:43 144.04724:1418 159.07961:43 172.10606:43 205.12608:43 223.09729:51	Thiamine	C12H17N4OS	Organoheterocyclic compounds	Diazines	HMDB0000235	C00378	-
positive	pos-M265T50	265.111908380406	0.839266666666667	massbank::Thiamine; LC-ESI-QTOF; MS2; CE	265.1077	[M]+	88.9	80.2	88.9	100	38.96318:51 42.03372:312 54.03304:51 56.05178:102 60.07835:153 69.03144:51 74.0253:102 80.04298:51 81.04476:2345 82.04769:153 84.04245:254 84.08107:203 86.05595:102 87.0461:152 88.04058:153 90.90527:43 95.06158:102 98.05686:203 102.05238:102 104.10657:1863 109.01835:51 110.06761:102 113.0275:354 116.03574:102 120.05688:51 121.6932:203 122.07143:20229 123.07719:404 125.00219:337 126.03412:102 128.…	Thiamine	C12H17N4OS	Organoheterocyclic compounds	Diazines	HMDB0000235	C00378	-
positive	pos-M265T140	265.116085434327	2.3274	massbank::Thiamine; LC-ESI-QTOF; MS2; CE	265.1106	[M]+	88.9	84.4	86	75	39.02428:51 42.03343:152 54.03371:102 70.06255:374 80.04495:51 81.04296:907 82.06368:43 84.07922:254 87.04813:51 96.07531:43 101.06829:51 111.05901:51 112.07194:51 115.05546:51 122.07063:7468 123.07483:203 126.03014:51 129.06677:51 130.08488:153 136.03503:51 141.10738:43 144.04634:1540 147.10924:51 154.06454:51 168.04915:43 186.11485:51 199.10461:51 208.02878:102 227.03279:51 256.04459:43	Thiamine	C12H17N4OS	Organoheterocyclic compounds	Diazines	HMDB0000235	C00378	-
positive	pos-M265T152	265.153262004426	2.5268	inhouse::Val-Phe; false; [M+H]+	265.15402	[M+H]+	75.4	56.7	67.1	80	54.8878:51 55.0554:632 69.03134:51 70.0641:955 71.85835:102 72.08109:7715 73.08591:153 77.04284:51 81.06488:51 84.03719:51 86.09753:254 87.05515:102 88.03783:51 89.04458:51 91.05782:102 97.0679:51 98.78665:43 110.0719:102 115.05005:102 117.06788:203 120.08136:2097 121.082:102 122.06663:102 126.06235:51 130.06636:51 137.03493:102 140.08591:51 145.10397:153 158.05576:43 162.05603:51 166.07915:152 1…	Val-Phe	C14H20N2O3	Organic acids and derivatives	Carboxylic acids and derivatives	HMDB0029134	NA	-
positive	pos-M267T139	267.132914585278	2.31636666666667	inhouse::Thr-Phe; false; [M+H]+	267.13229	[M+H]+	81.5	63.9	87	75	44.05053:203 55.05183:51 56.04808:333 57.03311:152 58.0631:102 62.0184:43 70.0647:444 71.04832:51 72.07932:766 73.83143:51 74.06084:3215 75.05985:51 84.04165:203 84.07769:254 85.02275:51 86.09551:1140 87.05312:51 91.05038:102 101.068:102 103.05527:203 107.04572:51 110.06951:153 112.07161:51 116.06792:152 120.07575:1048 120.08344:6440 121.081:152 124.05151:51 129.06161:51 129.10947:102 131.04874:1…	Thr-Phe	C13H18N2O4	Organic acids and derivatives	Carboxylic acids and derivatives	HMDB0029068	NA	-
positive	pos-M267T53	267.132682460271	0.875366666666667	inhouse::Phe-Thr; false; [M+H]+	267.13257	[M+H]+	79.4	52	84	100	56.04756:51 71.01807:43 74.06135:102 79.05216:51 86.0947:51 87.25417:43 91.05354:51 93.06754:153 98.98456:51 102.05045:51 103.05429:152 105.01196:43 110.07288:51 113.96172:153 118.06602:43 120.07922:2874 121.0613:203 124.96371:43 133.05138:102 137.04398:152 144.00241:43 150.06313:51 152.0511:469 153.04131:51 162.01558:51 177.09341:51 179.08144:51 241.14427:43 249.07961:51	Phe-Thr	C13H18N2O4	Organic acids and derivatives	Carboxylic acids and derivatives	HMDB0029005	NA	-
positive	pos-M267T43_1	267.155519153875	0.720383333333333	inhouse::Phe-Thr; false; [M+H]+	267.13257	[M+H]+	79.4	52	84	100	56.04756:51 71.01807:43 74.06135:102 79.05216:51 86.0947:51 87.25417:43 91.05354:51 93.06754:153 98.98456:51 102.05045:51 103.05429:152 105.01196:43 110.07288:51 113.96172:153 118.06602:43 120.07922:2874 121.0613:203 124.96371:43 133.05138:102 137.04398:152 144.00241:43 150.06313:51 152.0511:469 153.04131:51 162.01558:51 177.09341:51 179.08144:51 241.14427:43 249.07961:51	Phe-Thr	C13H18N2O4	Organic acids and derivatives	Carboxylic acids and derivatives	HMDB0029005	NA	-
positive	pos-M267T437	267.230296409213	7.27931666666667	inhouse::S-Hydroprene; false; [M+H]+	267.22919	[M+H]+	75.8	50.9	79.8	84.6	41.03744:102 43.01894:102 55.05135:102 57.06868:102 65.04162:51 67.05331:203 69.06647:101 69.06881:328 71.08573:102 79.05246:203 81.0701:519 82.07954:102 83.09012:203 85.06894:102 91.05265:51 91.05667:153 95.0863:254 97.10268:102 98.98372:102 102.0241:43 105.06728:102 107.08459:153 109.09909:152 111.11311:51 113.76173:43 119.08665:102 120.0893:51 121.0977:102 123.11781:153 125.09493:51 129.0789:5…	S-Hydroprene	C17H30O2	Unknown	-	NA	NA	-
positive	pos-M267T449	267.266784024761	7.47921666666667	inhouse::cis,cis-9,12-Octadecadien-1-ol; false; [M+H]+	267.2663	[M+H]+	87.8	78.6	85	94.1	41.03896:102 43.05549:153 55.05305:410 57.06829:203 65.03777:51 65.0423:51 67.054:2165 69.0695:915 69.94393:43 71.08524:102 79.04942:102 81.06827:1086 82.07897:102 83.0857:584 85.06187:153 91.05067:51 93.06602:102 95.08426:2444 97.10062:357 99.07524:102 103.04135:43 107.09256:102 109.09978:851 111.11529:153 113.05964:43 123.11694:102 162.09453:43	cis,cis-9,12-Octadecadien-1-ol	C18H34O	Unknown	-	NA	NA	-
positive	pos-M268T144	268.079147573813	2.39433333333333	massbank::Adenosine; LC-ESI-QTOF; MS2; CE	268.10254	[M+H]+	89.7	86	75.1	100	39.02699:17 43.01775:34 45.03365:17 55.0196:68 57.02891:17 57.03103:68 59.04728:17 70.06345:51 71.00799:17 73.0252:34 78.03981:14 83.93075:14 85.02509:51 88.07635:14 94.04182:51 101.45612:14 110.03216:17 113.94125:17 115.04097:34 117.93687:17 119.03268:68 131.95604:14 135.64432:68 136.06163:9158 136.8604:34 137.05594:85 137.0658:131 138.88988:17 144.97667:14 152.0567:51 175.07965:14 195.0871:17 2…	Adenosine	C10H13N5O4	Nucleosides, nucleotides, and analogues	Purine nucleosides	HMDB0000050	C00212	-
positive	pos-M268T132	268.103077205025	2.20453333333333	massbank::Adenosine; LC-ESI-QTOF; MS2; CE	268.10254	[M+H]+	89.7	86	75.1	100	39.02699:17 43.01775:34 45.03365:17 55.0196:68 57.02891:17 57.03103:68 59.04728:17 70.06345:51 71.00799:17 73.0252:34 78.03981:14 83.93075:14 85.02509:51 88.07635:14 94.04182:51 101.45612:14 110.03216:17 113.94125:17 115.04097:34 117.93687:17 119.03268:68 131.95604:14 135.64432:68 136.06163:9158 136.8604:34 137.05594:85 137.0658:131 138.88988:17 144.97667:14 152.0567:51 175.07965:14 195.0871:17 2…	Adenosine	C10H13N5O4	Nucleosides, nucleotides, and analogues	Purine nucleosides	HMDB0000050	C00212	-
positive	pos-M268T138	268.13541329177	2.30489166666667	hmdb::Adenosine; ENone; false; HMDB0000050	268.11554	[M+H]+	84.6	71	74.2	100	41.03847:43 57.02856:51 60.04266:43 84.04533:51 85.08473:43 92.02418:51 107.04568:51 110.03268:51 115.04309:43 119.03797:102 122.06104:43 127.02962:51 136.06102:5532 137.04382:686 138.4809:51 147.97717:43 152.04593:51 152.06151:203 160.3401:43 172.06995:43 198.36243:43 204.05449:51 246.05429:43	Adenosine	C10H13N5O4	Nucleosides, nucleotides, and analogues	Purine nucleosides	HMDB0000050	C00212	-
positive	pos-M269T134	269.08729699481	2.23009166666667	massbank::Inosine; LC-ESI-QTOF; MS2; CE	269.08743	[M+H]+	90.4	81.4	84.9	100	38.96298:43 48.04484:43 55.05417:153 57.04822:102 65.01069:51 69.03109:51 70.02977:102 73.02924:153 82.03838:152 83.06021:102 84.04073:153 84.08193:254 86.09329:102 88.03751:102 91.05614:102 94.04123:203 99.04182:51 100.04485:102 103.05715:102 110.03318:279 110.06411:152 112.08995:102 114.05927:51 119.03385:480 120.04859:102 126.04452:51 127.05541:51 129.10207:153 130.08987:102 136.07619:203 137.…	Inosine	C10H12N4O5	Nucleosides, nucleotides, and analogues	Purine nucleosides	HMDB0000195	C00294	-
positive	pos-M269T136_1	269.111265361276	2.26853333333333	massbank::Inosine; LC-ESI-QTOF; MS2; CE	269.08743	[M+H]+	90.4	81.4	84.9	100	38.96298:43 48.04484:43 55.05417:153 57.04822:102 65.01069:51 69.03109:51 70.02977:102 73.02924:153 82.03838:152 83.06021:102 84.04073:153 84.08193:254 86.09329:102 88.03751:102 91.05614:102 94.04123:203 99.04182:51 100.04485:102 103.05715:102 110.03318:279 110.06411:152 112.08995:102 114.05927:51 119.03385:480 120.04859:102 126.04452:51 127.05541:51 129.10207:153 130.08987:102 136.07619:203 137.…	Inosine	C10H12N4O5	Nucleosides, nucleotides, and analogues	Purine nucleosides	HMDB0000195	C00294	-
positive	pos-M269T83	269.111970753528	1.37931666666667	inhouse::Tyr-Ser; false; [M+H]+	269.11475	[M+H]+	72.3	59.1	69.5	42.9	56.05369:43 70.07102:43 87.05236:43 91.05497:464 101.06017:43 106.02612:51 110.0216:51 119.0448:51 119.04633:203 121.02769:51 136.06334:50 136.07153:1537 142.96027:43 149.07127:51 158.98354:43 174.34718:43 184.08105:51 199.10132:43 224.08765:51	Tyr-Ser	C12H16N2O5	Organic acids and derivatives	Carboxylic acids and derivatives	HMDB0029114	NA	-
positive	pos-M269T52	269.159390183625	0.86345	inhouse::His-Leu; false; [M+H]+	269.16028	[M+H]+	75	35.1	85.5	100	41.04156:102 43.01946:153 44.04963:254 55.05604:102 56.04917:254 57.03527:51 60.04408:254 65.0127:51 69.03548:153 70.06593:522 72.07817:300 74.05846:153 81.04404:153 82.05205:102 83.05861:1459 84.0417:254 84.08032:2374 85.0241:203 85.08626:203 86.09166:337 86.09948:1795 87.10035:102 91.05312:254 93.04411:903 94.03951:102 95.058:203 98.02819:51 98.05878:102 101.07372:102 109.73251:153 110.03423:10…	His-Leu	C12H20N4O3	Organic acids and derivatives	Carboxylic acids and derivatives	HMDB0028889	C05010	-
positive	pos-M269T99	269.159829596862	1.64726666666667	inhouse::His-Leu; false; [M+H]+	269.16034	[M+H]+	91.4	83.2	87.4	100	41.04013:51 56.04861:102 69.06876:51 70.06537:76 72.08237:51 81.03716:25 82.04895:51 83.05806:646 84.06818:51 86.09371:51 91.05391:25 93.04221:246 94.04849:25 95.06156:51 105.07294:51 109.72905:51 110.07201:7817 111.07156:160 122.07296:102 139.10561:51 152.07994:51 156.06573:51 156.07626:102 178.1353:149 191.0928:25 223.15393:102 251.15613:76 269.16937:76	His-Leu	C12H20N4O3	Organic acids and derivatives	Carboxylic acids and derivatives	HMDB0028889	C05010	-
positive	pos-M269T136_2	269.159329627076	2.26163333333333	inhouse::His-Ile; false; [M+H]+	269.16031	[M+H]+	86.3	66.3	89.8	100	31.98771:51 39.0244:51 44.0498:102 55.05508:153 56.05135:428 60.05501:102 64.30256:43 69.0693:203 70.06471:2590 72.07811:510 74.06202:203 76.04347:153 79.05034:51 79.05533:153 81.0439:102 81.06792:102 82.04935:102 83.06101:2406 84.04153:477 84.08144:1352 85.04205:102 86.09798:1517 87.05822:102 88.03432:51 91.05154:153 93.04385:989 95.05772:203 99.09424:102 100.07925:102 105.06733:102 107.04974:82…	His-Ile	C12H20N4O3	Organic acids and derivatives	Carboxylic acids and derivatives	HMDB0028888	NA	-
positive	pos-M269T396	269.225227150234	6.59958333333333	hmdb::anhydroretinol; E20; true; HMDB0062447	269.22586	[M+H]+	71.6	44.3	65.5	80.6	41.03625:51 43.05451:254 45.03355:43 55.05478:254 57.07001:551 65.03262:51 67.05563:254 69.06993:390 71.08681:153 77.03533:51 79.05338:484 81.06718:388 83.08712:102 85.06585:153 91.05331:991 93.06864:427 95.08412:254 97.09906:102 105.06905:742 107.08633:203 109.10371:203 111.04521:102 117.06055:151 117.06662:877 118.07598:51 119.08508:362 121.09607:254 123.07716:153 125.06647:51 129.06422:690 131…	anhydroretinol	C20H28	Lipids and lipid-like molecules	Prenol lipids	HMDB0062447	null	-
positive	pos-M269T368	269.225327595557	6.1374	inhouse::Methyl hexadec-9-enoate; false; [M+H]+	269.24335	[M+H]+	82.7	64.3	86.3	83.3	39.02552:51 41.03753:254 43.05402:343 53.03665:51 55.05353:580 57.07196:513 60.05236:43 67.05457:656 69.06776:1052 70.07493:102 71.08348:203 77.03325:102 79.04884:51 79.05508:203 81.07022:705 83.08512:825 85.06518:153 87.06069:51 91.04876:51 91.05144:204 93.07222:274 95.07958:152 95.08505:460 97.06685:556 97.10144:570 98.10574:102 102.09374:51 107.04987:51 107.08619:339 109.09923:254 111.08218:20…	Methyl hexadec-9-enoate	C17H32O2	Unknown	-	NA	NA	-
positive	pos-M269T415	269.246055199702	6.92465833333333	inhouse::Methyl hexadec-9-enoate; false; [M+H]+	269.24539	[M+H]+	83.4	73	83	75	31.99176:43 41.03927:153 43.05305:203 44.05659:43 55.05554:516 57.06765:444 57.0719:659 58.0391:102 61.77382:43 67.05564:254 69.06883:1723 71.08457:641 79.04999:51 79.05997:102 81.07011:483 82.07448:102 83.08246:821 85.06377:102 85.10263:254 91.05267:102 93.07211:254 95.0822:203 95.09042:455 97.06396:561 97.10132:539 99.08714:102 107.07879:203 109.0947:102 109.10203:254 111.07464:153 113.09777:10…	Methyl hexadec-9-enoate	C17H32O2	Unknown	-	NA	NA	-
positive	pos-M269T464	269.246271950725	7.72911666666667	inhouse::Methyl hexadec-9-enoate; false; [M+H]+	269.24814	[M+H]+	89.3	76.8	90.9	91.7	39.02246:102 41.03708:203 43.05449:369 53.00644:43 55.05502:1732 57.0353:102 57.0703:922 67.04927:51 67.05386:477 69.06936:2492 70.07772:102 71.08746:437 73.0614:102 77.04107:51 79.053:254 81.0719:818 83.08425:2116 84.08938:102 91.04915:51 93.06989:1120 95.0827:480 97.06722:418 97.10319:1158 98.11028:102 105.06345:51 107.08508:630 109.09956:449 111.07954:254 111.1121:203 115.07032:51 121.0966:499…	Methyl hexadec-9-enoate	C17H32O2	Unknown	-	NA	NA	-
positive	pos-M269T364	269.246128197606	6.07146666666667	inhouse::Methyl hexadec-9-enoate; false; [M+H]+	269.24335	[M+H]+	82.7	64.3	86.3	83.3	39.02552:51 41.03753:254 43.05402:343 53.03665:51 55.05353:580 57.07196:513 60.05236:43 67.05457:656 69.06776:1052 70.07493:102 71.08348:203 77.03325:102 79.04884:51 79.05508:203 81.07022:705 83.08512:825 85.06518:153 87.06069:51 91.04876:51 91.05144:204 93.07222:274 95.07958:152 95.08505:460 97.06685:556 97.10144:570 98.10574:102 102.09374:51 107.04987:51 107.08619:339 109.09923:254 111.08218:20…	Methyl hexadec-9-enoate	C17H32O2	Unknown	-	NA	NA	-
positive	pos-M270T224	270.314006384128	3.73393333333333	hmdb::Octadecylamine; ENone; false; HMDB0029586	270.31512	[M+H]+	86.8	67	90.8	100	41.03741:51 41.04012:102 57.06932:102 71.04704:102 71.08492:203 72.94002:43 85.06252:51 89.06858:43 95.08886:153 97.10247:51 105.06687:51 109.07951:102 115.07973:43 123.08421:51 135.07524:51 145.10448:43 153.06525:43 156.17464:153 158.19194:517 159.19658:102 163.10707:51 170.09299:51 188.91679:43 191.10381:102 229.19781:43 243.17673:43 270.3082:2706	Octadecylamine	C18H39N	Organonitrogen compounds	Amines	HMDB0029586	null	-
positive	pos-M270T533	270.314057772568	8.88865833333333	hmdb::Octadecylamine; ENone; false; HMDB0029586	270.31512	[M+H]+	83.7	72.6	87.4	66.7	43.05328:153 45.03139:43 57.0678:203 67.05342:43 71.08699:153 91.05524:51 97.06519:51 102.09058:51 103.0604:43 109.07097:51 119.08782:51 127.01141:51 142.12375:43 149.94336:43 156.18097:51 158.18774:203 165.09576:43 175.11906:51 184.06554:51 202.59511:43 240.2195:51 270.27914:199 270.31146:1910	Octadecylamine	C18H39N	Organonitrogen compounds	Amines	HMDB0029586	null	-
positive	pos-M271T214	271.168071579405	3.57346666666667	inhouse::Trenbolone; false; [M+H]+	271.16989	[M+H]+	73.6	73.4	48.5	46.3	43.0586:51 57.03163:51 62.70878:43 70.07255:51 81.07145:153 83.0467:51 93.06677:102 95.08502:153 101.05785:51 103.05502:102 105.07027:51 107.0818:102 113.05757:43 115.0489:51 117.09103:51 121.03294:51 123.08054:102 128.05534:51 128.06487:203 131.08238:102 133.09953:153 135.08311:153 143.08189:783 145.10104:203 147.12241:153 150.10413:43 153.06885:51 155.08884:153 157.10269:153 159.11362:102 161.1…	Trenbolone	C18H22O2	Unknown	-	NA	C14261	-
positive	pos-M271T145	271.16494618359	2.4193	inhouse::Estra-1,3,5(10),7-tetraene-3,17.beta.-diol; false; [M+H]+	271.16641	[M+H]+	81.5	64.1	81.7	100	39.02367:102 41.03833:203 43.018:254 44.04908:928 53.03755:203 55.05339:3131 56.04861:1573 57.03153:102 58.06685:681 59.04889:862 60.05548:102 67.05556:152 68.04917:454 69.06992:203 70.06536:2618 71.05727:735 72.0788:839 74.05669:102 77.03923:102 79.0499:152 79.05239:509 80.04798:2325 81.03336:1564 81.07256:312 82.02478:102 82.06675:2139 83.0491:3485 84.04243:473 84.07976:1689 85.08699:102 86.096…	Estra-1,3,5(10),7-tetraene-3,17.beta.-diol	C18H22O2	Unknown	-	NA	C14485	-
positive	pos-M271T393	271.240641783342	6.54243333333333	hmdb::ar-Artemisene; E20; true; HMDB0039155	271.24234	[M+H]+	74.2	49.3	69.4	80.6	39.0246:51 43.05306:203 55.01701:51 55.05347:152 57.06979:534 66.84885:51 67.0545:254 69.07001:285 71.08459:152 73.0621:43 79.05125:102 81.0676:349 83.08504:152 85.09618:102 87.07764:51 91.05402:254 93.0667:153 95.0877:525 97.05569:51 98.97816:51 103.07632:51 105.07163:102 107.08608:203 109.07272:51 109.10059:152 111.12202:51 114.08997:102 117.06664:102 119.08054:102 119.08361:152 121.09927:304 1…	ar-Artemisene	C20H30	Lipids and lipid-like molecules	Prenol lipids	HMDB0039155	null	-
positive	pos-M271T499	271.26204041968	8.31166666666667	inhouse::Ethyl pentadecanoate; false; [M+H]+	271.26312	[M+H]+	71.3	34.1	79.3	90.9	41.03568:25 41.03928:56 43.0549:239 53.03762:8 55.05556:60 57.03055:25 57.07191:314 59.04682:25 62.64762:7 67.05452:71 69.0712:145 71.05028:34 71.08224:152 73.06451:25 79.05252:8 81.07142:42 83.08634:143 85.06512:25 85.10268:42 89.06072:34 91.05137:17 93.07486:25 95.08088:60 97.0654:42 97.10275:42 98.98379:25 101.0564:17 103.07635:166 104.07806:17 109.09916:34 111.07766:25 114.0855:17 114.09:46 1…	Ethyl pentadecanoate	C17H34O2	Unknown	-	NA	NA	-
positive	pos-M271T402	271.261873858442	6.7001	hmdb::ar-Artemisene; E20; true; HMDB0039155	271.24234	[M+H]+	74.2	49.3	69.4	80.6	39.0246:51 43.05306:203 55.01701:51 55.05347:152 57.06979:534 66.84885:51 67.0545:254 69.07001:285 71.08459:152 73.0621:43 79.05125:102 81.0676:349 83.08504:152 85.09618:102 87.07764:51 91.05402:254 93.0667:153 95.0877:525 97.05569:51 98.97816:51 103.07632:51 105.07163:102 107.08608:203 109.07272:51 109.10059:152 111.12202:51 114.08997:102 117.06664:102 119.08054:102 119.08361:152 121.09927:304 1…	ar-Artemisene	C20H30	Lipids and lipid-like molecules	Prenol lipids	HMDB0039155	null	-
positive	pos-M272T51_2	272.169813684324	0.845658333333333	hmdb::Prolyl-Arginine; E20; true; HMDB0029011	272.17014	[M+H]+	70.3	37.4	74.2	83.3	43.01565:51 44.04856:153 55.05588:153 60.04173:51 60.05261:493 66.03313:102 70.06455:5412 71.0671:153 72.08154:275 74.05946:102 80.04958:51 82.06327:102 84.04276:392 84.07751:480 85.02516:102 86.06016:102 86.09924:153 87.05163:102 95.06047:102 96.04456:102 98.05711:152 100.08071:102 101.07484:152 107.05421:102 109.06694:51 110.06928:254 112.08922:640 114.06602:152 115.08501:153 116.07221:1560 117…	Prolyl-Arginine	C11H21N5O3	Organic acids and derivatives	Carboxylic acids and derivatives	HMDB0029011	null	-
positive	pos-M272T306	272.258049630341	5.094275	inhouse::Myristoyl ethanolamide; false; [M+H]+	272.25577	[M+H]+	70.5	45.3	74.6	64.3	43.05185:51 44.0479:152 55.05401:51 57.0703:153 62.05714:101 62.06268:615 69.07158:102 71.0826:102 85.09898:102 95.08093:102 101.06202:43 109.10194:153 113.06329:102 135.11188:43 147.11818:102 155.06688:51 159.1232:51 177.12943:43 237.18837:43 254.24072:51 255.22:51 272.186:51	Myristoyl ethanolamide	C16H33NO2	Organic nitrogen compounds	Organonitrogen compounds	NA	NA	-
positive	pos-M272T218	272.257724531978	3.63431666666667	inhouse::Palmitelaidic acid; false; [M+NH4]+	272.25537	[M+NH4]+	74.1	36.5	92.6	80	29.01006:51 39.02429:153 43.05272:203 44.05066:51 55.05304:1046 57.03116:102 57.06934:484 60.04096:102 60.0464:203 67.04709:50 67.05399:994 69.07066:729 70.06609:102 71.08405:203 72.04377:102 74.05865:51 79.05439:421 81.07078:781 82.06369:203 83.04985:152 83.0844:767 85.02948:102 86.0606:153 87.06518:43 91.05467:203 93.06871:372 95.08561:726 96.08221:152 97.10337:203 101.0556:51 105.07372:153 107…	Palmitelaidic acid	C16H30O2	Lipids and lipid-like molecules	Fatty Acyls	HMDB0012328	NA	-
positive	pos-M272T206	272.2762481377	3.42516666666667	inhouse::Palmitelaidic acid; false; [M+NH4]+	272.25537	[M+NH4]+	74.1	36.5	92.6	80	29.01006:51 39.02429:153 43.05272:203 44.05066:51 55.05304:1046 57.03116:102 57.06934:484 60.04096:102 60.0464:203 67.04709:50 67.05399:994 69.07066:729 70.06609:102 71.08405:203 72.04377:102 74.05865:51 79.05439:421 81.07078:781 82.06369:203 83.04985:152 83.0844:767 85.02948:102 86.0606:153 87.06518:43 91.05467:203 93.06871:372 95.08561:726 96.08221:152 97.10337:203 101.0556:51 105.07372:153 107…	Palmitelaidic acid	C16H30O2	Lipids and lipid-like molecules	Fatty Acyls	HMDB0012328	NA	-
positive	pos-M274T143_1	274.091069979047	2.38141666666667	inhouse::2'-Deoxyadenosine; false; [M+Na]+	274.09235	[M+Na]+	71.2	30.5	74.7	100	43.01809:102 56.05067:102 57.03466:102 60.04453:254 65.03691:102 67.05886:102 70.06635:474 71.0476:102 74.0625:102 79.0521:51 80.05019:102 84.07941:452 85.08404:102 86.09073:152 88.03489:102 94.06572:102 95.04601:152 96.0424:102 97.026:152 98.06187:102 99.04037:102 106.06341:51 108.04494:102 110.06102:203 112.03479:204 116.07428:102 117.05508:102 117.07178:51 119.04129:152 120.04374:152 121.02568…	2'-Deoxyadenosine	C10H13N5O3	Nucleosides, nucleotides, and analogues	Purine nucleosides	HMDB0000101	C00559	-
positive	pos-M275T52_2	275.122745333941	0.86445	inhouse::Gln-Gln; false; [M+H]+	275.13617	[M+H]+	74.6	39.1	77.3	100	41.04062:51 44.04958:203 56.04702:51 74.05961:102 83.05853:1148 84.0442:8294 84.08025:926 85.04992:102 87.05834:102 101.06374:51 101.0708:470 102.05281:522 112.99804:153 115.08823:102 126.066:43 128.07927:203 129.06477:786 130.04924:2838 130.08768:203 133.0591:152 134.0424:102 144.09644:51 147.08153:453 148.064:153 164.0753:43 167.07805:203 170.02928:51 183.04118:51 194.08197:51 195.073:203 211.1…	Gln-Gln	C10H18N4O5	Organic acids and derivatives	Carboxylic acids and derivatives	HMDB0028795	NA	-
positive	pos-M275T267	275.198996096097	4.45181666666667	inhouse::Nandrolone; false; [M+H]+	275.19888	[M+H]+	75.3	62.8	65.1	66.7	43.01665:43 53.03703:51 55.05806:102 59.05371:51 67.05836:153 69.07159:102 79.05412:102 81.07177:254 83.05085:51 85.06415:203 91.05302:153 93.0711:380 95.08254:254 101.05385:51 103.05523:43 105.0676:366 107.08491:254 109.10085:254 117.06839:102 119.08231:203 121.09486:152 123.07909:51 127.07696:51 128.06018:43 133.1012:794 135.1109:203 139.07115:43 141.06355:51 145.09595:152 146.10231:51 147.1189…	Nandrolone	C18H26O2	Lipids and lipid-like molecules	Sterol Lipids	HMDB0002725	C07254	-
positive	pos-M275T229	275.199079763487	3.8215	hmdb::Nandrolone; ENone; false; HMDB0002725	275.19879	[M+H]+	73.5	63.9	57.4	54.5	43.0535:43 55.05078:51 60.08429:43 67.05492:203 71.05067:43 81.06799:254 85.06287:102 91.04902:51 93.06705:153 94.08164:51 95.08804:153 99.03996:51 101.06233:102 105.06906:102 107.08783:153 109.10821:102 115.05811:51 117.07752:51 119.08539:152 121.10261:102 123.11806:102 131.08408:51 133.09959:203 135.11745:203 142.12451:51 145.10274:102 147.119:152 149.05659:51 157.10616:43 161.13187:102 172.766…	Nandrolone	C18H26O2	Lipids and lipid-like molecules	Sterol Lipids	HMDB0002725	C07254	-
positive	pos-M275T209	275.199225599446	3.478875	inhouse::Nandrolone; false; [M+H]+	275.19937	[M+H]+	72.9	49.7	69.3	72.9	50.01429:43 55.05135:102 67.04987:101 67.05562:286 69.06998:203 71.08928:43 79.0512:153 81.06503:101 81.07135:387 85.06504:153 91.04995:51 91.05799:102 93.07072:453 95.08216:652 96.08838:102 101.05631:51 105.0687:473 107.08311:203 109.10052:792 117.06504:51 119.07741:101 119.08507:596 120.08618:51 121.09766:203 123.04766:102 125.10117:51 129.06927:51 130.07458:51 132.07593:51 133.09933:368 134.04…	Nandrolone	C18H26O2	Lipids and lipid-like molecules	Sterol Lipids	HMDB0002725	C07254	-
positive	pos-M275T127	275.206627528131	2.11843333333333	inhouse::Lys-Lys; false; [M+H]+	275.20831	[M+H]+	73.8	47	81.7	60	56.04959:51 57.05054:43 67.05204:51 72.08229:254 73.94549:43 84.08096:2956 85.06747:102 86.09362:51 98.06509:43 101.10978:102 112.04579:51 129.09459:51 129.10257:355 130.08238:152 137.06616:43 147.11685:203 151.04439:43 186.0929:43 195.0943:43 239.93787:43	Lys-Lys	C12H26N4O3	Organic acids and derivatives	Carboxylic acids and derivatives	HMDB0028956	NA	-
positive	pos-M276T77	276.117699129306	1.283875	inhouse::Glu-Gln; false; [M+H]+	276.11749	[M+H]+	70.2	28.9	74.1	100	41.04106:102 44.05378:51 56.04972:153 83.78915:102 84.0451:11463 85.02494:546 86.09512:102 90.05326:203 96.04027:102 101.07189:102 102.05534:3063 108.04136:51 116.9588:51 122.05761:51 127.08469:102 130.05066:4411 131.03406:152 148.06049:1624 150.05414:102 159.07452:51 168.06865:1509 196.06281:552 213.08925:153 214.07216:397 225.01442:43 242.0724:153 260.05688:51 260.08859:203	Glu-Gln	C10H17N3O6	Organic acids and derivatives	Carboxylic acids and derivatives	HMDB0028817	NA	-
positive	pos-M276T50	276.118538305642	0.840675	inhouse::Gln-Glu; false; [M+H]+	276.11813	[M+H]+	75.4	44.3	83.2	80	41.03793:102 56.05018:498 70.0647:152 83.05344:49 83.05984:2296 84.04422:21748 84.08026:203 84.76659:102 85.04865:253 95.01276:102 101.06094:50 101.07082:1069 102.05709:1239 110.06362:51 116.07396:153 120.01267:51 122.05941:102 126.02032:102 129.0632:500 129.0999:102 130.04927:8729 130.08769:202 131.05356:506 132.09236:43 147.07645:509 148.06232:743 150.04909:203 167.04179:51 167.07991:401 168.06…	Gln-Glu	C10H17N3O6	Organic acids and derivatives	Carboxylic acids and derivatives	HMDB0028796	NA	-
positive	pos-M276T47	276.154388132461	0.782483333333333	hmdb::Epsilon-(gamma-Glutamyl)-lysine; E40; true; HMDB0003869	276.15585	[M+H]+	70.5	61.1	49.6	52	39.02086:51 41.03994:102 56.05257:418 58.06553:102 60.07917:153 67.05297:153 70.06741:102 72.04749:51 80.04889:51 82.06512:771 84.08069:30514 85.04778:152 85.06461:252 85.08274:763 86.09855:102 96.04661:102 101.11086:203 102.09164:524 104.10896:10180 105.11279:203 106.04767:153 111.08884:102 112.0796:203 115.05268:102 129.06384:152 129.10213:343 130.05151:1794 130.08835:9979 131.0558:203 131.0927…	Epsilon-(gamma-Glutamyl)-lysine	C11H21N3O5	Organic acids and derivatives	Carboxylic acids and derivatives	HMDB0003869	null	-
positive	pos-M277T75	277.102647336068	1.25406666666667	inhouse::L-.gamma.-Glutamyl-L-glutamic acid; false; [M+H]+	277.10367	[M+H]+	73.7	44.3	75.4	80	41.03986:203 56.04931:152 70.06493:51 82.02428:51 84.04449:8334 85.02561:152 85.04762:152 86.00331:51 88.0901:43 101.73852:51 102.05458:1704 122.0567:51 130.04649:2222 131.04916:102 139.00046:43 144.85471:43 148.05768:619 160.08258:51 168.06012:718 183.11783:51 192.85617:43 196.05545:152 205.08064:43 214.06029:102 242.06186:51 260.07306:51	L-.gamma.-Glutamyl-L-glutamic acid	C10H16N2O7	Unknown	-	NA	NA	-
positive	pos-M277T51	277.102816166851	0.857983333333333	inhouse::L-.gamma.-Glutamyl-L-glutamic acid; false; [M+H]+	277.10309	[M+H]+	76	44.3	75.9	100	39.0228:51 41.03923:254 43.01709:102 55.05236:51 56.04967:911 60.04679:599 61.01246:153 67.03373:51 68.04687:153 70.06654:1279 72.08238:691 73.08241:203 74.06154:794 80.04674:51 80.05051:152 81.03465:102 82.06676:254 83.78777:273 84.04501:58072 84.08106:253 85.02744:1459 85.04686:1358 85.08571:102 86.09372:152 87.04085:102 87.05525:152 88.03794:102 91.05257:102 94.06484:254 95.05473:152 96.04429:…	L-.gamma.-Glutamyl-L-glutamic acid	C10H16N2O7	Unknown	-	NA	NA	-
positive	pos-M277T297_1	277.214873748424	4.9574	inhouse::Palmitelaidic acid; false; [M+Na]+	277.21689	[M+Na]+	71.1	51	64.9	66.7	41.03873:153 43.05525:254 55.05274:152 57.0351:153 67.05478:387 68.0588:51 69.06911:313 71.08366:375 77.04079:102 79.05147:947 81.06655:203 81.07034:634 83.08268:102 85.06658:102 88.07512:43 91.05418:661 92.78262:102 93.07092:1690 95.04677:102 95.0851:678 97.05997:102 97.10285:153 99.08448:102 101.06354:51 105.06741:254 107.0847:625 109.09918:254 117.07121:102 121.10081:666 123.08043:102 123.8433…	Palmitelaidic acid	C16H30O2	Lipids and lipid-like molecules	Fatty Acyls	HMDB0012328	NA	-
positive	pos-M277T342	277.214785965441	5.69986666666667	inhouse::cis-9-Hexadecenoic acid; false; [M+Na]+	277.21533	[M+Na]+	82.7	70.7	81.1	71.4	53.03706:102 53.04115:51 55.05393:725 57.06918:153 67.0538:596 69.07046:823 71.04952:102 77.03976:102 79.04668:51 79.05293:328 81.0655:101 81.06802:694 83.08673:976 85.05903:51 91.04772:51 93.07658:446 95.08397:472 97.10172:254 99.08333:43 105.04464:51 107.08061:101 107.08497:254 109.06573:102 109.09946:341 111.07648:102 115.10786:43 121.10111:448 123.11345:153 135.11751:691 137.12753:153 149.017…	cis-9-Hexadecenoic acid	C16H30O2	Lipids and lipid-like molecules	Fatty Acyls	HMDB0003229	C08362	-
positive	pos-M277T274	277.214906332221	4.5638	inhouse::Palmitelaidic acid; false; [M+Na]+	277.21561	[M+Na]+	70.4	38.2	70.7	80	43.05213:153 51.02525:51 55.05137:102 55.0545:419 65.03259:51 67.05449:2554 69.0665:101 71.04788:102 74.93539:102 79.05747:2005 80.06315:102 81.07138:2870 83.08502:359 85.06895:102 88.0512:43 91.05267:396 93.07075:1543 94.07175:204 95.0863:906 97.06396:203 97.10132:153 99.08294:102 105.0673:102 107.08606:1106 108.09242:102 109.10203:254 111.07612:102 115.96174:102 117.06965:204 119.08205:203 121.…	Palmitelaidic acid	C16H30O2	Lipids and lipid-like molecules	Fatty Acyls	HMDB0012328	NA	-
positive	pos-M279T139	279.100766234712	2.32234166666667	inhouse::Glu-Met; false; [M+H]+	279.10089	[M+H]+	76.2	49.7	70.4	100	41.03657:152 41.03837:471 43.01804:102 55.05137:102 56.04972:8349 57.06765:152 58.99286:102 61.01142:5001 65.03371:51 65.03598:152 69.06883:102 70.06426:5641 71.068:254 72.08126:348 74.05798:558 75.02657:102 79.04998:51 83.00952:153 83.05943:153 83.79171:102 84.04381:27930 84.08243:152 85.02364:151 85.02882:252 86.06123:328 86.09641:1013 87.02522:1148 89.0408:102 91.054:4110 94.06358:153 98.05695…	Glu-Met	C10H18N2O5S	Organic acids and derivatives	Carboxylic acids and derivatives	HMDB0028825	NA	-
positive	pos-M279T142	279.132579175381	2.36116666666667	inhouse::Tyr-Pro; false; [M+H]+	279.13275	[M+H]+	92.2	83.2	92.4	100	39.0218:51 46.06385:43 56.0474:420 57.06955:203 58.06455:43 60.04553:331 61.01118:203 62.01329:51 68.04899:102 70.0593:232 70.06517:9130 71.06654:203 72.08099:284 74.05891:102 82.05127:51 84.04478:1137 85.02591:102 86.09608:607 87.02882:102 90.77386:51 91.05367:5325 92.0586:102 98.06354:102 102.0521:378 104.05184:690 105.06979:102 107.04353:203 109.06496:203 110.06583:152 114.05353:945 115.71197:…	Tyr-Pro	C14H18N2O4	Organic acids and derivatives	Carboxylic acids and derivatives	HMDB0029113	NA	-
positive	pos-M279T55	279.132873107666	0.912	hmdb::Dibutyl phthalate; ENone; false; HMDB0033244	279.15518	[M+H]+	85.2	79.3	79.1	75	57.06706:51 57.07024:153 65.03636:51 70.06341:203 84.04394:51 84.93574:43 107.0873:43 114.05362:51 119.04947:51 125.02691:43 134.07405:43 136.07301:102 136.08777:102 142.06328:43 149.02295:10179 150.02734:254 156.06134:51 187.11008:43 198.05753:43 201.04654:203 211.11171:51 272.99225:43 279.09006:152	Dibutyl phthalate	C16H22O4	Benzenoids	Benzene and substituted derivatives	HMDB0033244	C14214	-
positive	pos-M279T322	279.157967154635	5.36285833333333	hmdb::Dibutyl phthalate; ENone; false; HMDB0033244	279.1593	[M+H]+	91.1	83.4	85.2	100	39.02243:203 41.03345:51 41.03795:802 55.01436:51 55.05707:153 57.07026:5748 58.07275:102 65.03646:1598 67.05611:354 68.99698:51 69.06931:102 71.08859:102 80.01964:102 81.06931:152 93.02648:51 93.03461:634 95.08673:152 109.09655:102 121.02699:4515 122.0331:102 148.55998:744 149.02583:183089 150.02852:4042 150.45534:102 167.03099:102 195.41844:43 201.05244:254 266.81561:43 279.09552:254	Dibutyl phthalate	C16H22O4	Benzenoids	Benzene and substituted derivatives	HMDB0033244	C14214	-
positive	pos-M279T161	279.168755820488	2.67718333333333	inhouse::Leu-Phe; false; [M+H]+	279.16827	[M+H]+	82.9	63.7	82.6	100	30.0345:51 39.0268:51 41.03613:152 43.0047:102 44.04959:900 55.05287:51 57.06917:321 60.04513:102 65.04322:51 69.07161:2349 70.0647:538 72.07693:152 76.02147:51 80.02713:43 85.83644:102 86.09681:22671 87.09898:639 88.03974:51 91.05707:51 93.06842:102 96.04337:43 101.07082:102 103.05669:254 109.10089:43 120.0819:6912 121.08717:326 123.02151:51 129.09669:51 130.06047:102 131.0423:102 141.04692:51 1…	Leu-Phe	C15H22N2O3	Organic acids and derivatives	Carboxylic acids and derivatives	HMDB0013243	NA	-
positive	pos-M280T146	280.128594002868	2.43078333333333	inhouse::Asn-Phe; false; [M+H]+	280.12827	[M+H]+	94.5	87.6	95.7	100	43.01606:203 44.04898:1201 45.04232:102 46.06484:51 55.05328:102 56.04849:102 58.0678:51 60.04666:203 67.05428:51 69.07095:203 70.02879:1593 70.06522:844 72.07984:997 73.04625:153 74.06259:203 77.03539:51 79.04974:101 79.05224:254 83.05789:102 84.04484:254 84.08218:1098 85.08553:152 86.09615:2682 87.05769:5661 88.03644:102 88.06016:102 91.05373:8420 92.05597:254 98.0219:327 101.07157:102 103.0474…	Asn-Phe	C13H17N3O4	Organic acids and derivatives	Carboxylic acids and derivatives	HMDB0028738	NA	-
positive	pos-M280T315	280.262748799792	5.25139166666667	hmdb::6,10,14-Trimethyl-5,9,13-pentadecatrien-2-one; E40; true; HMDB0034495	280.2619	[M+NH4]+	72.2	43.5	68.6	86.2	39.02231:51 41.04229:152 43.05426:153 55.05357:842 57.07303:288 67.04979:451 67.05209:1428 69.06636:955 69.06986:1911 70.06528:102 71.08676:203 73.04506:102 79.04965:101 79.05464:300 81.06974:1342 82.06899:102 83.0846:1037 84.08585:102 86.05946:203 87.04436:102 89.06544:51 91.05476:620 93.07148:680 95.0788:199 95.08701:1536 96.08498:102 97.06326:332 97.10338:394 99.0808:102 100.07417:254 103.0027…	6,10,14-Trimethyl-5,9,13-pentadecatrien-2-one	C18H30O	Lipids and lipid-like molecules	Prenol lipids	HMDB0034495	null	-
positive	pos-M280T359	280.26356498614	5.99011666666667	hmdb::6,10,14-Trimethyl-5,9,13-pentadecatrien-2-one; E40; true; HMDB0034495	280.26306	[M+NH4]+	74.6	47.8	67.9	93.1	37.00596:51 38.01378:102 39.02024:151 39.02199:1021 41.0402:2301 43.01808:1104 43.05493:2321 44.0119:254 53.03867:489 55.01809:552 55.05454:14118 56.04767:152 56.05608:203 57.07088:5233 58.06482:203 62.83339:43 65.03944:254 67.05454:15560 68.05741:338 68.85784:203 69.03272:254 69.07006:27489 70.0655:803 70.07255:703 71.05031:444 71.08582:1951 72.04436:731 72.08251:1305 73.04654:152 77.03815:152 7…	6,10,14-Trimethyl-5,9,13-pentadecatrien-2-one	C18H30O	Lipids and lipid-like molecules	Prenol lipids	HMDB0034495	null	-
positive	pos-M281T143	281.097807595521	2.38351666666667	hmdb::Aspartylphenylalanine; E25; false; HMDB0000706	281.11148	[M+H]+	74.1	63.1	64.1	50	41.03973:102 43.01943:728 44.05053:525 46.02734:102 58.99656:51 68.04969:51 70.03062:1532 70.06588:1350 71.06371:102 72.08051:203 73.04572:102 74.05842:102 77.03851:102 84.04422:456 84.08027:521 85.83905:102 86.09682:2728 87.09767:153 88.03974:4914 91.0544:2742 93.04404:102 93.07114:203 99.05396:51 102.05141:415 103.05385:2008 107.04717:445 110.07099:408 116.07094:153 119.70831:254 120.08344:2103…	Aspartylphenylalanine	C13H16N2O5	Organic acids and derivatives	Carboxylic acids and derivatives	HMDB0000706	null	-
positive	pos-M281T149	281.112129806652	2.48726666666667	hmdb::Aspartylphenylalanine; E25; false; HMDB0000706	281.11148	[M+H]+	74.1	63.1	64.1	50	41.03973:102 43.01943:728 44.05053:525 46.02734:102 58.99656:51 68.04969:51 70.03062:1532 70.06588:1350 71.06371:102 72.08051:203 73.04572:102 74.05842:102 77.03851:102 84.04422:456 84.08027:521 85.83905:102 86.09682:2728 87.09767:153 88.03974:4914 91.0544:2742 93.04404:102 93.07114:203 99.05396:51 102.05141:415 103.05385:2008 107.04717:445 110.07099:408 116.07094:153 119.70831:254 120.08344:2103…	Aspartylphenylalanine	C13H16N2O5	Organic acids and derivatives	Carboxylic acids and derivatives	HMDB0000706	null	-
positive	pos-M281T141	281.148213584782	2.35108333333333	inhouse::Tyr-Val; false; [M+H]+	281.14935	[M+H]+	71.9	36	73.2	100	42.03472:43 44.05012:153 56.04665:102 60.04367:51 61.0126:153 70.06319:253 72.08256:1060 73.04179:51 76.03707:51 79.05135:51 81.06897:304 84.03879:152 84.04522:102 84.08256:254 86.09524:601 87.10133:102 91.05013:202 93.06953:153 97.07933:153 103.0508:51 109.06407:552 110.07083:152 116.06628:152 118.04872:51 119.03322:253 119.05006:433 120.06334:152 120.08026:318 121.06081:153 124.07957:102 126.08…	Tyr-Val	C14H20N2O4	Organic acids and derivatives	Carboxylic acids and derivatives	HMDB0029118	NA	-
positive	pos-M281T374	281.246136361491	6.23166666666667	hmdb::Linoleic acid; ENone; false; HMDB0000673	281.24597	[M+H]+	91.7	91.5	88.1	81	37.00578:51 39.02792:51 41.03996:574 43.0178:203 53.03925:309 55.05301:4597 56.05767:102 57.03535:334 57.07248:1450 65.04102:254 67.05383:9320 68.05669:153 69.03431:153 69.06931:7678 70.07766:152 71.05307:254 71.08621:1042 73.06252:102 79.0541:2362 80.82161:102 81.07173:11533 82.071:153 83.04695:324 83.08534:5363 84.08661:203 85.06408:526 85.09776:545 87.04252:102 91.05424:2325 93.06824:3774 95.0…	Linoleic acid	C18H32O2	Lipids and lipid-like molecules	Fatty Acyls	HMDB0000673	C01595	-
positive	pos-M281T403	281.246935296083	6.71808333333333	hmdb::Linoleic acid; ENone; false; HMDB0000673	281.24808	[M+H]+	95.3	92.9	91.9	95.2	29.43936:43 31.98875:153 38.01639:51 39.02285:1822 41.03925:4917 42.01096:102 43.0189:1191 43.05482:3894 45.03387:102 53.03832:881 54.88654:102 55.01872:482 55.03747:133 55.05518:24955 56.05775:398 57.0333:320 57.06936:9574 58.07183:364 59.04958:348 65.03763:254 67.05382:17985 68.05782:333 68.85822:203 69.0331:254 69.07043:63270 70.07291:1554 71.04946:1687 71.08615:7081 71.54265:102 72.0864:203 7…	Linoleic acid	C18H32O2	Lipids and lipid-like molecules	Fatty Acyls	HMDB0000673	C01595	-
positive	pos-M281T344	281.246716325673	5.73784166666667	hmdb::Linoleic acid; ENone; false; HMDB0000673	281.24783	[M+H]+	82.9	71.1	73.4	86.4	29.01273:51 31.99192:51 38.01646:51 39.02206:622 39.23021:43 41.03845:4252 42.01107:102 43.05495:10112 44.05757:102 53.03655:254 55.01694:102 55.0534:8905 56.89587:203 57.03576:203 57.07075:28876 58.07217:385 59.0467:439 65.03468:51 65.03808:203 67.0543:12156 68.05252:152 68.85873:102 69.06862:9375 70.07227:153 70.86668:153 71.05001:253 71.08552:31685 72.08816:1014 73.06541:743 77.03162:51 77.037…	Linoleic acid	C18H32O2	Lipids and lipid-like molecules	Fatty Acyls	HMDB0000673	C01595	-
positive	pos-M281T440	281.246118995577	7.33495	hmdb::Linoleic acid; ENone; false; HMDB0000673	281.24576	[M+H]+	83.3	71.7	83.3	70.5	41.03926:51 43.05396:76 55.01804:76 55.05346:493 57.06977:102 67.05335:460 69.06418:76 69.06885:754 71.05145:76 71.08577:76 77.04303:25 79.0525:127 81.07014:669 82.07577:51 83.08888:496 85.05991:51 88.07099:22 93.06943:299 95.0836:562 97.09997:416 99.08018:127 101.06203:51 105.04719:25 105.07022:102 107.089:218 109.06395:51 109.10354:395 111.07912:76 111.11613:102 119.08671:167 121.10085:253 123.…	Linoleic acid	C18H32O2	Lipids and lipid-like molecules	Fatty Acyls	HMDB0000673	C01595	-
positive	pos-M281T267	281.246025182007	4.44613333333333	hmdb::Linoleic acid; ENone; false; HMDB0000673	281.24881	[M+H]+	71.4	38.1	81.6	65.9	39.02368:34 43.05394:51 55.05134:34 55.05551:111 57.0708:68 67.04756:17 67.05561:103 69.07114:216 71.08218:68 73.04645:85 74.42453:14 79.05495:51 81.06629:153 83.05044:34 83.08627:272 85.06763:34 88.02219:34 92.05622:34 93.07072:51 95.08491:300 96.08564:34 97.10268:96 99.07872:34 105.07159:34 107.09039:34 109.10053:139 111.08054:34 117.04532:17 119.07743:17 119.08203:34 121.10541:51 123.11623:34 …	Linoleic acid	C18H32O2	Lipids and lipid-like molecules	Fatty Acyls	HMDB0000673	C01595	-
positive	pos-M281T423_1	281.246124064242	7.05233333333333	hmdb::Linoleic acid; ENone; false; HMDB0000673	281.24802	[M+H]+	82.6	73.6	82.6	72.7	43.01595:102 43.05188:152 53.0373:102 55.05314:771 57.06944:254 65.03787:51 67.04951:101 67.0541:1119 69.06493:150 69.07077:1727 71.08772:153 72.088:51 79.04828:102 79.05452:254 81.07092:1804 83.04999:102 83.08582:1556 85.09955:102 91.04946:102 91.05348:428 93.06886:473 95.08576:1480 96.08374:102 97.09799:683 99.07957:102 105.04366:51 107.08835:764 109.10287:904 111.07844:328 114.08929:51 116.053…	Linoleic acid	C18H32O2	Lipids and lipid-like molecules	Fatty Acyls	HMDB0000673	C01595	-
positive	pos-M281T295	281.246108018497	4.92118333333333	hmdb::Linoleic acid; ENone; false; HMDB0000673	281.24759	[M+H]+	95.1	93.8	91.4	92.1	31.98956:203 37.01028:51 39.02025:101 39.02375:1024 41.03927:2689 42.04375:102 43.01801:733 43.05393:1282 53.03835:254 55.01772:440 55.05417:16598 56.05463:152 57.07045:3006 58.07186:153 59.04853:153 65.0354:51 65.04106:366 66.84936:102 67.055:11569 68.85943:203 69.07048:38980 70.07413:716 71.04832:1268 71.08738:1674 72.05188:102 73.06609:357 77.03718:254 79.05526:4866 80.0521:102 80.82024:153 81…	Linoleic acid	C18H32O2	Lipids and lipid-like molecules	Fatty Acyls	HMDB0000673	C01595	-
positive	pos-M281T275	281.265307596676	4.576425	hmdb::Linoleic acid; ENone; false; HMDB0000673	281.24881	[M+H]+	71.4	38.1	81.6	65.9	39.02368:34 43.05394:51 55.05134:34 55.05551:111 57.0708:68 67.04756:17 67.05561:103 69.07114:216 71.08218:68 73.04645:85 74.42453:14 79.05495:51 81.06629:153 83.05044:34 83.08627:272 85.06763:34 88.02219:34 92.05622:34 93.07072:51 95.08491:300 96.08564:34 97.10268:96 99.07872:34 105.07159:34 107.09039:34 109.10053:139 111.08054:34 117.04532:17 119.07743:17 119.08203:34 121.10541:51 123.11623:34 …	Linoleic acid	C18H32O2	Lipids and lipid-like molecules	Fatty Acyls	HMDB0000673	C01595	-
positive	pos-M281T359	281.266255015629	5.99044166666667	hmdb::Linoleic acid; ENone; false; HMDB0000673	281.24597	[M+H]+	91.7	91.5	88.1	81	37.00578:51 39.02792:51 41.03996:574 43.0178:203 53.03925:309 55.05301:4597 56.05767:102 57.03535:334 57.07248:1450 65.04102:254 67.05383:9320 68.05669:153 69.03431:153 69.06931:7678 70.07766:152 71.05307:254 71.08621:1042 73.06252:102 79.0541:2362 80.82161:102 81.07173:11533 82.071:153 83.04695:324 83.08534:5363 84.08661:203 85.06408:526 85.09776:545 87.04252:102 91.05424:2325 93.06824:3774 95.0…	Linoleic acid	C18H32O2	Lipids and lipid-like molecules	Fatty Acyls	HMDB0000673	C01595	-
positive	pos-M282T78_2	282.117871964905	1.30403333333333	hmdb::1-Methyladenosine; ENone; false; HMDB0003331	282.11777	[M+H]+	85.3	73.3	74.9	100	55.01567:43 60.04327:102 69.02997:51 72.04513:102 72.08208:254 74.05518:51 84.04337:153 91.05487:43 96.0714:51 104.02161:43 109.04574:102 114.05186:51 115.03463:51 122.05228:51 126.10136:102 129.09418:51 140.06552:43 143.0239:102 146.99039:51 148.0665:51 150.08426:11355 151.05943:101 151.08186:568 153.03488:51 159.01167:51 162.01619:51 163.96829:102 166.06776:43 170.07597:51 176.03816:51 178.0465…	1-Methyladenosine	C11H15N5O4	Nucleosides, nucleotides, and analogues	Purine nucleosides	HMDB0003331	C02494	-
positive	pos-M282T400	282.278876225346	6.65968333333333	inhouse::Oleamide; false; [M+H]+	282.2785	[M+H]+	96.3	90.5	98.2	100	29.01182:152 31.9894:377 37.00681:153 38.01465:274 39.02287:4208 41.03841:16905 42.03106:152 43.01716:3101 43.0365:636 43.05124:1745 43.05493:33547 43.33731:102 43.51867:102 44.0147:5100 44.04917:254 44.05849:203 45.03403:254 51.02029:102 53.03868:1120 54.01147:102 54.88486:321 55.02018:1838 55.03372:552 55.04413:1283 55.05455:49776 56.02035:153 56.05503:251 56.05714:1375 57.03801:1261 57.06983:9…	Oleamide	C18H35NO	Lipids and lipid-like molecules	Fatty Acyls	HMDB0002117	C19670	-
positive	pos-M282T225	282.278719689959	3.75130833333333	inhouse::Oleamide; false; [M+H]+	282.27795	[M+H]+	72	47.4	65.8	77.4	29.01403:51 31.98851:102 39.02441:203 41.03996:443 43.05465:599 44.05726:203 46.02849:102 51.02387:102 55.05405:2930 56.04926:3778 57.03429:254 57.07035:1450 58.03004:254 60.04305:602 65.04102:102 67.05268:1974 68.04973:312 69.03197:153 69.07164:3464 70.06708:308 71.08384:964 72.04356:321 74.05962:203 77.03601:102 79.05409:1757 80.05596:102 81.07046:2196 82.06718:1346 83.04951:472 83.08278:2098 8…	Oleamide	C18H35NO	Lipids and lipid-like molecules	Fatty Acyls	HMDB0002117	C19670	-
positive	pos-M283T100	283.127725292424	1.66145	inhouse::Tyr-Thr; false; [M+H]+	283.12964	[M+H]+	77.1	50.1	72.8	100	44.04722:43 70.06889:51 73.044:51 74.06153:153 83.05421:51 88.04057:43 91.0539:575 97.09982:43 102.05236:51 107.04671:51 116.06898:43 119.05128:379 120.06917:102 127.95339:43 133.0717:43 136.0752:3488 137.08109:254 141.06323:51 147.03354:51 152.06781:102 170.0016:43 191.99252:51 203.05803:51 207.02277:51 218.04054:51 230.07175:43 248.49962:43 265.12799:51 266.99457:102 267.02438:102 281.03885:43 …	Tyr-Thr	C13H18N2O5	Organic acids and derivatives	Carboxylic acids and derivatives	HMDB0029115	NA	-
positive	pos-M283T438	283.262661290004	7.29734166666667	inhouse::cis-Vaccenic acid; false; [M+H]+	283.26318	[M+H]+	95.9	89.6	98.6	100	35.10891:43 39.02092:254 41.0391:1140 43.01603:354 43.05471:2304 45.03286:203 55.01678:152 55.05428:4065 56.05791:102 57.03349:450 57.06954:7846 58.07203:153 59.04764:152 67.05423:2411 68.05709:102 69.03473:329 69.06857:10692 70.07222:254 71.08548:4986 72.08813:203 73.06539:254 74.06737:102 79.05342:1887 81.06474:666 81.06853:5901 82.07034:102 82.83021:102 83.04887:703 83.08469:8285 84.08726:153 …	cis-Vaccenic acid	C18H34O2	Lipids and lipid-like molecules	Fatty Acyls	HMDB0003231	NA	-
positive	pos-M283T411	283.262230245018	6.85210833333333	inhouse::cis-Vaccenic acid; false; [M+H]+	283.26089	[M+H]+	94.6	85.9	97.1	100	39.02367:102 41.03743:548 43.01525:203 43.05577:672 45.03207:203 53.03552:102 55.04925:197 55.05446:3163 57.03261:325 57.07079:3658 67.05445:4121 68.85658:102 69.06996:8742 70.07362:153 71.04902:254 71.08572:2104 72.08837:102 73.06203:152 79.05244:1595 81.07008:3909 83.04787:203 83.08498:6011 84.08883:323 85.06503:254 85.1013:1242 86.10288:102 87.08281:51 89.05798:254 93.07071:3564 94.78939:204 9…	cis-Vaccenic acid	C18H34O2	Lipids and lipid-like molecules	Fatty Acyls	HMDB0003231	NA	-
positive	pos-M283T331	283.261688649887	5.52405833333333	inhouse::cis-Vaccenic acid; false; [M+H]+	283.2644	[M+H]+	96.2	90.3	97.6	100	29.01198:51 31.98874:203 37.00433:51 39.0203:199 39.02293:2613 41.03845:8445 42.01017:102 43.01903:2620 43.03008:247 43.0439:522 43.05588:18828 43.70228:102 44.05757:254 45.03403:494 51.99363:51 53.03859:375 54.00931:102 55.01798:459 55.05444:32503 56.06017:487 56.89587:203 57.03363:1269 57.04636:401 57.07076:48144 58.07432:1047 59.04778:1336 62.15611:43 65.03808:384 67.0474:183 67.0543:13721 68.…	cis-Vaccenic acid	C18H34O2	Lipids and lipid-like molecules	Fatty Acyls	HMDB0003231	NA	-
positive	pos-M284T133	284.098043631621	2.22281666666667	hmdb::Guanosine; E20; true; HMDB0000133	284.09863	[M+H]+	87.1	82.7	77.5	81.8	44.04918:204 45.03404:102 55.01394:51 55.01915:427 57.03167:585 59.04472:51 60.04258:203 61.03234:102 62.99602:43 69.03159:102 70.06554:2290 71.01247:102 72.08017:254 74.05567:102 80.02432:51 84.04265:203 84.08256:391 85.03024:203 85.08333:102 86.09784:371 87.05285:152 91.04744:102 97.02815:102 98.98109:102 102.05547:102 107.02956:102 107.06007:102 109.05088:153 110.034:1317 110.06936:932 113.071…	Guanosine	C10H13N5O5	Nucleosides, nucleotides, and analogues	Purine nucleosides	HMDB0000133	C00387	-
positive	pos-M284T137_2	284.169023650077	2.28508333333333	inhouse::His-Lys; false; [M+H]+	284.17084	[M+H]+	89.7	83.9	79.1	100	39.02184:43 42.03454:51 55.04391:51 56.0485:203 60.04558:102 69.07097:102 70.06406:855 72.08105:254 74.05535:102 74.06019:289 81.03196:51 81.04081:152 83.06174:987 84.0809:2274 85.08425:102 86.09747:1136 88.03514:51 90.05299:153 93.03933:101 93.0461:908 95.05729:102 98.02331:51 101.10547:102 102.0607:153 109.73327:102 110.0733:22882 111.07729:543 112.04422:51 115.08461:51 116.06879:152 121.03712:…	His-Lys	C12H21N5O3	Organic acids and derivatives	Carboxylic acids and derivatives	HMDB0028890	NA	-
positive	pos-M284T158	284.195262478665	2.62668333333333	inhouse::His-Lys; false; [M+H]+	284.17096	[M+H]+	75.1	45.3	78.9	84.6	31.9901:43 41.03456:51 44.04608:102 44.05074:384 46.0647:43 55.05302:51 56.04821:203 60.04197:51 60.04523:102 61.01088:254 67.05383:51 69.07397:102 70.06473:2273 71.07082:102 72.0817:406 74.05841:153 76.03492:102 81.03507:102 83.06104:310 84.04542:203 84.08146:2186 85.08092:153 86.09801:800 88.0383:51 90.0535:102 93.04794:203 95.06048:102 97.02955:102 98.0571:102 101.05787:51 102.04974:102 102.09…	His-Lys	C12H21N5O3	Organic acids and derivatives	Carboxylic acids and derivatives	HMDB0028890	NA	-
positive	pos-M284T497	284.293606372061	8.29123333333333	inhouse::Stearamide; false; [M+H]+	284.29282	[M+H]+	71.6	48.5	79.9	50	43.05402:17 45.03403:25 46.02788:34 55.05143:8 57.06878:25 60.07848:17 62.99824:8 67.05572:25 69.06658:17 69.07125:34 71.08466:42 73.02857:17 79.05133:8 81.06895:17 83.08257:25 84.08125:17 85.10274:25 87.65387:7 93.03972:8 95.08369:25 97.06271:25 109.09631:17 111.04668:25 117.08348:8 123.08526:17 124.99776:17 127.10382:8 127.11965:17 133.10281:17 139.11589:17 147.07988:17 147.11905:17 158.19402:1…	Stearamide	C18H37NO	Lipids and lipid-like molecules	Fatty Acyls	HMDB0034146	C13846	-
positive	pos-M284T441	284.294500567982	7.35418333333333	inhouse::Stearamide; false; [M+H]+	284.29422	[M+H]+	97.3	95.5	94.9	100	27.02255:8 29.01482:21 30.00252:4 31.99096:69 37.00678:34 38.0025:17 39.02196:344 40.02737:8 41.03927:1520 42.03103:13 43.01621:120 43.05489:5715 44.0128:425 45.03399:53 46.02974:39 46.03641:21 53.00285:21 53.03864:13 53.99492:13 54.8869:17 55.01805:217 55.05346:1048 56.05078:144 56.89701:62 57.03266:391 57.05175:19 57.06978:9156 58.07228:218 58.3787:8 59.03602:13 60.0436:265 60.08168:17 62.99817…	Stearamide	C18H37NO	Lipids and lipid-like molecules	Fatty Acyls	HMDB0034146	C13846	-
positive	pos-M285T177	285.074545208014	2.95299166666667	inhouse::Calycosin; false; [M+H]+	285.07346	[M+H]+	74.1	52.1	79.3	52.9	43.01751:51 44.05325:51 62.98291:51 67.06058:51 70.06459:317 72.078:102 81.0704:102 83.01364:51 85.0265:102 86.09277:51 91.05157:102 91.05961:51 95.04684:102 97.05727:51 99.04402:102 105.06748:51 107.047:406 108.05026:102 110.06345:102 115.04591:51 116.06924:311 118.05018:51 121.06227:153 123.04936:51 128.06322:51 132.05182:102 133.09619:152 137.05824:51 141.06339:51 143.08005:51 145.06364:102 14…	Calycosin	C16H12O5	Unknown	-	NA	C01562	-
positive	pos-M285T136_2	285.103741668856	2.27340833333333	inhouse::Glu-His; false; [M+H]+	285.11847	[M+H]+	80.4	65	79.4	72.7	55.05091:51 56.05239:102 69.04478:51 70.06587:153 72.08405:102 81.02745:51 83.06099:767 84.04409:203 84.08399:102 86.09406:102 93.0357:51 93.04518:378 94.0542:51 99.0453:51 101.06206:102 105.07162:43 110.0706:9411 111.07753:436 112.05486:51 114.05083:51 121.03415:51 124.04159:102 133.04393:43 135.03033:102 136.03235:102 138.0887:102 148.07007:51 152.05519:548 153.06104:1041 156.07744:848 157.0736…	Glu-His	C11H16N4O5	Organic acids and derivatives	Carboxylic acids and derivatives	HMDB0028821	NA	-
positive	pos-M285T47_2	285.118228204434	0.775991666666667	inhouse::Glu-His; false; [M+H]+	285.11938	[M+H]+	90.5	85.9	87.8	81.8	38.96324:203 56.04873:102 60.04582:153 66.0329:43 81.04367:51 83.06208:874 84.0452:1019 84.08125:478 93.037:51 93.04242:203 95.06178:759 102.04977:51 102.05261:102 102.09517:102 106.05417:153 110.07375:15283 111.07331:472 115.01882:51 126.0817:51 129.06152:102 130.0508:337 130.08763:254 131.5136:43 147.11565:102 156.07666:2669 158.09337:102 173.08788:51 175.11839:102 176.08405:153 177.10843:102 1…	Glu-His	C11H16N4O5	Organic acids and derivatives	Carboxylic acids and derivatives	HMDB0028821	NA	-
positive	pos-M285T365	285.219937275998	6.076275	inhouse::Lynestrenol; false; [M+H]+	285.22037	[M+H]+	83.2	80.5	72.6	65.8	43.05428:102 55.04942:51 55.05775:51 57.06987:153 59.07492:43 67.05096:51 69.06989:254 71.07968:102 72.08824:43 81.06598:51 81.07104:152 89.06149:51 95.0843:275 97.09926:102 105.06358:203 107.08081:152 115.05224:51 117.06702:308 119.0809:102 121.09959:203 129.06316:101 129.06795:339 131.08403:522 133.10439:254 135.12062:203 141.06007:51 143.08507:102 145.10081:254 147.11023:102 151.14462:43 155.0…	Lynestrenol	C20H28O	Unknown	-	NA	C13037	-
positive	pos-M285T373	285.24126170367	6.21091666666667	inhouse::Lynestrenol; false; [M+H]+	285.22037	[M+H]+	83.2	80.5	72.6	65.8	43.05428:102 55.04942:51 55.05775:51 57.06987:153 59.07492:43 67.05096:51 69.06989:254 71.07968:102 72.08824:43 81.06598:51 81.07104:152 89.06149:51 95.0843:275 97.09926:102 105.06358:203 107.08081:152 115.05224:51 117.06702:308 119.0809:102 121.09959:203 129.06316:101 129.06795:339 131.08403:522 133.10439:254 135.12062:203 141.06007:51 143.08507:102 145.10081:254 147.11023:102 151.14462:43 155.0…	Lynestrenol	C20H28O	Unknown	-	NA	C13037	-
positive	pos-M286T218	286.272547608346	3.63425	massbank::C17_Sphingosine M+H	286.27203	[M+H]+	80.7	61	83	77.8	30.0337:102 41.03969:203 43.05255:203 44.04955:102 55.05594:653 56.05013:1916 57.07229:606 58.02666:203 60.04289:203 67.05372:621 69.07037:1165 70.06228:102 71.08376:254 72.04229:203 74.06076:153 79.05532:517 81.07045:827 82.06718:762 83.04951:254 83.0815:725 85.10036:102 86.06286:152 91.05832:51 93.06697:346 94.07203:51 95.08522:596 96.07768:203 97.10435:203 98.9854:51 106.04125:43 107.08483:368…	C17_Sphingosine	C17H35NO2	Unknown	-	NA	NA	-
positive	pos-M286T207_2	286.291952914358	3.45260833333333	massbank::C17_Sphingosine M+H	286.27203	[M+H]+	80.7	61	83	77.8	30.0337:102 41.03969:203 43.05255:203 44.04955:102 55.05594:653 56.05013:1916 57.07229:606 58.02666:203 60.04289:203 67.05372:621 69.07037:1165 70.06228:102 71.08376:254 72.04229:203 74.06076:153 79.05532:517 81.07045:827 82.06718:762 83.04951:254 83.0815:725 85.10036:102 86.06286:152 91.05832:51 93.06697:346 94.07203:51 95.08522:596 96.07768:203 97.10435:203 98.9854:51 106.04125:43 107.08483:368…	C17_Sphingosine	C17H35NO2	Unknown	-	NA	NA	-
positive	pos-M287T148	287.177771975802	2.4655	inhouse::Androstan-4,6-diene-17.beta.-ol-3-one; false; [M+H]+	287.19952	[M+H]+	70	46.3	59.3	73.2	53.03807:51 67.05363:51 69.06911:203 70.06452:153 72.08268:203 75.05595:102 76.04449:51 79.05636:51 84.04387:102 86.09644:971 87.04095:51 91.0486:51 93.0666:203 95.08072:152 95.09304:102 98.06374:102 102.05083:51 103.0561:51 105.07422:152 109.06796:102 111.1157:102 113.06004:102 113.98756:43 116.06715:102 119.08308:153 123.07983:51 127.04759:51 129.10054:102 130.08675:102 133.10025:153 135.11646:…	Androstan-4,6-diene-17.beta.-ol-3-one	C19H26O2	Lipids and lipid-like molecules	Sterol Lipids	NA	NA	-
positive	pos-M287T151	287.199406267673	2.52256666666667	inhouse::Androstan-4,6-diene-17.beta.-ol-3-one; false; [M+H]+	287.19952	[M+H]+	70	46.3	59.3	73.2	53.03807:51 67.05363:51 69.06911:203 70.06452:153 72.08268:203 75.05595:102 76.04449:51 79.05636:51 84.04387:102 86.09644:971 87.04095:51 91.0486:51 93.0666:203 95.08072:152 95.09304:102 98.06374:102 102.05083:51 103.0561:51 105.07422:152 109.06796:102 111.1157:102 113.06004:102 113.98756:43 116.06715:102 119.08308:153 123.07983:51 127.04759:51 129.10054:102 130.08675:102 133.10025:153 135.11646:…	Androstan-4,6-diene-17.beta.-ol-3-one	C19H26O2	Lipids and lipid-like molecules	Sterol Lipids	NA	NA	-
positive	pos-M287T396	287.236207208206	6.5993	hmdb::13-cis Retinol; E20; true; HMDB0006221	287.23605	[M+H]+	77.5	47.7	80.5	93.3	41.0361:152 43.0544:1963 55.05388:556 57.07019:2116 58.07161:153 65.03865:203 67.0526:1156 69.0704:829 71.08497:2321 79.04786:150 79.05411:1565 80.05724:153 81.07049:2035 82.07357:153 83.04571:446 83.08666:503 85.06543:203 85.10169:1532 91.0463:49 91.05434:3246 93.06973:1248 94.0748:102 95.08663:1467 96.08599:102 97.06152:820 99.08046:203 102.04285:102 105.06902:9937 106.07456:506 107.08488:852 1…	13-cis Retinol	C20H30O	Lipids and lipid-like molecules	Prenol lipids	HMDB0006221	C19962	-
positive	pos-M287T368	287.236208711725	6.13436666666667	hmdb::13-cis Retinol; E20; true; HMDB0006221	287.23575	[M+H]+	78.4	49.5	81.7	93.3	41.03922:153 43.05576:423 53.03754:43 55.05339:203 57.07288:282 67.05441:506 69.06875:203 71.08212:453 79.04739:51 79.05363:253 81.07255:400 83.08748:203 85.10253:203 91.0472:50 91.05389:818 93.07199:820 95.08072:152 97.00023:102 97.06385:203 99.08142:203 105.06861:2222 107.08738:327 109.1019:152 117.07103:962 119.08498:535 120.0907:153 121.09756:413 123.08339:102 128.06459:102 129.06758:402 131.…	13-cis Retinol	C20H30O	Lipids and lipid-like molecules	Prenol lipids	HMDB0006221	C19962	-
positive	pos-M288T152	288.190573869267	2.53668333333333	inhouse::Ile-Arg; false; [M+H]+	288.20309	[M+H]+	78.6	49.4	88.3	82.6	34.99414:43 41.03634:102 44.04609:101 44.05075:683 55.05106:51 56.04626:102 58.06338:102 60.05413:547 68.04887:51 69.06962:203 70.06505:2586 71.06642:102 72.07967:997 74.06241:203 79.05204:51 83.05:102 84.04591:254 84.0781:1019 86.09463:3663 87.09416:102 91.05618:102 93.04449:43 96.04247:102 97.07587:102 99.04186:51 101.0699:102 102.059:102 110.07152:254 112.08553:344 114.1058:153 115.0858:203 11…	Ile-Arg	C12H25N5O3	Organic acids and derivatives	Carboxylic acids and derivatives	HMDB0028901	NA	-
positive	pos-M288T52_3	288.201672415144	0.865	inhouse::Ile-Arg; false; [M+H]+	288.20013	[M+H]+	86.1	70.3	89.1	87	38.96204:43 44.05066:102 56.04615:51 56.0493:102 60.05511:905 60.08232:102 63.00216:43 70.06023:196 70.06375:3972 72.07835:359 72.08192:1184 74.06107:254 84.04063:203 84.04577:356 84.08182:203 85.0269:795 86.09708:2476 88.03607:152 93.04028:51 97.07986:102 99.05148:102 101.07961:102 103.03992:102 107.04606:51 110.06103:102 112.08237:203 113.07755:102 114.10262:102 115.04946:102 115.08411:152 116.…	Ile-Arg	C12H25N5O3	Organic acids and derivatives	Carboxylic acids and derivatives	HMDB0028901	NA	-
positive	pos-M288T78_2	288.202097656436	1.3082	inhouse::Ile-Arg; false; [M+H]+	288.20251	[M+H]+	88.5	72	94.9	91.3	31.51433:43 60.04404:51 60.05493:203 69.06928:102 70.06589:1043 72.08051:254 74.05963:102 78.56056:43 83.06496:153 84.08027:1674 85.07584:51 86.09422:2416 89.06903:51 90.05365:102 95.04699:51 98.05872:51 102.05568:102 106.0486:51 110.07542:152 112.08797:544 114.10226:102 115.08375:152 116.06944:700 117.05325:43 126.04397:51 129.06799:51 129.09831:152 130.08611:203 133.09154:102 137.04366:152 137.…	Ile-Arg	C12H25N5O3	Organic acids and derivatives	Carboxylic acids and derivatives	HMDB0028901	NA	-
positive	pos-M288T136	288.201824060654	2.27349166666667	inhouse::Leu-Arg; false; [M+H]+	288.20276	[M+H]+	90.2	72.5	97.7	100	41.03624:153 43.0527:102 44.05064:153 55.05614:102 60.04202:250 60.05725:1791 69.03795:51 69.06945:203 70.06606:3877 71.04731:102 72.0783:732 73.0831:102 74.0586:254 78.96574:43 82.04076:102 84.04057:203 84.07919:455 85.06569:102 86.09703:6086 87.05596:152 87.0992:356 88.04128:203 95.06091:102 97.0798:102 98.05896:153 100.07836:153 108.06092:51 110.02413:102 110.06979:152 112.08527:1040 113.0715:…	Leu-Arg	C12H25N5O3	Organic acids and derivatives	Carboxylic acids and derivatives	HMDB0028923	NA	-
positive	pos-M288T254	288.251636588102	4.22960833333333	inhouse::Lauric acid diethanolamide; false; [M+H]+	288.25024	[M+H]+	84.1	71.3	91.1	66.7	42.0315:51 57.066:51 70.06002:51 70.06472:153 71.08977:51 85.10047:51 88.07402:287 98.98972:43 106.08043:253 106.08621:326 119.95888:43 133.09966:51 159.07642:43 166.17554:43 218.8791:43 227.18452:51 227.20569:152 270.20459:51 277.20105:43	Lauric acid diethanolamide	C16H33NO3	Organic nitrogen compounds	Organonitrogen compounds	NA	NA	-
positive	pos-M288T220	288.288555222216	3.66108333333333	inhouse::Heptadecasphinganine; false; [M+H]+	288.28818	[M+H]+	95.2	90.6	97.9	95	30.03405:153 39.02283:51 42.03558:153 43.0549:102 55.05035:51 55.05243:324 57.03267:102 57.06767:254 60.04578:4733 67.04533:50 67.05682:681 69.06887:1118 70.06665:203 71.08343:254 74.86374:43 79.05502:153 81.06763:1441 83.08635:585 85.10398:102 95.08637:1761 97.09862:311 107.08032:51 109.10358:428 111.11617:153 121.09935:102 123.11168:152 135.11572:102 166.07784:43 226.24202:51 226.25681:375 240.…	Heptadecasphinganine	C17H37NO2	Unknown	-	NA	NA	-
positive	pos-M289T418	289.251262865494	6.97125	hmdb::All-trans-13,14-dihydroretinol; E20; true; HMDB0011618	289.25186	[M+H]+	79	50.4	82.7	96.6	43.05671:153 53.03962:43 55.05342:414 57.0708:254 65.03821:102 67.05215:1005 69.07113:525 79.04869:50 79.05743:649 81.07007:1184 83.0453:203 83.08497:376 85.05984:102 91.05127:690 93.07069:1321 95.08625:1636 96.08836:102 97.10264:153 105.02982:51 105.07155:253 107.08453:1363 109.09903:518 111.04053:102 117.06805:203 119.08504:367 121.09917:1504 123.11305:203 131.08376:566 133.09282:101 133.0993:3…	All-trans-13,14-dihydroretinol	C20H32O	Lipids and lipid-like molecules	Prenol lipids	HMDB0011618	C15492	-
positive	pos-M289T392	289.251149316639	6.53735	inhouse::all-trans-13,14-Dihydroretinol; false; [M+H]+	289.25192	[M+H]+	80.6	71.1	68.8	75	55.01702:51 55.05347:203 57.06873:152 67.04877:50 67.05452:1080 69.0677:254 71.08342:203 77.04429:51 79.05128:930 81.07016:966 83.08891:273 85.09879:153 91.05406:254 93.07216:1585 95.08636:1321 97.06264:102 97.10138:153 99.07602:152 103.04073:43 105.07024:344 107.08904:1032 109.09917:862 111.08212:203 117.07125:254 119.08674:472 121.10088:1730 123.11634:203 131.07591:51 131.08234:370 133.09787:33…	all-trans-13,14-Dihydroretinol	C20H32O	Lipids and lipid-like molecules	Prenol lipids	HMDB0011618	C15492	-
positive	pos-M290T55	290.158389149168	0.909966666666667	inhouse::Adipoyl-L-carnitine; false; [M+H]+	290.15784	[M+H]+	78.1	56.1	72.7	90.9	44.04754:51 44.05127:203 55.05459:254 56.04665:102 60.04142:102 60.0795:733 61.08382:102 70.06644:371 72.08104:600 74.06136:203 76.85056:43 82.06516:153 83.05259:631 84.04464:203 84.07682:254 85.02963:10645 86.09591:1244 88.04144:203 95.05139:102 96.08358:102 98.06037:102 99.05701:102 101.05694:1303 102.08852:102 109.02625:51 111.04253:3838 112.0509:152 114.09333:102 116.07098:203 118.08547:152 1…	Adipoyl-L-carnitine	C13H23NO6	Lipids and lipid-like molecules	Fatty Acyls	NA	NA	-
positive	pos-M290T144_2	290.169136830379	2.40641666666667	inhouse::Adipoyl-L-carnitine; false; [M+H]+	290.15942	[M+H]+	76.5	56.2	60.2	100	44.05111:102 55.05231:153 57.03356:102 60.07819:999 70.065:276 72.076:152 72.08316:102 74.05987:153 81.03655:51 83.04972:1215 84.08037:254 85.02802:15585 86.03307:376 86.09819:278 87.0558:102 94.06119:102 96.04193:102 100.11169:153 101.05938:1666 103.03513:102 108.04141:102 110.06185:102 111.04506:5774 112.04305:102 116.07357:102 118.08197:152 120.0799:1107 121.02645:203 124.03378:102 129.04504:9…	Adipoyl-L-carnitine	C13H23NO6	Lipids and lipid-like molecules	Fatty Acyls	NA	NA	-
positive	pos-M291T446	291.266597004173	7.43985	hmdb::(3S,6E,10E)-1,6,10,14-Phytatetraen-3-ol; E40; true; HMDB0035083	291.26859	[M+H]+	70.2	51.1	61.9	67.7	55.05439:51 57.06754:51 67.04862:25 67.05207:231 69.07338:51 73.06435:22 79.05359:51 81.06998:246 83.08488:76 86.10799:22 91.05653:76 93.0733:141 95.08341:382 97.06242:25 99.83613:22 105.07576:51 107.08588:127 109.10185:102 117.07249:25 119.08186:76 121.09906:51 123.11294:51 127.07337:25 127.11769:25 133.1008:76 135.11377:76 135.12683:25 137.13527:51 145.10742:22 147.11011:51 149.1368:51 151.1445…	(3S,6E,10E)-1,6,10,14-Phytatetraen-3-ol	C20H34O	Lipids and lipid-like molecules	Prenol lipids	HMDB0035083	null	-
positive	pos-M291T422	291.266709427759	7.039175	hmdb::(3S,6E,10E)-1,6,10,14-Phytatetraen-3-ol; E40; true; HMDB0035083	291.26602	[M+H]+	73.9	61.1	59.5	74.2	41.04015:102 43.05487:102 53.03656:43 55.05342:254 57.07292:292 65.03821:51 67.0556:1809 69.0723:738 71.0869:203 77.04543:51 81.07133:2293 83.08625:315 85.10647:102 89.06195:51 91.05261:203 91.06601:51 93.07069:610 95.08488:2195 96.08974:102 97.06667:254 105.07011:152 107.08454:254 109.1005:1617 111.07902:153 119.08199:152 121.09918:253 123.11929:687 131.08859:43 133.0993:254 135.11717:254 137.12…	(3S,6E,10E)-1,6,10,14-Phytatetraen-3-ol	C20H34O	Lipids and lipid-like molecules	Prenol lipids	HMDB0035083	null	-
positive	pos-M292T151	292.127522702003	2.51236666666667	inhouse::Ser-Trp; false; [M+H]+	292.12854	[M+H]+	88.8	81.7	85.8	82.4	42.03297:102 55.05644:43 60.04442:1337 67.05063:51 70.03088:102 76.02287:51 76.02409:51 84.04298:102 85.03832:203 88.04237:51 95.04961:51 98.98672:51 103.03793:102 108.03843:43 110.0721:153 115.05016:272 118.06054:102 121.02638:203 123.08167:51 126.05593:102 130.06778:280 132.07387:462 133.08267:102 144.07866:203 146.06064:1409 147.06181:102 150.05833:51 151.03513:102 156.0824:102 159.08575:306 1…	Ser-Trp	C14H17N3O4	Organic acids and derivatives	Carboxylic acids and derivatives	HMDB0029050	NA	-
positive	pos-M293T360_2	293.224775202766	5.99420833333333	inhouse::Methyl .gamma.-linolenate; false; [M+H]+	293.24557	[M+H]+	92.2	91.9	90.6	82.1	39.02499:51 55.01738:102 55.05592:254 57.06803:102 65.03973:102 67.05369:3643 69.06802:203 71.08254:51 77.0421:51 79.05529:1138 81.07043:5603 82.07224:102 83.08404:203 85.06536:254 91.05025:254 93.07101:1251 95.08519:3573 96.08729:203 97.06006:102 99.08457:153 105.06895:203 107.08772:401 109.10222:1764 111.08222:102 117.0698:51 119.08067:51 119.0822:152 121.10402:558 123.11794:382 127.07842:51 13…	Methyl .gamma.-linolenate	C19H32O2	Unknown	-	NA	NA	-
positive	pos-M293T447	293.245831426717	7.45129166666667	inhouse::Methyl .gamma.-linolenate; false; [M+H]+	293.24615	[M+H]+	89.9	84.9	89.5	79.5	41.03746:51 55.05345:203 57.07082:102 67.05333:3292 68.05619:102 69.06766:660 71.08338:102 77.03807:102 79.05247:499 81.06884:4204 82.07446:102 83.08756:458 85.09743:102 91.05533:152 93.06802:645 95.08492:3159 96.08427:102 97.0681:203 97.10268:203 101.09727:51 105.07159:153 107.08604:598 109.10201:1735 110.10158:102 117.06659:102 119.08969:254 121.09769:514 123.0804:102 123.11778:893 131.08704:20…	Methyl .gamma.-linolenate	C19H32O2	Unknown	-	NA	NA	-
positive	pos-M293T358	293.24586361785	5.95985	inhouse::Methyl .gamma.-linolenate; false; [M+H]+	293.24557	[M+H]+	92.2	91.9	90.6	82.1	39.02499:51 55.01738:102 55.05592:254 57.06803:102 65.03973:102 67.05369:3643 69.06802:203 71.08254:51 77.0421:51 79.05529:1138 81.07043:5603 82.07224:102 83.08404:203 85.06536:254 91.05025:254 93.07101:1251 95.08519:3573 96.08729:203 97.06006:102 99.08457:153 105.06895:203 107.08772:401 109.10222:1764 111.08222:102 117.0698:51 119.08067:51 119.0822:152 121.10402:558 123.11794:382 127.07842:51 13…	Methyl .gamma.-linolenate	C19H32O2	Unknown	-	NA	NA	-
positive	pos-M293T407_2	293.245929260757	6.77505	inhouse::Methyl .gamma.-linolenate; false; [M+H]+	293.24588	[M+H]+	84.5	68.3	90.2	82.1	41.03611:51 55.05181:152 57.06808:203 67.05491:3008 69.06925:868 71.0838:153 79.05163:465 81.07051:3902 83.08413:455 85.10431:102 91.05303:254 93.06976:485 95.08392:3133 96.08877:153 97.0989:152 99.07629:102 103.0581:51 105.06762:203 107.08347:730 109.06274:203 109.10233:952 117.06385:51 117.06992:203 119.08539:203 121.1026:715 123.11806:254 129.0871:51 131.08246:203 133.10284:254 135.11581:607 1…	Methyl .gamma.-linolenate	C19H32O2	Unknown	-	NA	NA	-
positive	pos-M294T142	294.143446030793	2.3669	inhouse::Phe-Gln; false; [M+H]+	294.14337	[M+H]+	87	71.7	87	100	43.02068:51 53.04052:51 55.05537:153 60.04449:102 65.03352:43 69.0733:102 70.06641:2209 71.07016:153 72.07986:652 73.08227:51 74.05898:432 81.02943:51 83.06046:102 84.04485:2538 84.0809:1050 85.02599:203 86.09616:1588 87.10751:102 91.05776:102 93.07184:152 97.02911:102 98.09561:102 101.07159:798 102.05502:254 103.05605:1256 106.0306:51 110.0733:701 111.07137:203 112.03679:102 113.07207:102 115.08…	Phe-Gln	C14H19N3O4	Organic acids and derivatives	Carboxylic acids and derivatives	HMDB0028993	NA	-
positive	pos-M294T54	294.145070218623	0.900458333333333	inhouse::Phe-Gln; false; [M+H]+	294.14343	[M+H]+	78.1	48.8	87.4	87.5	44.04716:102 52.13233:43 56.05064:153 60.04562:51 67.05434:43 70.06411:203 72.0799:51 74.06265:102 79.04856:43 82.03359:51 84.04749:449 84.08482:254 86.09622:718 88.03651:102 90.05438:51 91.05112:102 96.99599:43 98.97095:51 101.06883:102 102.04942:102 103.05184:152 109.08273:51 112.01904:51 114.0642:51 116.07038:153 119.0435:51 120.07828:4304 121.07891:102 122.98516:51 124.01031:51 128.11374:102 …	Phe-Gln	C14H19N3O4	Organic acids and derivatives	Carboxylic acids and derivatives	HMDB0028993	NA	-
positive	pos-M294T383	294.27921146536	6.3887	inhouse::cis-Hydroxyperhexiline; false; [M+H]+	294.27698	[M+H]+	75.2	69	65	45.2	55.05518:51 67.05841:102 81.06652:51 83.08517:102 91.05532:102 95.08072:51 95.0862:203 107.08857:51 109.10452:102 119.09056:43 121.1016:51 135.11615:51 141.12384:43 151.10356:51 168.13759:43 175.15495:51 182.15656:51 193.15326:43 203.10527:51 276.27826:43 294.27789:203	cis-Hydroxyperhexiline	C19H35NO	Unknown	-	NA	NA	-
positive	pos-M295T152	295.128475672565	2.53518333333333	inhouse::Glu-Phe; false; [M+H]+	295.12988	[M+H]+	90.1	79.6	86.2	100	36.27152:43 41.04005:354 53.03848:153 56.05062:923 69.05348:51 69.07098:203 70.0629:152 72.08346:307 74.05901:153 77.04282:311 79.05478:762 82.08063:43 83.78635:254 84.04488:50055 85.04673:1160 86.09619:1772 86.92548:102 88.0444:102 91.05511:977 93.06104:101 93.07323:555 96.04276:102 101.0688:153 102.05222:1650 103.05324:6129 104.05341:254 105.0656:152 107.04802:3842 108.04983:203 110.0645:102 11…	Glu-Phe	C14H18N2O5	Organic acids and derivatives	Carboxylic acids and derivatives	HMDB0029156	NA	-
positive	pos-M295T139_2	295.127915147781	2.317125	massbank::Aspartame; LC-ESI-ITFT; MS2; CE	295.12698	[M+H]+	89.2	86.7	80.6	83.3	43.0245:51 44.05007:102 50.01531:153 51.02126:563 53.03865:2871 55.01598:153 56.04869:153 60.0447:153 61.01145:102 63.02048:43 65.03828:153 67.05338:102 69.0677:153 70.0643:304 72.0813:254 74.05803:102 77.03937:993 79.05503:1806 81.03098:153 84.08249:913 85.08585:102 86.09777:987 87.09864:153 88.03809:152 91.05273:1849 93.06405:708 93.06811:3789 94.07726:102 95.04805:203 102.04688:317 103.055:300…	Aspartame	C14H18N2O5	Organic acids and derivatives	Carboxylic acids and derivatives	HMDB0001894	C11045	-
positive	pos-M295T52_3	295.127885858726	0.866983333333333	inhouse::Aspartame; false; [M+H]+	295.12531	[M+H]+	78.6	66.2	75.6	66.7	55.05395:43 60.04625:102 70.06709:51 72.08173:153 81.06805:51 84.04298:153 86.09296:153 86.10077:203 91.05042:51 100.01075:43 103.04962:102 106.07034:43 119.70684:51 120.08043:2724 121.08415:254 130.03973:102 139.05141:43 148.05899:102 176.94017:43 194.11928:43 284.01483:43	Aspartame	C14H18N2O5	Organic acids and derivatives	Carboxylic acids and derivatives	HMDB0001894	C11045	-
positive	pos-M295T214	295.14308543405	3.56700833333333	hmdb::Nigellidine; E10; true; HMDB0041061	295.14545	[M+H]+	70.7	36.4	84.2	60	44.06212:43 60.02176:43 67.05441:102 79.05114:51 83.08108:51 93.06928:102 95.08756:102 97.10258:102 105.06861:153 108.08646:51 115.96463:51 117.05432:51 119.08651:153 120.09224:51 123.08495:102 128.96391:102 130.06648:153 134.09894:102 136.07028:102 139.99631:43 145.1024:51 151.10492:102 159.11325:51 164.07326:102 166.09196:102 171.11649:102 175.99417:43 178.0847:51 196.04874:43 206.07436:51 220.…	Nigellidine	C18H18N2O2	Organoheterocyclic compounds	Benzopyrazoles	HMDB0041061	null	-
positive	pos-M295T51	295.150101861755	0.854125	inhouse::Aspartame; false; [M+H]+	295.12531	[M+H]+	78.6	66.2	75.6	66.7	55.05395:43 60.04625:102 70.06709:51 72.08173:153 81.06805:51 84.04298:153 86.09296:153 86.10077:203 91.05042:51 100.01075:43 103.04962:102 106.07034:43 119.70684:51 120.08043:2724 121.08415:254 130.03973:102 139.05141:43 148.05899:102 176.94017:43 194.11928:43 284.01483:43	Aspartame	C14H18N2O5	Organic acids and derivatives	Carboxylic acids and derivatives	HMDB0001894	C11045	-
positive	pos-M295T215	295.203710980191	3.57503333333333	inhouse::9-Oxo-10(E),12(E)-octadecadienoic acid; false; [M+H]+	295.22516	[M+H]+	71	47.7	69	72	35.98553:43 41.03658:102 43.05582:204 55.05557:203 67.05224:254 69.06655:102 71.04793:102 71.08463:203 73.06454:43 79.05129:203 81.03226:102 81.06766:275 83.0467:102 83.08381:203 85.06255:102 87.04231:43 91.05676:153 93.06812:203 95.04669:153 95.08502:254 97.05714:102 97.10002:203 99.08024:102 105.06165:51 105.07603:203 107.08471:152 109.09921:102 111.08215:153 117.04243:51 119.08524:102 121.1009…	9-Oxo-10(E),12(E)-octadecadienoic acid	C18H30O3	Unknown	-	NA	NA	-
positive	pos-M295T298	295.225296141193	4.96225	inhouse::9-Oxo-10(E),12(E)-octadecadienoic acid; false; [M+H]+	295.22528	[M+H]+	88.4	82.7	82.8	88	41.03967:102 43.05437:152 51.02163:43 53.03698:254 55.01947:254 55.05384:454 57.07016:344 59.05149:102 67.0537:2262 69.03535:102 69.06919:3438 70.07167:203 71.04941:153 71.08492:285 76.03485:51 79.04781:100 79.0553:1493 81.03251:3568 81.07043:2004 83.0495:949 83.08533:905 87.04123:102 91.04758:101 91.05295:836 93.07102:1501 95.04961:2805 95.08521:633 96.08455:102 97.10296:301 99.0762:102 103.0565…	9-Oxo-10(E),12(E)-octadecadienoic acid	C18H30O3	Unknown	-	NA	NA	-
positive	pos-M295T510	295.225282260211	8.496	hmdb::9(10)-EpODE; E20; true; HMDB0010220	295.22659	[M+H]+	73.7	67.8	46.3	67.7	41.03748:102 55.05556:375 57.03268:385 57.07086:203 65.04281:51 67.05338:469 69.07004:1512 71.0858:102 79.05128:51 79.05628:254 81.07018:1200 83.08379:353 87.07899:51 93.06676:51 93.07488:203 95.08364:2516 97.06266:102 97.10278:1189 103.03362:102 103.04502:51 105.06594:254 107.08179:413 109.10065:3950 110.10611:102 111.11765:203 119.08675:254 121.10245:566 123.11636:1775 125.09505:203 133.09952:4…	9(10)-EpODE	C18H30O3	Lipids and lipid-like molecules	Fatty Acyls	HMDB0010220	null	-
positive	pos-M295T437	295.225377371902	7.2906	inhouse::9-Oxo-10(E),12(E)-octadecadienoic acid; false; [M+H]+	295.22604	[M+H]+	70.9	45.1	64.5	76	37.01099:43 41.03741:51 55.05235:102 57.03471:203 67.04983:102 67.05442:203 69.06993:512 71.04663:203 77.03925:43 81.06879:254 83.08367:152 85.06759:102 91.0593:102 93.06932:308 95.08487:394 97.06251:102 97.10263:102 99.08007:102 105.07442:153 107.08308:152 109.09902:821 111.03757:51 115.00655:43 119.08351:152 121.10226:254 123.11462:510 133.10255:203 137.0976:102 138.09734:51 145.10249:102 147.1…	9-Oxo-10(E),12(E)-octadecadienoic acid	C18H30O3	Unknown	-	NA	NA	-
positive	pos-M295T206	295.225242190482	3.43304166666667	inhouse::9-Oxo-10(E),12(E)-octadecadienoic acid; false; [M+H]+	295.22516	[M+H]+	71	47.7	69	72	35.98553:43 41.03658:102 43.05582:204 55.05557:203 67.05224:254 69.06655:102 71.04793:102 71.08463:203 73.06454:43 79.05129:203 81.03226:102 81.06766:275 83.0467:102 83.08381:203 85.06255:102 87.04231:43 91.05676:153 93.06812:203 95.04669:153 95.08502:254 97.05714:102 97.10002:203 99.08024:102 105.06165:51 105.07603:203 107.08471:152 109.09921:102 111.08215:153 117.04243:51 119.08524:102 121.1009…	9-Oxo-10(E),12(E)-octadecadienoic acid	C18H30O3	Unknown	-	NA	NA	-
positive	pos-M295T275	295.22500160715	4.58615	inhouse::9-Oxo-10(E),12(E)-octadecadienoic acid; false; [M+H]+	295.22623	[M+H]+	80.5	67.5	69.9	84	43.01713:102 55.0545:254 57.03477:153 65.04278:51 67.05564:1476 69.07117:693 71.08457:102 79.05623:1104 81.07265:1802 83.04279:152 83.08374:883 85.06377:254 87.04093:43 91.05669:745 91.33826:43 93.0694:1908 95.0863:1852 97.06258:254 97.09855:254 99.07875:102 105.0673:254 107.0846:1089 109.06683:102 109.0991:361 110.10307:102 111.0776:276 113.0918:102 117.0742:102 119.08665:409 121.10388:4018 123.…	9-Oxo-10(E),12(E)-octadecadienoic acid	C18H30O3	Unknown	-	NA	NA	-
positive	pos-M295T337	295.225271627674	5.61110833333333	inhouse::9-Oxo-10(E),12(E)-octadecadienoic acid; false; [M+H]+	295.2247	[M+H]+	71.3	66.9	52.6	46	45.03739:43 55.05185:102 67.05138:102 69.07148:102 71.0825:51 79.05017:102 81.07659:203 83.08899:102 85.10143:51 87.04755:51 93.06802:153 95.08489:152 105.06565:102 107.08437:203 109.10469:203 119.08315:51 119.09081:102 121.10033:203 123.1064:51 126.09359:153 131.08321:51 135.1149:102 140.14523:43 147.07535:51 149.13606:102 152.06871:43 159.10875:51 165.12961:51 173.125:51 213.03368:43 222.052:51…	9-Oxo-10(E),12(E)-octadecadienoic acid	C18H30O3	Unknown	-	NA	NA	-
positive	pos-M295T264	295.244227551132	4.39841666666667	inhouse::9-Oxo-10(E),12(E)-octadecadienoic acid; false; [M+H]+	295.22623	[M+H]+	80.5	67.5	69.9	84	43.01713:102 55.0545:254 57.03477:153 65.04278:51 67.05564:1476 69.07117:693 71.08457:102 79.05623:1104 81.07265:1802 83.04279:152 83.08374:883 85.06377:254 87.04093:43 91.05669:745 91.33826:43 93.0694:1908 95.0863:1852 97.06258:254 97.09855:254 99.07875:102 105.0673:254 107.0846:1089 109.06683:102 109.0991:361 110.10307:102 111.0776:276 113.0918:102 117.0742:102 119.08665:409 121.10388:4018 123.…	9-Oxo-10(E),12(E)-octadecadienoic acid	C18H30O3	Unknown	-	NA	NA	-
positive	pos-M295T440	295.26156300462	7.332325	inhouse::Linoleic acid methyl ester; false; [M+H]+	295.26202	[M+H]+	80	63.6	81.9	83.3	41.03655:17 43.05396:51 55.05344:85 57.06976:85 67.05104:85 69.03033:17 69.07:217 71.04788:85 73.06688:34 79.05997:51 81.07139:238 83.08118:51 85.10652:34 88.04462:14 91.05536:68 93.06399:34 93.0694:131 95.08495:220 97.0626:51 97.10271:214 99.07597:17 101.02108:14 103.03783:17 107.08899:68 109.10059:199 110.10014:17 111.0865:34 117.06512:17 119.08208:34 121.09774:34 121.10392:129 123.11161:51 127…	Linoleic acid methyl ester	C19H34O2	Lipids and lipid-like molecules	Fatty Acyls	HMDB0034381	NA	-
positive	pos-M295T471	295.261955635584	7.84578333333333	inhouse::Linoleic acid methyl ester; false; [M+H]+	295.26221	[M+H]+	91.4	84.4	90.2	91.7	43.05579:102 55.05344:699 57.06975:312 59.04786:51 67.05447:673 69.06998:1334 71.04903:102 71.08691:254 77.03559:51 77.03806:102 79.0537:152 81.07135:683 83.04916:102 83.08243:581 84.09399:102 85.10131:102 91.05129:152 93.07207:254 94.06899:51 95.08217:939 97.06255:153 97.10129:568 99.08151:102 101.06196:51 105.07014:254 107.08167:203 109.10493:429 111.07757:102 111.119:203 117.07873:43 119.08662…	Linoleic acid methyl ester	C19H34O2	Lipids and lipid-like molecules	Fatty Acyls	HMDB0034381	NA	-
positive	pos-M295T381	295.2617241252	6.3509	inhouse::Linoleic acid methyl ester; false; [M+H]+	295.26178	[M+H]+	86.1	73.1	86.5	86.1	39.02446:51 41.04091:43 55.05413:152 57.06831:102 67.05048:102 67.05277:254 69.0694:543 71.04843:51 79.05545:102 81.07184:491 83.08673:564 85.10305:102 87.0505:51 91.05034:153 93.06567:51 93.0765:51 95.08251:646 97.09884:203 99.07901:102 103.02378:43 105.07037:153 107.08042:102 109.06699:102 111.07625:51 115.07597:43 119.08514:203 121.10234:203 123.11778:203 124.12001:51 125.93646:43 133.10085:25…	Linoleic acid methyl ester	C19H34O2	Lipids and lipid-like molecules	Fatty Acyls	HMDB0034381	NA	-
positive	pos-M297T149_2	297.180128876354	2.48921666666667	hmdb::Exemestane; ENone; false; HMDB0015125	297.1785	[M+H]+	72.6	72.7	74.8	50	39.0228:51 44.04816:203 55.05445:486 56.05073:153 59.04783:102 60.06095:102 67.0303:51 68.05267:51 70.0313:102 70.06421:2536 72.0812:547 73.04762:869 75.05328:102 80.05052:254 81.07005:102 82.06551:254 84.04374:340 84.08236:681 86.09504:1419 87.10244:102 88.04191:102 91.05125:51 91.06197:102 93.07203:153 95.05885:102 97.07772:1522 100.07626:102 101.05768:509 103.05198:102 110.06909:386 112.07417:…	Exemestane	C20H24O2	Lipids and lipid-like molecules	Sterol Lipids	HMDB0015125	C08162	-
positive	pos-M297T504	297.277896989593	8.39176666666667	inhouse::Oleic acid methyl ester; false; [M+H]+	297.27798	[M+H]+	90.9	81.8	93.1	88.9	41.03645:102 41.03915:349 43.05383:309 55.0521:949 57.03336:102 57.06836:1847 59.04966:102 67.05169:1762 69.0683:3919 70.07429:153 71.08637:1074 73.06748:153 79.04929:253 79.05678:645 81.07191:1355 82.07118:102 83.05098:330 83.08425:2382 85.09924:514 87.08071:102 89.05848:51 93.06982:1369 95.08671:1801 97.06435:1588 97.10169:2242 99.08051:102 101.05951:102 107.08197:1311 109.10081:986 110.10331:1…	Oleic acid methyl ester	C19H36O2	Lipids and lipid-like molecules	Fatty Acyls	HMDB0034451	C03425	-
positive	pos-M297T414	297.277583746853	6.89374166666667	inhouse::Oleic acid methyl ester; false; [M+H]+	297.27701	[M+H]+	89.5	75.8	94.9	96.3	39.02411:102 41.03876:396 43.01752:203 43.05344:1042 54.89039:51 55.05487:2152 57.03408:203 57.07014:3279 59.04717:203 65.03633:51 67.04909:150 67.05369:2164 69.06918:5050 70.07166:102 71.05177:254 71.08372:1610 73.048:203 77.0384:51 79.05279:809 81.06915:2299 82.0735:102 83.04948:444 83.08531:3993 84.08659:203 85.06406:254 85.10551:688 87.04383:153 91.05159:51 93.06287:99 93.06965:2189 94.79652:…	Oleic acid methyl ester	C19H36O2	Lipids and lipid-like molecules	Fatty Acyls	HMDB0034451	C03425	-
positive	pos-M298T146	298.095027276937	2.42923333333333	inhouse::7-Methylguanosine; false; [M+H]+	298.1145	[M+H]+	92.4	87.2	85.1	100	43.0178:102 45.03561:51 55.01668:102 57.03232:254 59.05077:51 61.02971:153 62.94543:43 67.02651:203 69.02876:102 71.01196:153 73.02566:412 73.04605:203 74.04185:51 82.04602:102 85.03091:254 92.04359:51 94.04124:102 99.02647:51 108.7131:51 109.05154:576 110.03172:1340 113.97383:43 115.03757:203 120.01169:102 121.04911:102 124.04894:102 128.04333:102 133.04355:51 133.04678:102 135.02998:1731 136.05…	7-Methylguanosine	C11H15N5O5	Nucleosides, nucleotides, and analogues	Purine nucleosides	HMDB0001107	C20674	-
positive	pos-M298T137	298.113110555029	2.27804166666667	inhouse::7-Methylguanosine; false; [M+H]+	298.1145	[M+H]+	92.4	87.2	85.1	100	43.0178:102 45.03561:51 55.01668:102 57.03232:254 59.05077:51 61.02971:153 62.94543:43 67.02651:203 69.02876:102 71.01196:153 73.02566:412 73.04605:203 74.04185:51 82.04602:102 85.03091:254 92.04359:51 94.04124:102 99.02647:51 108.7131:51 109.05154:576 110.03172:1340 113.97383:43 115.03757:203 120.01169:102 121.04911:102 124.04894:102 128.04333:102 133.04355:51 133.04678:102 135.02998:1731 136.05…	7-Methylguanosine	C11H15N5O5	Nucleosides, nucleotides, and analogues	Purine nucleosides	HMDB0001107	C20674	-
positive	pos-M298T47_2	298.136608955552	0.786366666666667	inhouse::7-Methylguanosine; false; [M+H]+	298.11221	[M+H]+	83.1	71.9	84.6	75	57.03129:102 61.01219:102 67.02654:51 69.02996:102 70.06506:153 72.0773:102 73.04609:254 75.02253:51 82.99373:51 85.02577:663 87.02605:51 93.04317:51 98.97063:51 106.02599:51 109.02813:152 110.03619:254 112.03651:102 114.03985:51 116.07001:705 120.01174:153 121.04607:51 122.06158:873 123.06107:102 127.04124:203 128.0434:102 133.04361:51 135.02841:435 136.06152:455 139.08514:102 146.99207:51 149.0…	7-Methylguanosine	C11H15N5O5	Nucleosides, nucleotides, and analogues	Purine nucleosides	HMDB0001107	C20674	-
positive	pos-M298T216	298.272626547984	3.59565833333333	hmdb::Linoleic acid; ENone; false; HMDB0000673	298.27295	[M+NH4]+	71.4	32	87.4	76.3	28.01805:102 30.03371:152 31.99059:203 37.01062:51 39.02326:203 41.0388:604 43.01755:203 44.04769:102 53.03904:203 55.05491:4129 56.04908:6043 57.03412:203 57.07018:483 58.02774:1072 60.04507:922 65.0341:51 65.03864:254 67.03878:146 67.05487:4468 68.04731:433 69.06921:4790 70.06464:618 71.08258:375 72.04349:203 73.04684:102 74.05835:545 77.03351:203 79.05408:2205 80.04842:102 81.05529:145 81.0717…	Linoleic acid	C18H32O2	Lipids and lipid-like molecules	Fatty Acyls	HMDB0000673	C01595	-
positive	pos-M298T315	298.273015749417	5.25139166666667	hmdb::Linoleic acid; ENone; false; HMDB0000673	298.27261	[M+NH4]+	84.6	71.1	88.3	74.6	41.03743:491 43.05294:203 55.05499:1363 57.03308:102 57.07126:997 66.84897:102 67.05231:1181 69.06422:198 69.06889:2568 70.07016:153 71.08337:797 73.0464:203 77.03786:51 79.05594:324 81.0685:2269 82.07408:153 83.04748:102 83.08459:1649 84.07938:102 85.06327:153 85.10083:292 86.0607:153 91.04926:51 91.05328:152 93.0686:612 95.08406:2483 97.06301:203 97.10313:667 100.07387:203 105.07178:413 107.083…	Linoleic acid	C18H32O2	Lipids and lipid-like molecules	Fatty Acyls	HMDB0000673	C01595	-
positive	pos-M299T172	299.198707294068	2.87414166666667	hmdb::Norethindrone; ENone; false; HMDB0014855	299.19968	[M+H]+	72.2	40.9	70.3	89.2	41.03999:102 45.01589:51 57.06741:51 61.01445:43 67.05421:102 69.03354:153 71.04639:51 73.04617:153 75.13941:43 79.0509:102 81.06599:152 81.06978:291 83.08211:102 83.08595:102 86.09344:102 91.04961:102 91.0563:152 93.06765:433 95.09002:254 97.06218:102 103.05022:51 105.06974:821 106.0666:51 107.08707:254 109.09718:152 110.07462:102 111.08454:102 115.04831:51 117.06461:102 119.06165:102 119.08769:…	Norethindrone	C20H26O2	Lipids and lipid-like molecules	Sterol Lipids	HMDB0014855	C05028	-
positive	pos-M299T344	299.256929081129	5.7336	hmdb::Ricinoleic acid; E40; true; HMDB0034297	299.25677	[M+H]+	70.8	53.7	50.3	77.4	31.98812:51 39.02052:51 41.03958:1008 43.01835:153 43.05335:1783 53.03787:102 55.0558:2062 57.0329:330 57.07108:12573 58.07144:152 60.05361:43 67.05124:1882 67.05354:4542 68.05292:102 69.07019:3798 70.87064:254 71.05279:254 71.07172:181 71.08475:15408 72.08501:102 73.06584:417 79.05261:1203 81.06897:7875 82.0695:152 83.0864:2622 84.08511:102 85.06258:488 85.10014:394 87.04232:102 91.0487:101 91.0…	Ricinoleic acid	C18H34O3	Lipids and lipid-like molecules	Fatty Acyls	HMDB0034297	C08365	-
positive	pos-M299T294	299.256499470279	4.90593333333333	hmdb::Ricinoleic acid; E40; true; HMDB0034297	299.25705	[M+H]+	70.8	45.7	58.3	83.9	31.99195:43 39.02288:203 41.03837:932 43.01616:102 43.05577:441 53.03733:102 55.05417:6440 56.05883:203 57.03228:254 57.07045:1320 65.0388:203 67.05386:5221 68.05553:153 68.86176:153 69.06931:12127 70.07178:152 71.04832:444 71.0862:639 73.06488:102 77.03225:51 79.04902:199 79.05402:2332 80.05964:102 81.0691:7269 82.0747:384 82.83456:153 83.0865:7988 84.08905:203 85.06264:504 89.05678:102 91.05136…	Ricinoleic acid	C18H34O3	Lipids and lipid-like molecules	Fatty Acyls	HMDB0034297	C08365	-
positive	pos-M299T372	299.293317106058	6.20158333333333	inhouse::Pristanic acid; false; [M+H]+	299.29376	[M+H]+	78.7	58.9	80.9	70.3	38.01703:25 39.02177:102 41.03907:492 43.05468:1566 45.03283:51 55.0532:579 57.03344:102 57.0695:2356 58.07306:51 59.0476:127 62.05747:25 62.0619:102 69.06734:952 71.04874:202 71.08424:1801 72.0547:51 73.06294:161 75.04813:22 79.05212:76 81.06975:498 83.05009:216 83.08464:978 85.06728:102 85.10094:762 86.10513:51 87.08115:76 89.05894:249 93.07033:270 95.08588:572 97.06352:161 97.10226:367 99.0880…	Pristanic acid	C19H38O2	Lipids and lipid-like molecules	Prenol lipids	HMDB0000795	NA	-
positive	pos-M300T148	300.190690874368	2.47213333333333	inhouse::Hexaethylene glycol; false; [M+NH4]+	300.19202	[M+NH4]+	70.5	23.3	86.4	100	43.01908:51 45.03312:1469 60.04008:51 70.06379:102 72.08193:102 82.04955:51 84.08291:153 85.05905:51 86.09685:360 89.05311:364 89.05841:1436 97.04207:43 110.07211:153 113.07231:51 116.06596:51 124.11035:51 129.104:51 131.05927:51 133.0843:366 136.0715:102 141.06438:51 145.9894:43 152.09995:43 156.07539:51 171.10796:43 183.08324:43 190.11804:51 195.07111:51 201.09608:51 212.09178:51 213.09695:51 2…	Hexaethylene glycol	C12H26O7	Unknown	-	NA	NA	-
positive	pos-M300T225	300.289036069998	3.75218333333333	inhouse::D-erythro-N-stearoylsphingosine; false; [M+H]+	300.28906	[M+H]+	93.6	88.3	96.5	85	28.01925:411 29.01797:51 30.0334:785 31.98947:254 39.02111:254 40.02827:51 41.03928:1193 42.03467:153 43.01711:405 43.05488:1631 44.04818:448 44.0519:101 46.02779:152 53.03749:254 55.01894:203 55.05435:6463 56.05062:10454 57.03354:499 57.05263:146 57.07066:3293 57.39251:102 58.02929:2357 58.07529:102 59.03798:102 60.04556:2104 62.6896:43 65.04025:521 67.05535:5383 68.04894:777 69.03468:462 69.069…	D-erythro-N-stearoylsphingosine	C18H37NO2	Organic nitrogen compounds	Organonitrogen compounds	HMDB0000252	C00319	-
positive	pos-M300T363	300.289561007629	6.05056666666667	inhouse::Palmitoyl ethanolamide; false; [M+H]+	300.28931	[M+H]+	93.9	86.5	92.8	100	39.02283:51 41.03837:153 43.05305:1345 44.05099:4298 45.03399:203 55.05138:153 57.06977:3391 58.07441:102 60.04142:51 62.06109:21507 63.05948:152 63.95013:51 67.05105:252 67.05334:636 69.07117:475 70.07133:102 71.08458:3552 72.09081:153 79.05:51 81.06507:101 81.07013:618 83.07992:151 83.08631:1239 84.09274:102 85.10006:1757 89.06467:102 95.08496:1823 96.09257:203 97.1041:343 99.11651:153 107.0860…	Palmitoyl ethanolamide	C18H37NO2	Organic acids and derivatives	Carboximidic acids and derivatives	HMDB0002100	C16512	-
positive	pos-M300T379	300.295039564308	6.309325	inhouse::trans-13-Octadecenoic acid; false; [M+NH4]+	300.28598	[M+NH4]+	72.2	43.6	77	65.4	41.03743:51 45.03017:51 45.033:51 53.04062:102 55.05548:203 57.06971:102 60.04352:153 64.84469:43 67.05442:203 69.07109:254 73.0452:51 79.05115:153 81.07003:254 83.08365:461 89.05661:102 91.05525:51 93.06794:203 95.08484:408 97.0611:102 105.06431:102 107.08304:152 109.09752:203 111.0405:51 119.07887:51 119.085:51 121.09604:203 123.11613:102 131.08693:43 133.062:51 135.11221:102 135.11711:203 143.…	trans-13-Octadecenoic acid	C18H34O2	Lipids and lipid-like molecules	Fatty Acyls	NA	NA	-
positive	pos-M301T322	301.140044945663	5.364675	hmdb::Dibutyl phthalate; ENone; false; HMDB0033244	301.13962	[M+Na]+	89.8	80.2	84.1	100	53.93694:43 57.06628:101 57.07052:254 65.0354:51 70.06351:51 81.06389:51 88.04713:43 91.05111:51 97.09953:43 113.97201:43 121.03313:325 139.11049:43 148.56433:254 149.02504:18611 150.02254:709 150.20488:51 157.83112:43 163.13852:51 175.10925:102 192.95686:43 201.03214:51 213.08839:51 217.12654:51 225.0995:51 233.1219:43 240.08022:51 240.22816:153 245.07697:51 255.35274:43 266.99915:51 269.00345:5…	Dibutyl phthalate	C16H22O4	Benzenoids	Benzene and substituted derivatives	HMDB0033244	C14214	-
positive	pos-M301T338_1	301.139720015633	5.63175	hmdb::Dibutyl phthalate; ENone; false; HMDB0033244	301.14188	[M+Na]+	75.6	40.5	80.1	100	55.05256:51 67.05086:51 67.05546:102 81.06825:51 91.05576:51 95.08252:51 95.08526:102 121.02934:102 122.06026:43 133.09863:153 141.05074:43 149.01921:1656 150.02528:102 157.0975:51 173.12808:51 180.09695:51 181.06487:102 196.12285:43 207.09862:43 237.13445:43 241.19048:43 250.97588:51 267.01245:51 285.01337:51 301.15991:153	Dibutyl phthalate	C16H22O4	Benzenoids	Benzene and substituted derivatives	HMDB0033244	C14214	-
positive	pos-M301T268	301.214514048306	4.46263333333333	inhouse::Retinoic acid; false; [M+H]+	301.21405	[M+H]+	71.2	64.8	57.4	42.1	55.0563:102 67.05186:51 67.07486:51 79.05209:51 81.06467:51 83.08462:153 85.10352:102 91.05624:102 93.06759:254 95.08996:152 98.76546:43 101.05586:51 107.087:428 109.06924:51 114.36701:43 117.06149:51 119.08608:254 121.10022:365 127.08088:51 131.08966:102 133.10524:152 135.11171:102 135.12314:203 143.07938:51 145.09512:203 147.11646:102 149.08661:51 153.08533:51 154.95506:43 159.10561:102 159.116…	Retinoic acid	C20H28O2	Lipids and lipid-like molecules	Prenol lipids	HMDB0001852	C00777	-
positive	pos-M302T156	302.149007366958	2.606225	inhouse::Trp-Pro; false; [M+H]+	302.14844	[M+H]+	98	95.6	98.9	100	55.01297:51 55.0161:153 61.00932:102 68.04813:102 69.84938:153 70.06429:6048 71.06683:203 72.08247:153 75.05332:102 77.04176:102 81.06879:102 84.04501:331 86.0976:662 89.04199:51 95.08475:153 97.07206:102 102.05648:102 106.06097:102 114.05358:5132 115.05293:1006 116.07175:4178 117.0571:588 117.06925:253 118.06186:153 119.08624:102 121.06328:102 124.07735:203 125.06934:1100 126.05109:152 128.07217…	Trp-Pro	C16H19N3O3	Organic acids and derivatives	Carboxylic acids and derivatives	HMDB0029091	NA	-
positive	pos-M302T159	302.205437579485	2.65563333333333	inhouse::Leu-Gly-Leu; false; [M+H]+	302.20728	[M+H]+	81.8	51.1	91.7	100	39.02154:51 41.03973:102 43.05627:102 44.04959:4671 45.05236:43 55.056:504 56.05018:203 57.05856:153 61.01188:153 69.06461:101 69.07044:661 70.06588:1207 71.85895:153 72.0817:16431 73.08292:203 74.06446:102 76.03861:51 83.05856:51 84.04293:354 84.07897:152 85.02534:102 86.09681:29801 86.84888:102 87.05574:102 87.09766:626 87.5083:102 88.04237:102 90.05231:51 98.02256:51 100.05002:102 102.05141:10…	Leu-Gly-Leu	C14H27N3O4	Organic acids and derivatives	Carboxylic acids and derivatives	NA	NA	-
positive	pos-M302T229	302.303968600791	3.82045	inhouse::D-erythro-Sphinganine; false; [M+H]+	302.30573	[M+H]+	95	86.3	97.9	100	29.01406:473 30.03251:203 39.02283:346 41.03927:1004 42.03467:866 43.01989:796 43.05397:1003 44.0482:203 46.03164:153 55.05451:4301 56.05079:1369 57.06979:2878 58.06693:102 59.86422:203 60.04469:40302 61.04873:431 63.07622:102 65.03827:203 67.05451:5644 68.05738:254 69.07002:8428 70.06429:1789 71.0479:374 71.06803:149 71.08578:1498 72.08844:102 74.05923:203 77.03689:51 79.05502:566 80.8213:203 81…	D-erythro-Sphinganine	C18H39NO2	Organic nitrogen compounds	Organonitrogen compounds	HMDB0000269	C00836	-
positive	pos-M303T156_2	303.192701407333	2.603425	inhouse::Lys-Arg; false; [M+H]+	303.21344	[M+H]+	75.6	38.6	88.9	88	31.9901:43 53.04436:51 56.05032:203 60.05611:393 67.05269:51 69.07165:254 70.06473:2928 71.06728:152 72.07813:253 74.05962:203 79.0541:102 81.06541:51 81.07173:102 83.06104:153 84.04284:1133 84.08017:2961 85.07703:153 86.09801:1176 87.10017:153 88.0383:102 91.05826:102 93.06825:102 95.05775:102 98.02235:102 98.98527:102 101.10587:102 103.05215:203 104.05087:102 105.07167:254 107.04832:102 108.999…	Lys-Arg	C12H26N6O3	Organic acids and derivatives	Carboxylic acids and derivatives	HMDB0028945	NA	-
positive	pos-M303T128	303.212555022552	2.13955	inhouse::Lys-Arg; false; [M+H]+	303.21469	[M+H]+	87.2	70.1	89.5	96	43.0159:51 44.04882:313 53.03723:43 56.05143:152 60.05622:1480 66.03236:51 69.07185:203 70.03087:153 70.06495:4062 72.08076:2913 74.05988:535 75.05403:153 76.03766:102 83.06141:203 84.0458:1239 84.06125:142 84.08056:6242 85.02563:152 85.04636:102 85.08391:254 86.05673:102 86.09451:2050 87.09798:153 88.04269:102 90.05795:102 91.06007:51 94.06701:102 96.04372:152 98.06045:102 101.06835:102 101.1078…	Lys-Arg	C12H26N6O3	Organic acids and derivatives	Carboxylic acids and derivatives	HMDB0028945	NA	-
positive	pos-M303T364	303.231037952394	6.07369166666667	inhouse::cis-5,8,11,14,17-Eicosapentaenoic acid; false; [M+H]+	303.23044	[M+H]+	95.6	90.4	95.8	97.7	39.02319:203 41.03963:402 55.05378:1243 55.87358:43 57.06903:254 65.03967:152 66.03882:51 67.05477:6466 68.06111:102 69.06561:199 69.07027:1922 71.05051:254 73.40118:43 77.03956:375 79.05521:5109 80.05458:102 81.07034:9125 82.07343:348 83.0494:253 83.0814:825 85.02902:153 85.06398:422 87.04375:102 91.05284:6053 92.05777:153 93.06956:6601 94.07191:321 95.08646:7729 96.09132:254 97.0987:602 99.0467…	cis-5,8,11,14,17-Eicosapentaenoic acid	C20H30O2	Lipids and lipid-like molecules	Fatty Acyls	HMDB0001999	C06428	-
positive	pos-M303T299	303.230368348495	4.99145833333333	inhouse::5-Hydroxy-6E,8Z,11Z,14Z-eicosatetraenoic acid, 1,5-lactone; false; [M+H]+	303.23035	[M+H]+	86.2	82.4	83.2	69	41.04028:51 53.03453:51 53.04271:51 55.05239:203 65.04038:51 67.04974:152 67.05318:450 69.07216:415 71.0465:203 77.03535:51 77.03782:102 79.05469:366 80.05907:102 81.06728:429 91.04688:151 91.05357:1203 93.06758:719 95.08446:424 103.0358:51 103.05291:102 105.06956:909 107.07961:102 107.08252:203 111.11687:254 113.06123:153 117.0704:152 119.08279:627 121.10152:203 127.079:51 129.06841:203 131.0861…	5-Hydroxy-6E,8Z,11Z,14Z-eicosatetraenoic acid, 1,5-lactone	C20H30O2	Lipids and lipid-like molecules	Fatty Acyls	NA	NA	-
positive	pos-M303T387	303.230366701681	6.4531	inhouse::Abietic acid; false; [M+H]+	303.22983	[M+H]+	82.9	81.7	78.5	53.4	43.01598:51 45.03375:43 55.05525:102 64.49664:43 67.05529:153 69.06847:666 77.04015:51 79.05457:102 81.07095:577 86.06599:43 91.05219:152 91.06023:102 93.0662:529 95.08444:203 100.08424:43 105.07107:152 107.08405:863 109.09706:451 111.1155:203 111.12438:51 113.05836:102 117.06904:51 121.10326:941 123.11716:2019 124.1194:102 133.06468:51 133.10031:254 135.11491:802 136.11723:102 137.1282:203 139.1…	Abietic acid	C20H30O2	Unknown	-	NA	C06087	-
positive	pos-M303T359	303.247002258004	5.98524166666667	inhouse::cis-5,8,11,14,17-Eicosapentaenoic acid; false; [M+H]+	303.23044	[M+H]+	95.6	90.4	95.8	97.7	39.02319:203 41.03963:402 55.05378:1243 55.87358:43 57.06903:254 65.03967:152 66.03882:51 67.05477:6466 68.06111:102 69.06561:199 69.07027:1922 71.05051:254 73.40118:43 77.03956:375 79.05521:5109 80.05458:102 81.07034:9125 82.07343:348 83.0494:253 83.0814:825 85.02902:153 85.06398:422 87.04375:102 91.05284:6053 92.05777:153 93.06956:6601 94.07191:321 95.08646:7729 96.09132:254 97.0987:602 99.0467…	cis-5,8,11,14,17-Eicosapentaenoic acid	C20H30O2	Lipids and lipid-like molecules	Fatty Acyls	HMDB0001999	C06428	-
positive	pos-M304T48	304.160125001469	0.7978	inhouse::Arg-Glu; false; [M+H]+	304.16138	[M+H]+	77.1	56.4	69.8	86.4	46.02977:43 56.05188:51 60.05562:3537 68.04932:102 70.06552:7092 71.05032:254 72.08134:1537 74.02545:153 76.03828:153 83.05696:102 84.04263:962 85.07424:102 86.09652:203 87.05414:203 88.07503:203 96.039:102 97.07654:468 102.05119:152 104.1025:254 110.07228:102 112.08482:1718 113.06806:355 114.10209:2263 115.05195:254 115.0881:1204 116.02995:152 116.0723:4543 117.07285:102 125.0009:203 127.04842:1…	Arg-Glu	C11H21N5O5	Organic acids and derivatives	Carboxylic acids and derivatives	HMDB0028708	NA	-
positive	pos-M304T400	304.259595222826	6.65968333333333	hmdb::13-cis Retinol; E20; true; HMDB0006221	304.25912	[M+NH4]+	70.3	33.3	75.4	96.7	39.02359:51 43.05661:110 53.03541:25 55.05434:135 57.06961:219 58.06461:25 65.03807:51 67.05431:892 69.07098:653 71.04887:51 71.08438:51 77.03172:13 77.03911:51 79.05476:726 80.05037:51 81.0699:1144 83.08607:310 85.06484:123 85.1024:64 87.04201:25 91.05376:469 93.06915:1582 95.0491:38 95.08469:1456 97.06647:64 97.09968:151 99.04076:13 99.07848:25 105.06846:588 107.04655:38 107.08578:1182 109.0650…	13-cis Retinol	C20H30O	Lipids and lipid-like molecules	Prenol lipids	HMDB0006221	C19962	-
[truncated: 876 more rows]
