# Supplementary material for: Metagenomic and metabolomic analysis showing the adverse risk–benefit trade-off of the ketogenic diet
Source: Lipids Health Dis. 2024 Jun 29;23:207. doi: 10.1186/s12944-024-02198-7 (PMC11218088; doi:10.1186/s12944-024-02198-7)
Supplement: Supplementary file 4 — Supplementary Material 4 [file 12944_2024_2198_MOESM4_ESM.xls]

ID	MZ	RT	IsAnnotated	IsMS2ident	MS2Metabolite	MS2superclass	MS2class	MS2hmdb	MS2kegg	NumberMS1hmdb	MS1hmdbName	MS1hmdbID	NumberMS1kegg	MS1keggName	MS1keggID	H1	H2	H3	H4	H5	H6	HK1	HK2	HK3	HK4	HK5	HK6	K1	K2	K3	K4	K5	K6	N1	N2	N3	N4	N5	N6	QC1	QC2	QC3	QC4	QC5	QC6	QC7	QC8
pos-M61T49	61.03906054	0.81955	1	1	Urea	Organic acids and derivatives	Organic carbonic acids and derivatives	HMDB0000294	C00086	2	N-nitrosomethanamine;Urea	HMDB0062508;HMDB0000294	0	-	-	7306.650103	2061.229853	1714.143431	2695.368823	1090.625285	1048.687537	1375.188653	690.4113505	5477.668171	2085.500793	6365.575854	3640.212678	7159.895794	6508.063574	1921.510658	3697.277531	1313.308311	2647.614361	3266.581809	4714.183779	619.6635297	9247.96597	984.8758193	1093.988899	2571.167883	3034.352435	2200.979226	1912.556097	1801.151397	1869.41323	1781.106685	1841.01066
pos-M68T50	68.04891422	0.841133333	1	1	Pyrrole	Organoheterocyclic compounds	Heteroaromatic compounds	HMDB0035924	C19907	23	2,2-dimethyl-2H-chromen-5-ol;2-[(1E)-3-methylbuta-1,3-dien-1-yl]benzene-1,3-diol;5-benzyloxolan-2-one;(1E)-1-(4-hydroxyphenyl)pent-1-en-3-one;4-(3-methoxyphenyl)but-3-en-2-one;1-hydroxy-3-methyl-4-phenylbut-3-en-2-one;3-(hydroxymethyl)-4-phenylbut-3-en-2-one;4-(3-hydroxyphenyl)-3-methylbut-3-en-2-one;4-(4-hydroxyphenyl)-3-methylbut-3-en-2-one;1-(2-methyl-3-phenyloxiran-2-yl)ethan-1-one;Cinnamyl a…	HMDB0126379;HMDB0126467;HMDB0132267;HMDB0132973;HMDB0133466;HMDB0133677;HMDB0133678;HMDB0133679;HMDB0133680;HMDB0133681;HMDB0029699;HMDB0033834;HMDB0036905;HMDB0037142;HMDB0037145;HMDB0125455;HMDB0133195;HMDB0133196;HMDB0133197;HMDB0133198;HMDB0040891;HMDB0041582;HMDB0014383	10	Ethyl_cinnamate;Lachnophyllum_ester;Prenylbenzoquinone;Cinnamyl_acetate;cis-1,2-Dihydroxy-1,2-dihydro-8-methylnaphthalene;cis-1,2-Dihydroxy-1,2-dihydro-7-methylnaphthalene;5,6,7,8-Tetrahydro-2-naphthoic_acid;Nevirapine;SB_200646;Vasconine	C06359;C08453;C10389;C12299;C14083;C14102;C14111;C07263;C11739;C12188	9664.980208	8250.236417	8943.314648	9176.855864	17238.16083	18099.68082	22252.20549	19463.20664	6698.79226	11467.8785	6147.218698	11237.00104	8527.35678	8999.241398	26252.66088	9841.755657	9601.410871	9566.812239	15623.42946	12304.52809	12734.37386	5666.732069	21203.94991	14361.81936	15781.90702	15642.63277	14814.26608	11778.05226	11676.88545	10266.7391	11389.22004	12692.14936
pos-M69T540	69.04422525	8.992883333	1	1	Imidazole	Organoheterocyclic compounds	Azoles	HMDB0001525	C01589	0	-	-	0	-	-	70013.52563	60936.30728	49990.97756	50849.25293	41954.13764	32414.20068	39815.19318	49607.91276	60811.34373	41402.68553	58314.52661	47001.8128	80401.52637	40286.74486	49003.02501	27390.85303	57930.45258	59957.51478	72898.65683	43741.03668	39797.64905	52576.91941	32094.68228	42533.28514	52013.96268	46904.00503	47328.89474	40526.15925	38047.56975	32062.36114	31250.0961	32565.04464
pos-M70T51	70.06523651	0.848508333	1	1	1-Pyrroline	Organoheterocyclic compounds	Pyrrolines	HMDB0012497	C15668	2	1-Pyrroline;1-Pyrrolinium	HMDB0012497;HMDB0060246	2	Isobutyronitrile;1-Pyrroline	C02420;C15668	261983.9123	172467.8615	218761.2104	204408.1759	535471.0963	619801.8277	668298.3612	530435.7717	153998.4055	243620.7989	121467.4113	264278.983	208930.0604	203664.4037	728158.0626	254846.0872	214729.6685	196929.2492	275230.9312	288594.9942	295355.3756	144880.0496	592582.8038	381796.7861	399347.8735	412966.5828	363826.322	342132.9944	299768.6663	278001.732	287434.6888	277108.5764
pos-M72T137	72.08005117	2.280158333	1	1	Pyrrolidine	Organoheterocyclic compounds	Pyrrolidines	HMDB0031641	null	0	-	-	0	-	-	17593.27277	12500.85423	35737.29989	9006.566823	14657.72969	21386.10839	16602.41475	11503.06938	7557.742225	13068.45795	9648.61359	16562.09982	8355.351736	25020.39425	47594.16447	33702.52307	15304.61036	9704.18943	8580.974504	23814.56806	19832.5871	12976.69487	20292.62241	13439.6992	27121.31125	52267.66324	51342.08188	30492.6018	52318.09569	45339.89848	24367.56653	47694.69083
pos-M80T79	80.04866836	1.3152	1	1	Pyridine	Organoheterocyclic compounds	Pyridines and derivatives	HMDB0000926	C00747	0	-	-	0	-	-	11187.77312	10432.57679	12576.228	7687.398568	7865.100343	13999.49319	12588.31049	13590.41907	20844.60905	13521.77666	13422.14331	34335.05157	16525.33903	9216.066799	15288.60824	6595.872499	14915.14508	10471.54075	12745.6211	9548.560791	14817.60888	11930.66308	14974.82338	15127.99768	14320.0683	16825.66864	16861.00719	11892.09784	12245.76529	11682.6709	12037.44802	10496.53593
pos-M84T42	84.08030881	0.707133333	1	1	(+)-2,3-Dihydro-3-methyl-1H-pyrrole	Organoheterocyclic compounds	Pyrrolines	HMDB0033529	null	3	(+)-2,3-Dihydro-3-methyl-1H-pyrrole;Pentanenitrile;Cyclopentadiene	HMDB0033529;HMDB0040173;HMDB0061878	2	Piperideine;2-Methyl-1-pyrroline	C06181;C20808	83460.51072	117933.6441	277242.4864	27605.32177	197359.9451	298443.5166	243744.9041	189082.0777	57210.81958	74945.50262	49895.09205	107874.7386	71643.46563	97438.27013	507557.0915	88271.3204	100450.6194	121641.5987	256771.4484	77952.00166	80855.17804	88574.34785	259529.4539	146744.6925	159865.5042	144887.0837	144236.5748	131479.6727	127132.2252	117945.2807	123623.3808	129963.329
pos-M86T112_2	86.09654046	1.861866667	1	1	Piperidine	Organoheterocyclic compounds	Piperidines	HMDB0034301	C01746	1	Piperidine	HMDB0034301	3	Piperidine;(R)-2-Methylpyrrolidine;Isoprene	C01746;C20809;C16521	975414.1077	778839.5999	1838224.7	822586.4522	4371693.368	6005660.425	5896862.445	3615094.217	569164.7427	2485480.324	661690.6621	1381214.304	813471.4338	1305324.129	5370774.352	1986074.249	1767191.437	1150102.029	1694608.383	2094567.661	2054627.778	878347.9021	4209263.84	2092685.025	1983127.713	2097148.739	2444947.863	1964272.81	2284183.592	1831359.717	3426857.579	1887182.118
pos-M90T49	90.05444347	0.817583333	1	1	D-Alanine	Organic acids and derivatives	Carboxylic acids and derivatives	HMDB0001310	C00133	9	Beta-Alanine;L-Alanine;Sarcosine;D-Alanine;Ethyl carbamate;(alpha-D-mannosyl)7-beta-D-mannosyl-diacetylchitobiosyl-L-asparagine, isoform A (protein);Pyruvaldehyde;Malondialdehyde;Acrylic acid	HMDB0000056;HMDB0000161;HMDB0000271;HMDB0001310;HMDB0031219;HMDB0062251;HMDB0001167;HMDB0006112;HMDB0031647	13	L-Alanine;beta-Alanine;D-Alanine;Sarcosine;Alanine;Urethane;2-Nitropropane;HMMF;Acrylic_acid;Methylglyoxal;Glycidaldehyde;Propiolactone;Malonaldehyde	C00041;C00099;C00133;C00213;C01401;C01537;C02116;C11488;C00511;C00546;C19246;C19297;C19440	103122.8254	49165.31781	80924.45439	64990.01733	148875.8505	167199.644	174705.6256	107918.6296	82077.24692	77509.56491	74933.0673	106747.3014	129266.1933	94671.69023	224450.9359	123630.612	92575.57349	50971.67321	70743.18862	69172.57605	44615.67141	80707.32227	103689.2254	47507.5133	95925.49673	91106.75481	88640.11265	85977.80806	81690.60901	87071.4157	83936.01674	85406.04049
pos-M94T425	94.06402616	7.082666667	1	1	Aniline	Benzenoids	Benzene and substituted derivatives	HMDB0003012	C00292	0	-	-	0	-	-	195420.4277	46793.25044	30851.59457	211275.016	56090.06386	74093.42174	38177.14167	107939.2582	67300.44193	31028.05476	74520.02211	67214.40863	105694.672	69638.22258	41348.8098	37142.20019	72677.01226	131916.6604	103372.0795	159998.6319	103414.6291	80951.64736	101396.9862	53826.24269	62191.57907	57389.01752	54814.72799	55604.22077	61851.45051	45727.02528	49583.57079	41488.88789
pos-M100T144	100.0746149	2.407466667	1	1	2-Piperidinone	Organoheterocyclic compounds	Piperidines	HMDB0011749	null	0	-	-	0	-	-	20266.32568	15813.9224	6032.920371	12463.87059	5785.901301	4918.175462	5052.365869	34584.71525	16718.9921	9173.023963	28668.42004	8069.75336	12414.13629	8532.633255	3340.632151	4321.233118	13431.3427	19867.01934	12787.61752	7493.932916	41767.33259	8393.795946	5394.547301	6788.424872	5675.891781	9912.153044	10372.70968	9657.952746	17501.7722	10102.23469	8746.967775	9908.16172
pos-M102T48	102.0543144	0.796341667	1	1	(S)-2-Azetidinecarboxylic acid	Organic acids and derivatives	Carboxylic acids and derivatives	HMDB0029615	null	5	L-3-Aminodihydro-2(3H)-furanone;(S)-2-Azetidinecarboxylic acid;1-Aminocyclopropanecarboxylic acid;Furanone A;4-Hydroxy-2-butenoic acid gamma-lactone	HMDB0029387;HMDB0029615;HMDB0036458;HMDB0094691;HMDB0032330	13	1-Aminocyclopropane-1-carboxylate;Homoserine_lactone;Diacetylmonoxime;L-Azetidine_2-carboxylic_acid;3-Oxobutanamide;2-Aminobut-2-enoate;N-Methylolacrylamide;L-Homoserine_lactone;2-Iminobutanoate;4-Hydroxy-2-butynal;3-Butynoate;2(5H)-Furanone;2(3H)-Furanone	C01234;C02926;C07509;C08267;C11106;C17234;C19456;C19777;C20905;C02648;C06144;C17601;C17602	38016.66288	29343.81022	40410.21287	40237.96061	77546.07284	104428.7896	103706.9881	55506.7225	20473.87652	33651.67801	17989.98805	42109.06898	27642.73577	38971.50527	146637.3713	44483.78428	36052.92766	35404.7363	70841.45197	51432.99936	48691.66842	27489.85636	111902.7178	58941.0726	54637.37145	52421.28302	52252.15484	49216.35884	48623.68579	49684.5323	48154.13501	51304.57531
pos-M104T47_2	104.1070566	0.780158333	1	1	Choline	Organic nitrogen compounds	Organonitrogen compounds	HMDB0000097	C00114	13	Neurine;Iso-Valeraldehyde;Prenol;3-Methyl-3-buten-1-ol;Pentanal;(S)-2-Methylbutanal;(±)-2-Methylbutanal;(E)-2-Penten-1-ol;1-Penten-3-ol;Isoprenyl alcohol;2-Pentanone;2-Methyl-2-buten-1-ol;xi-3-Methyl-3-buten-2-ol	HMDB0031259;HMDB0006478;HMDB0030124;HMDB0030126;HMDB0031206;HMDB0031525;HMDB0031526;HMDB0031604;HMDB0031605;HMDB0033854;HMDB0034235;HMDB0034465;HMDB0039779	6	Prenol;Pentan-2-one;Cyclopentanol;2-Methylbutanal;3-Methylbutanal;Isoprenyl_alcohol	C01390;C01949;C02020;C02223;C07329;C21402	1033847.596	1076584.381	764084.8705	1558821.003	990575.0877	1158489.436	1287054.345	1963109.493	706440.8404	1224285.073	915201.3489	1018635.327	1529371.977	922775.6124	4207487.332	1337343.461	939180.4806	563939.2798	1642712.474	1500531.488	1346008.515	2974759.525	2192757.632	1666104.367	1343284.191	1401520.211	1313693.606	1357775.205	1295136.735	1225293.355	1337150.995	1357125.7
pos-M106T47_1	106.0487896	0.784358333	1	1	Serine	Organic acids and derivatives	Carboxylic acids and derivatives	HMDB0000187	C00065	0	-	-	0	-	-	13741.28057	18123.59033	22311.96103	10347.58893	16766.96048	27023.80853	20841.88392	15495.21779	9325.898218	10143.64651	6414.185197	13358.24977	9502.75587	12081.8587	31013.11364	8467.447228	9955.773294	11185.16024	37193.96701	13190.88425	10253.69173	15418.4556	21069.88378	11353.11387	13669.66542	13540.76396	13240.95268	13273.63058	13528.77081	13595.53299	11871.87962	14068.08619
pos-M112T51	112.0497582	0.855675	1	1	Cytosine	Organoheterocyclic compounds	Diazines	HMDB0000630	C00380	1	Cytosine	HMDB0000630	1	Cytosine	C00380	130700.2056	70039.47671	75016.71141	23980.37214	47500.65678	59818.54612	132807.2815	52016.94464	51132.67728	92715.37158	50788.76184	79340.74313	118798.5288	88750.87911	75738.21686	48239.60679	12592.88089	48166.34296	31006.56718	39408.4206	29675.04959	30715.71968	57771.62249	43217.40115	61636.41121	59494.37958	56812.88977	54945.62093	54098.86767	51299.05269	52531.33478	55120.21838
pos-M113T78	113.0334553	1.29665	1	1	Uracil	Organoheterocyclic compounds	Diazines	HMDB0000300	C00106	2	Uracil;4-Carboxypyrazole	HMDB0000300;HMDB0060760	0	-	-	11969.35036	6014.97941	8062.464039	1149.821606	13417.40511	17691.94567	9415.521884	15948.19166	3935.322189	6915.481223	4452.073742	13288.60565	6012.858337	6357.846685	11365.73743	5594.907881	4017.0151	5825.943046	7423.123084	1417.176971	10846.97947	4947.986255	19596.5713	19415.57695	10254.33296	9603.729871	9285.745597	8843.653251	9956.692418	8841.206654	9622.973339	8677.261498
pos-M114T49	114.0654445	0.814966667	1	1	Creatinine	Organic acids and derivatives	Carboxylic acids and derivatives	HMDB0000562	C00791	1	Creatinine	HMDB0000562	2	Creatinine;3-(N-Nitrosomethylamino)propionitrile	C00791;C19280	42651.07676	65902.4733	12227.38223	527284.6109	43082.54868	66767.48245	61540.0852	23071.20738	87672.47248	34632.1919	45673.39435	27793.89175	35502.32262	32304.61305	26314.91348	81271.76187	187665.882	20211.92755	34593.2743	50684.89184	9400.486321	51966.12741	15380.29285	12193.77014	50943.20006	50911.8259	47319.00177	46227.06397	49408.25786	44336.34054	47857.4405	46144.06354
pos-M114T159	114.0901853	2.652458333	1	1	.epsilon.-Caprolactam	Unknown	-	NA	C06593	0	-	-	0	-	-	47184.88653	150123.0961	35876.10909	34818.85392	42204.73302	24739.67863	64533.76667	43156.12391	59477.72707	71568.44935	58616.96449	30538.81483	50084.55283	41139.52896	34242.00127	23121.44324	50663.92948	51620.16248	54689.37094	43993.13859	28245.66599	43593.73625	25749.10856	24900.79585	29901.21395	61279.84569	37101.57438	38792.24966	33172.21994	29179.21847	30627.95786	50043.70427
pos-M116T51	116.0702597	0.852075	1	1	Proline	Organic acids and derivatives	Carboxylic acids and derivatives	HMDB0000162	C00148	8	L-Proline;D-Proline;Acetamidopropanal;4-Amino-2-methylenebutanoic acid;Pterolactam;2-Furanmethanol;5-Methyl-2(3H)-furanone;5-Hydroxy-4-pentenoic acid d-lactone	HMDB0000162;HMDB0003411;HMDB0012880;HMDB0030409;HMDB0034208;HMDB0013742;HMDB0029609;HMDB0040145	6	L-Proline;D-Proline;Proline;3-Acetamidopropanal;Furfuryl_alcohol;Tulipalin_A	C00148;C00763;C16435;C18170;C20441;C20578	304106.0318	157232.2473	337008.5405	246949.9153	681631.1812	831735.4297	784409.4483	706971.4848	142341.5769	356285.0051	173780.5546	278770.5216	245590.1217	254100.4007	1082177.749	327742.3029	256427.5656	307427.6869	420702.4552	395341.3313	389310.2735	185512.8819	660667.5539	454956.92	452948.029	452052.4008	428825.58	447955.7869	444854.2845	372226.8212	371559.3372	424861.6936
pos-M118T148	118.0638511	2.467966667	1	1	Sarcosine ethyl ester	Unknown	-	NA	NA	0	-	-	0	-	-	61163.84038	44226.60274	61180.6097	45491.11957	109861.2263	85400.07517	134857.2293	90754.88774	36573.48577	61396.67611	34759.98507	41786.597	44485.24575	79192.4762	175824.6498	83615.03674	88611.16309	52668.61662	64583.11771	62061.25513	89825.01512	34889.33648	92860.54809	77026.88693	78082.93161	76497.99633	70717.84332	78256.74577	72113.80493	66213.41632	69359.48075	66446.13698
pos-M118T101	118.064017	1.6861	1	1	Indole	Organoheterocyclic compounds	Indoles and derivatives	HMDB0000738	C00463	0	-	-	0	-	-	3644.815204	3333.917985	7786.556203	2807.821555	8204.936152	9066.272231	10333.10786	6317.310739	2173.860164	4402.214189	2099.81296	3713.128992	2646.528635	3955.751071	16087.01826	5195.307535	5874.072996	3671.386797	5006.434849	4251.327364	5827.288248	3423.792186	11426.23068	6611.726607	6566.417596	6121.660744	5751.481155	6696.672184	6492.92084	5881.104618	5827.454857	5333.75328
pos-M118T50_2	118.0860572	0.829233333	1	1	Betaine	Organic acids and derivatives	Carboxylic acids and derivatives	HMDB0000043	C00719	27	Betaine;L-Valine;Vaporole;N-Methyl-a-aminoisobutyric acid;5-Aminopentanoic acid;Norvaline;Amyl Nitrite;3,3-dimethyloxirane-2-carbaldehyde;2-methylbut-3-enoic acid;2-methylbut-2-enoic acid;3-Methylbut-3-enoic acid;Senecioic acid;Tiglic acid;2-Ethylacrylic acid;3-Methylbutyrolactone;Glutaral;Angelic acid;Dihydro-2-methyl-3(2H)-furanone;2,3-Pentanedione;4-Pentenoic acid;2,4-Pentanedione;Isopropenyl …	HMDB0000043;HMDB0000883;HMDB0001382;HMDB0002141;HMDB0003355;HMDB0013716;HMDB0015550;HMDB0129418;HMDB0130837;HMDB0132474;HMDB0170858;HMDB0000509;HMDB0001470;HMDB0001862;HMDB0002167;HMDB0029599;HMDB0029608;HMDB0031178;HMDB0031598;HMDB0031602;HMDB0031648;HMDB0032351;HMDB0032385;HMDB0032459;HMDB0033840;HMDB0033978;HMDB0035143	16	L-Valine;5-Aminopentanoate;Betaine;D-Norvaline;L-Norvaline;2-Amino-2-methylbutanoate;D-Valine;Amyl_nitrite;4-Methylaminobutyrate;Valine;5-Valerolactone;Tiglic_acid;Glutaral;Methyl_methacrylate;Pentane-2,4-dione;Ethyl_acrylate	C00183;C00431;C00719;C01799;C01826;C03571;C06417;C07457;C15987;C16436;C02240;C08279;C12518;C14527;C15499;C19238	149559.3736	218809.8129	293303.6759	73289.92234	318772.8629	664503.1435	582836.5408	1639659.127	197042.8375	218348.6783	120599.5816	444816.757	163097.2077	309988.627	1366397.156	472587.3148	612538.0191	1033974.897	314549.8556	175866.921	350135.3941	165275.2058	440844.711	271039.5176	488406.4729	475244.0077	449980.9613	444953.0417	438612.5331	428441.2365	429844.4293	438368.1438
pos-M118T77	118.0858491	1.282375	1	1	Valine	Organic acids and derivatives	Carboxylic acids and derivatives	HMDB0000883	C00183	27	Betaine;L-Valine;Vaporole;N-Methyl-a-aminoisobutyric acid;5-Aminopentanoic acid;Norvaline;Amyl Nitrite;3,3-dimethyloxirane-2-carbaldehyde;2-methylbut-3-enoic acid;2-methylbut-2-enoic acid;3-Methylbut-3-enoic acid;Senecioic acid;Tiglic acid;2-Ethylacrylic acid;3-Methylbutyrolactone;Glutaral;Angelic acid;Dihydro-2-methyl-3(2H)-furanone;2,3-Pentanedione;4-Pentenoic acid;2,4-Pentanedione;Isopropenyl …	HMDB0000043;HMDB0000883;HMDB0001382;HMDB0002141;HMDB0003355;HMDB0013716;HMDB0015550;HMDB0129418;HMDB0130837;HMDB0132474;HMDB0170858;HMDB0000509;HMDB0001470;HMDB0001862;HMDB0002167;HMDB0029599;HMDB0029608;HMDB0031178;HMDB0031598;HMDB0031602;HMDB0031648;HMDB0032351;HMDB0032385;HMDB0032459;HMDB0033840;HMDB0033978;HMDB0035143	16	L-Valine;5-Aminopentanoate;Betaine;D-Norvaline;L-Norvaline;2-Amino-2-methylbutanoate;D-Valine;Amyl_nitrite;4-Methylaminobutyrate;Valine;5-Valerolactone;Tiglic_acid;Glutaral;Methyl_methacrylate;Pentane-2,4-dione;Ethyl_acrylate	C00183;C00431;C00719;C01799;C01826;C03571;C06417;C07457;C15987;C16436;C02240;C08279;C12518;C14527;C15499;C19238	33084.51783	35413.57975	60632.38625	26510.37485	90344.66135	134529.3075	119366.8857	73356.39823	23100.19803	48626.00215	26580.40256	41120.31584	30397.49676	50567.3543	194400.0833	60958.98357	61779.17456	37109.8689	58170.01367	47004.77025	66339.09306	31816.56103	129117.2072	81227.1568	84568.58058	67532.63626	70411.77073	84632.8977	82369.11428	60709.65304	78998.86114	79922.11821
pos-M119T247	119.0842546	4.116466667	1	1	Indane	Benzenoids	Indanes	HMDB0059837	null	18	Crispolide;2-hydroxy-3-[4-hydroxy-3-methoxy-5-(3-methylbut-2-en-1-yl)phenyl]propanoic acid;Artabsinolide A;Dihydromarasmone;Nigellic acid;13-Hydroxyabscisic acid;(1beta,4alpha,5alpha,6beta,8alpha,10b)-1,10:4,5-Diepoxy-6-hydroxy-7(11)-germacren-12,8-olide;Vulgarolide;8-Deoxy-11,13-dihydroxygrosheimin;Crispolide;2-hydroxy-3-[4-hydroxy-3-methoxy-5-(3-methylbut-2-en-1-yl)phenyl]propanoic acid;Artabsi…	HMDB0036695;HMDB0133288;HMDB0035620;HMDB0036051;HMDB0036094;HMDB0036095;HMDB0038545;HMDB0041003;HMDB0041144;HMDB0036695;HMDB0133288;HMDB0035620;HMDB0036051;HMDB0036094;HMDB0036095;HMDB0038545;HMDB0041003;HMDB0041144	8	Autumnolide;Hymenoflorin;Phaseic_acid;8'-Hydroxyabscisate;Autumnolide;Hymenoflorin;Phaseic_acid;8'-Hydroxyabscisate	C09346;C09480;C09707;C15514;C09346;C09480;C09707;C15514	41477.12313	50926.43928	22955.37389	28399.54208	36084.35672	25044.54452	23973.02466	39511.01157	30944.75478	28123.97444	43221.16102	39003.88391	28344.98893	25012.4234	18295.08266	16038.85841	24485.60065	58552.47869	57671.39673	18292.29676	29320.84156	62010.57728	26181.14036	14988.96168	30847.26466	33531.46969	32479.23016	30592.70403	29364.10578	28687.45526	31945.6879	28236.44319
pos-M120T48_2	120.0644829	0.796383333	1	1	Threonine	Organic acids and derivatives	Carboxylic acids and derivatives	HMDB0000167	C00188	5	L-Threonine;L-Homoserine;L-Allothreonine;Hydroxyethyl glycine;4-Amino-3-hydroxybutyrate	HMDB0000167;HMDB0000719;HMDB0004041;HMDB0061148;HMDB0061877	8	L-Threonine;L-Homoserine;D-Threonine;2-Methylserine;4-Amino-3-hydroxybutanoate;L-Allothreonine;(-)-erythro-(2R,3R)-Dihydroxybutylamide;D-Allothreonine	C00188;C00263;C00820;C02115;C03678;C05519;C11108;C12317	31804.09826	29900.29605	39300.06209	30303.48262	65358.08369	66221.94407	76329.20403	30880.6554	14013.00223	24684.24536	15477.38401	21151.68607	19501.24773	33859.4192	119122.517	39028.51211	32996.13025	24867.51532	52189.0772	44850.12639	29395.0691	19893.52669	61510.323	38228.48248	37654.51272	40521.07617	37448.84047	35849.71863	35056.33324	35002.82035	35141.2806	38212.38895
pos-M120T142	120.080847	2.360791667	1	1	3-Amino-2-oxazolidinone	Unknown	-	NA	NA	0	-	-	0	-	-	4071450.56	3859844.563	7482418.374	2186282.028	9385916.253	9285919.953	9774763.748	7340950.915	2407816.471	4610750.337	2792266.699	4207353.577	3361402.013	5523810.721	13800060.17	7325953.935	6642937.864	4531038.841	5219179.149	4678741.073	6002755.82	3546655.181	9390120.418	5724349.189	6416511.714	5920324.251	5586314.228	6400491.854	6147748.206	6098464.318	6262616.121	5848345.576
pos-M121T101	121.0637142	1.6868	1	1	4-Hydroxystyrene	Benzenoids	Benzene and substituted derivatives	HMDB0004072	C05627	10	4-Hydroxystyrene;Phenylacetaldehyde;2,3-Dihydrobenzofuran;2-Methylbenzaldehyde;3-Methylbenzaldehyde;4-Methylbenzaldehyde;Acetophenone;Lentialexin;Styrene Oxide;3-ethenylphenol	HMDB0004072;HMDB0006236;HMDB0013815;HMDB0029636;HMDB0029637;HMDB0029638;HMDB0033910;HMDB0038997;HMDB0062765;HMDB0124943	8	Phenylacetaldehyde;Styrene_oxide;4-Hydroxystyrene;p-Tolualdehyde;Acetophenone;3-Methylbenzaldehyde;2-Methylbenzaldehyde;(S)-2-Phenyloxirane	C00601;C02083;C05627;C06758;C07113;C07209;C07214;C20782	9364.146849	9654.803887	18356.02367	8065.712263	17903.05002	20922.03641	21791.14619	13977.53579	10146.19811	11160.44364	9509.742929	11047.36138	13506.37481	10595.49647	30855.13242	12306.51566	18162.85032	11894.53008	12834.10594	11419.37434	13595.4399	9530.886176	25975.13345	16588.4591	15936.74113	13263.99268	13415.22525	13480.10523	13765.83725	13031.45378	12739.58598	12641.79788
pos-M122T157	122.0955952	2.62435	1	1	2,6-Dimethylaniline	Benzenoids	Benzene and substituted derivatives	HMDB0060677	C11004	9	N,N-Dimethylaniline;1-Phenylethylamine;Phenylethylamine;5-Ethyl-2-methylpyridine;2-Propylpyridine;2-Ethyl-5-methylpyridine;2-Phenylethanaminium;2,6-Dimethylaniline;Styrene	HMDB0001020;HMDB0002017;HMDB0012275;HMDB0029729;HMDB0032497;HMDB0040041;HMDB0060276;HMDB0060677;HMDB0034240	8	1-Phenylethylamine;N,N-Dimethylaniline;Phenethylamine;2,4-Xylidine;2,6-Dimethylaniline;N-Ethylaniline;2,5-Xylidine;Styrene	C02455;C02846;C05332;C11003;C11004;C14455;C18993;C07083	454753.3239	498664.863	262276.8968	156123.597	252781.0128	168519.1778	205098.42	320316.5042	423935.0041	251026.5876	354104.5461	244800.0433	423188.0129	371818.6514	222835.8758	84218.06341	362658.057	440226.4676	455442.519	136587.8241	215728.0547	357549.2523	139813.5798	182151.4164	234382.9298	227428.2563	224624.4088	219360.6252	225290.3401	212349.455	222015.2501	205861.6084
pos-M122T422	122.0951586	7.03685	1	1	N,N-Dimethylaniline	Organic nitrogen compounds	Organonitrogen compounds	HMDB0001020	C02846	0	-	-	0	-	-	64253.5516	70071.9885	52741.85799	50775.78519	42378.66108	39094.76573	39841.11932	180173.5488	94211.40351	33525.31654	73097.08377	148568.6557	142888.8655	52145.00884	44309.87152	33465.5343	59190.45696	34743.39442	77295.77548	88206.62873	38414.56222	61405.94468	31687.0934	41975.01115	43056.26003	41021.88938	44625.38669	37346.99965	36615.6856	39156.14274	3433.90944	41255.05078
pos-M123T52_1	123.0428497	0.862033333	1	1	2-Ethylacrylic acid	Lipids and lipid-like molecules	Fatty Acyls	HMDB0001862	null	4	Benzoic acid;4-Hydroxybenzaldehyde;3-(2-Furanyl)-2-propenal;2-Hydroxybenzaldehyde	HMDB0001870;HMDB0011718;HMDB0032918;HMDB0034170	0	-	-	55560.70754	46408.35584	116104.5274	36186.24628	104450.7234	138188.0854	131120.4418	110423.5031	34641.5699	64644.18716	40785.10526	68616.21515	46799.15036	64686.69055	224215.1626	77936.66785	87257.46534	56469.20268	72292.27179	85137.27108	77724.25758	43220.98689	104844.2556	76488.22584	87819.03443	82040.49563	79160.46655	81212.75803	80492.26936	90176.79867	83464.24272	84222.24978
pos-M123T101_2	123.043433	1.685491667	1	1	Benzoic acid	Benzenoids	Benzene and substituted derivatives	HMDB0001870	C00180	4	Benzoic acid;4-Hydroxybenzaldehyde;3-(2-Furanyl)-2-propenal;2-Hydroxybenzaldehyde	HMDB0001870;HMDB0011718;HMDB0032918;HMDB0034170	6	Benzoate;Aromatic_acid;4-Hydroxybenzaldehyde;3-Hydroxybenzaldehyde;Salicylaldehyde;Tropolone	C00180;C00539;C00633;C03067;C06202;C15474	81184.00205	77205.5981	246234.227	69354.9434	264755.9562	319019.5903	342621.5308	193119.8582	60583.93185	125632.1243	58339.6901	109207.221	71469.24944	125757.7826	550987.5711	183335.4734	166495.8842	99316.5519	143707.6207	136881.3915	183268.0922	84573.20951	389034.7859	187328.1296	191923.7243	178704.3611	182704.1792	183354.6286	183818.9267	168684.1095	169382.1933	166862.5594
pos-M123T79	123.0544922	1.31185	1	1	Niacinamide	Organoheterocyclic compounds	Pyridines and derivatives	HMDB0001406	C00153	2	Niacinamide;2-Acetylpyrazine	HMDB0001406;HMDB0031861	3	Nicotinamide;Picolinamide;Isonicotineamide	C00153;C01950;C02421	1569.757921	21819.18733	98614.0315	28716.16818	1438.617939	147932.4881	40088.76899	2576.977833	29756.18452	21477.41098	35446.09369	108420.9213	20775.86171	34834.3275	231817.2918	23047.19443	6482.603168	1680.872599	28614.64931	15730.92659	3072.476205	27243.50644	5712.502215	4226.762453	39618.03974	39392.75299	37890.92849	36981.03202	38098.14469	35305.02798	35952.50583	34192.80129
pos-M123T403	123.1156026	6.717941667	1	1	3-Allyl-1-cyclohexene	Hydrocarbons	Unsaturated hydrocarbons	HMDB0061784	null	0	-	-	0	-	-	14984.55777	22746.18866	45123.91071	20893.16173	20316.09994	16592.84905	17209.53292	11487.20265	18021.46874	11278.25805	16527.80226	11179.53415	10111.88532	106140.3504	20140.96854	11589.79988	15009.32785	24691.28537	21617.30492	29604.53454	50386.48696	18249.28383	28780.37377	17635.44734	19033.8319	16097.11106	17409.87418	15419.62163	23486.33944	11726.76641	19677.83952	15429.20161
pos-M124T78_2	124.039043	1.307191667	1	1	Niacin	Organoheterocyclic compounds	Pyridines and derivatives	HMDB0001406	C00153	5	Nicotinic acid;Picolinic acid;2-Hydroxy-4-imino-2,5-cyclohexadienone;Nitrobenzene;Isonicotinic acid	HMDB0001488;HMDB0002243;HMDB0031713;HMDB0041950;HMDB0060665	4	Nicotinate;Nitrobenzene;Isonicotinic_acid;Picolinic_acid	C00253;C06813;C07446;C10164	74537.97855	29393.61366	35855.31363	7593.367225	183427.3654	152271.6652	254592.6099	267160.8497	135972.1528	266230.0916	132813.8399	64959.25808	135977.2774	109307.8894	43985.67286	98517.8894	112597.7874	187128.0229	127992.2003	36090.45262	403976.9206	113304.4138	610726.0823	479337.1744	193745.0626	181096.3856	190327.6909	164418.7409	173522.2158	150962.6256	164571.5927	168599.7394
pos-M124T57	124.0382169	0.948658333	1	1	Isonicotinic acid	Organoheterocyclic compounds	Pyridines and derivatives	HMDB0060665	C07446	5	Nicotinic acid;Picolinic acid;2-Hydroxy-4-imino-2,5-cyclohexadienone;Nitrobenzene;Isonicotinic acid	HMDB0001488;HMDB0002243;HMDB0031713;HMDB0041950;HMDB0060665	4	Nicotinate;Nitrobenzene;Isonicotinic_acid;Picolinic_acid	C00253;C06813;C07446;C10164	9688.799739	7448.940889	8305.42988	6420.09436	22913.86031	21032.75556	40656.77154	21018.40027	21431.86266	41067.90171	20131.78205	13762.42872	13596.57666	13867.10388	15959.53165	47373.9871	19669.29725	21386.41149	16507.08827	7629.461566	69355.46308	17172.30547	146997.3064	71833.5918	5641.205165	22079.88589	21250.93315	22455.60606	20753.25208	20561.52297	19417.69693	5527.570253
pos-M126T47	126.0211532	0.790658333	1	1	Taurine	Organic acids and derivatives	Organic sulfonic acids and derivatives	HMDB0000251	C00245	0	-	-	0	-	-	532151.8697	302703.4821	392966.4478	54103.98625	256487.7979	43391.71039	76821.2257	84774.30918	74781.23643	27517.55312	37965.3165	32996.88669	51832.85913	150367.839	94949.94937	80905.16855	314185.3806	139872.2977	103547.5093	31499.62722	128256.5304	34129.66803	55246.20857	144222.0017	104739.7118	102086.7633	99650.69307	95469.07302	96245.32961	91478.23145	93553.93248	91356.29537
pos-M126T82	126.0537575	1.366266667	1	1	N-Ethylmaleimide	Unknown	-	NA	C02441	0	-	-	6	N-Ethylmaleimide;N-Furfurylformamide;3-Hydroxyaminophenol;Aminohydroquinone;3,6-Dihydronicotinic_acid;4-Aminocatechol	C02441;C02854;C14602;C14604;C16671;C18351	2095.609927	4651.761317	2055.781015	10368.19138	4098.024413	4923.85247	5670.369513	6561.653482	8452.843213	8980.034511	8899.780564	4144.886078	4996.76178	5119.614063	3943.745642	8582.440513	7521.938439	4243.947187	10070.87908	2950.686496	12509.94611	4634.492649	7771.334308	2713.613026	5716.468475	5257.911488	5121.484785	5129.168084	5045.064644	5325.916672	5240.556813	5417.846222
pos-M127T138_1	127.0491558	2.302633333	1	1	Thymine	Organoheterocyclic compounds	Diazines	HMDB0000262	C00178	3	Thymine;Imidazoleacetic acid;1H-Imidazole-1-acetic acid	HMDB0000262;HMDB0002024;HMDB0029736	2	Thymine;Imidazole-4-acetate	C00178;C02835	50086.06245	41619.76768	77176.00161	13538.03198	129948.3331	19650.9829	112056.941	67272.09887	9327.42037	15202.35548	14972.90699	27548.05026	27723.91706	38349.83729	120811.7783	22584.43196	33241.38258	51728.48014	37754.09213	30682.9277	36413.80683	12258.05543	87673.59093	43744.75271	50558.64833	48447.02451	47743.75572	47096.2346	45750.29314	40443.37995	45335.48749	44457.92461
pos-M128T52	128.0693703	0.864683333	1	1	D-1-Piperideine-2-carboxylic acid	Organoheterocyclic compounds	Pyridines and derivatives	HMDB0001084	C04092	4	D-1-Piperideine-2-carboxylic acid;(S)-2,3,4,5-Tetrahydropiperidine-2-carboxylate;(±)-4-Methylene-2-pyrrolidinecarboxylic acid;(S)-2,3,4,5-tetrahydropyridine-2-carboxylate	HMDB0001084;HMDB0012130;HMDB0029434;HMDB0059657	6	(S)-2,3,4,5-Tetrahydropyridine-2-carboxylate;delta1-Piperideine-2-carboxylate;L-Baikiain;alpha-(Methylenecyclopropyl)glycine;Guvacine;Isoguvacine	C00450;C04092;C08268;C08292;C10149;C13694	9168.907928	11441.91692	3068.586278	15137.02335	8708.176952	10123.34557	16994.74106	106042.288	18537.70704	14879.8643	14398.67435	12210.37965	9006.152113	12431.45604	3073.225754	12534.4449	10302.21166	27038.31462	21273.00316	13421.04354	188045.9318	10960.64583	28280.67855	16410.74883	23707.30291	24049.27474	22751.17989	22940.9733	22998.00797	22616.38717	21296.8079	22878.14099
pos-M129T133	129.1372866	2.218283333	1	1	N,N-Dimethyl-N-(4-piperidinyl)amine	Unknown	-	NA	NA	0	-	-	0	-	-	14771.35976	8622.696455	1607.767643	52053.99424	11702.5964	5280.036306	18195.98726	4678.827293	3246.102666	13656.65222	713.7377461	2936.948203	13052.9212	23583.70189	27854.68689	39431.7065	21358.49092	1743.453107	8041.985963	30499.6973	1831.494597	4948.664662	4618.852934	3533.782294	14737.53335	15142.7695	15374.32893	15844.29679	14149.11051	13613.9579	12448.6501	12104.84497
pos-M130T85	130.0487345	1.4216	1	1	D-Pyroglutamic acid	Organic acids and derivatives	Carboxylic acids and derivatives	HMDB0000805	C02237	0	-	-	0	-	-	7121.88799	11380.70806	14129.43057	10556.52981	12803.08232	22630.96506	33286.46929	354473.3477	9758.367521	12989.92632	10371.16821	21965.95832	8234.753368	11500.59932	19263.61929	9544.996699	10942.12127	14496.11297	18249.06097	6811.412807	20363.10879	13012.22266	32968.33056	17173.61973	28977.04132	24657.63346	23062.29072	36031.36847	25614.4561	24603.15318	26592.41318	26511.77846
pos-M130T48	130.0495226	0.79585	1	1	L-5-Oxoproline	Organic acids and derivatives	Carboxylic acids and derivatives	HMDB0000267	C01879	12	(3R,5S)-1-pyrroline-3-hydroxy-5-carboxylic Acid;Pyroglutamic acid;Pyrrolidonecarboxylic acid;Pyrroline hydroxycarboxylic acid;N-Acryloylglycine;1-Pyrroline-4-hydroxy-2-carboxylate;5-Oxoprolinate;dimethadione;3-Furoic acid;2-Furoic acid;3-Hydroxy-2H-pyran-2-one;2,3-Dihydroxy-2,4-cyclopentadien-1-one	HMDB0062585;HMDB0000267;HMDB0000805;HMDB0001369;HMDB0001843;HMDB0002234;HMDB0060262;HMDB0061093;HMDB0000444;HMDB0000617;HMDB0032994;HMDB0039437	6	4-Oxoproline;Pidolic_acid;5-Oxo-D-proline;L-1-Pyrroline-3-hydroxy-5-carboxylate;1-Pyrroline-4-hydroxy-2-carboxylate;2-Furoate	C01877;C01879;C02237;C04281;C04282;C01546	278283.3126	244789.0872	310880.4185	253624.8524	537841.7879	807966.2309	632429.6307	487646.5645	137774.657	209039.1127	107984.1839	296365.2478	172907.3628	269193.424	982143.0249	201464.5234	213826.1181	238247.2846	632036.7048	287896.5382	281709.6363	229517.4245	728878.0666	336885.7988	362559.0802	327584.576	340539.6765	312422.7184	304675.3546	328581.8594	322060.8788	321256.2372
pos-M130T148	130.0638334	2.471783333	1	1	D-Pipecolinic acid	Organic acids and derivatives	Carboxylic acids and derivatives	HMDB0005960	NA	0	-	-	2	Isoquinoline;Quinoline	C06323;C06413	62540.10849	84929.95394	132008.5516	60017.55499	57440.60058	106441.4766	66990.74499	71491.10595	53665.42344	54847.97545	44966.63042	52195.43585	49071.4469	84467.61681	84378.0245	46688.00759	69852.51913	110439.8447	93899.18858	101506.9192	49465.61643	42525.87833	96515.56599	52262.62364	51430.82382	52726.83382	61214.17087	48141.55077	44227.10611	93163.47653	39067.11821	45586.72194
pos-M130T158	130.1579414	2.628575	1	1	(Z)-2-Octene	Hydrocarbons	Unsaturated hydrocarbons	HMDB0061903	null	11	1-Octene;(Z)-2-Octene;(E)-2-Octene;(Z)-3-Octene;(E)-3-Octene;3-Methyleneheptane;3-Methyl-1-heptene;3-Methyl-3-heptene;(E)-4-Methyl-2-heptene;4-Methyl-3-heptene;6-Methyl-1-heptene	HMDB0032449;HMDB0061903;HMDB0061904;HMDB0061905;HMDB0061906;HMDB0061907;HMDB0061908;HMDB0061909;HMDB0061910;HMDB0061911;HMDB0094705	1	Octylamine	C01740	54027.44622	76317.9657	49818.50511	17960.41483	44235.01341	29082.87033	41118.29347	41007.44268	53341.53821	35971.03339	46475.07417	44453.21565	53739.78491	54594.03605	35127.41771	31254.1952	55448.46571	66366.74433	60452.3333	20744.03266	29824.1795	52307.95541	20950.55909	27249.73729	40978.63243	41861.0233	45207.81491	40975.61793	42948.52888	44422.23281	43234.36495	49889.99813
pos-M132T50	132.0768102	0.82825	1	1	Creatine	Organic acids and derivatives	Carboxylic acids and derivatives	HMDB0000064	C00300	5	Creatine;Beta-Guanidinopropionic acid;Dihydrouracil;N-Methylhydantoin;L-3-Cyanoalanine	HMDB0000064;HMDB0013222;HMDB0000076;HMDB0003646;HMDB0060245	7	Creatine;3-Guanidinopropanoate;5,6-Dihydrouracil;3-Cyano-L-alanine;N-Methylhydantoin;2,5-Dioxopiperazine;Muscimol	C00300;C03065;C00429;C02512;C02565;C02777;C08311	1203132.146	410712.7681	815923.2006	865604.8892	1799055.426	1771816.252	1979777.396	1275846.603	824567.4795	901832.6705	948522.1933	1269905.797	1639014.394	1041561.871	2771543.793	1415488.3	1076296.04	394299.8597	359619.6774	642412.6443	267933.1098	956035.7996	684458.7356	179841.4726	993000.1878	951251.1908	887842.0869	939756.1085	912801.4069	867642.245	933549.6531	879929.0665
pos-M132T149_1	132.0797422	2.476	1	1	2-Methylindole	Organoheterocyclic compounds	Indoles and derivatives	NA	NA	2	3-Methylindole;Benzenepropanenitrile	HMDB0000466;HMDB0034236	2	Tolylacetonitrile;Skatole	C02596;C08313	65339.75934	51926.97455	67098.74765	45368.1213	116395.856	85721.25567	125468.1467	83944.79465	42271.58487	58616.46601	37096.8864	48175.37923	51997.45447	89284.03087	186648.2789	94207.18293	99030.63174	65306.10815	73278.52913	71244.49029	89024.52385	34094.2955	88881.66865	85532.02694	79256.57506	78949.65647	72129.99834	72619.75753	80715.11819	70743.9164	69085.82806	73610.74773
pos-M132T118_2	132.1019128	1.962216667	1	1	Isoleucine	Organic acids and derivatives	Carboxylic acids and derivatives	HMDB0000172	C00407	31	L-Isoleucine;L-Alloisoleucine;L-Leucine;L-Norleucine;Aminocaproic acid;Beta-Leucine;D-Leucine;3-Aminocaproic acid;(±)-erythro-Isoleucine;6-Deoxyfagomine;N-(2-Hydroxyethyl)-morpholine;N-methylvaline;3,3,5-triiodo-L-thyronine-beta-D-glucuronoside;Delta-Hexanolactone;Gamma-Caprolactone;trans-Hex-2-enoic acid;Allyl propionate;2-Methyl-4-pentenoic acid;2,3-Hexanedione;3,4-Hexanedione;3-Hexenoic acid;4…	HMDB0000172;HMDB0000557;HMDB0000687;HMDB0001645;HMDB0001901;HMDB0003640;HMDB0013773;HMDB0029168;HMDB0033923;HMDB0036382;HMDB0060650;HMDB0061716;HMDB0062203;HMDB0000453;HMDB0003843;HMDB0010719;HMDB0029487;HMDB0031158;HMDB0031491;HMDB0031492;HMDB0031501;HMDB0031559;HMDB0031560;HMDB0031561;HMDB0031562;HMDB0032490;HMDB0033568;HMDB0039581;HMDB0040328;HMDB0060476;HMDB0061929	16	L-Leucine;L-Isoleucine;D-Leucine;L-Norleucine;6-Aminohexanoate;(3R)-beta-Leucine;D-Isoleucine;beta-Alaninebetaine;Isoleucine;Leucine;N,N-Diethylglycine;D-allo-Isoleucine;L-allo-Isoleucine;2-Hydroxycyclohexan-1-one;epsilon-Caprolactone;3-Hydroxycyclohexanone	C00123;C00407;C01570;C01933;C02378;C02486;C06418;C08263;C16434;C16439;C16647;C21092;C21096;C01147;C01880;C03228	485017.1558	587629.5664	1302232.402	648500.5052	1542967.923	1984747.834	2179049.906	1477222.468	360363.7532	889526.5861	103124.2463	239949.2796	526108.6709	794723.2467	3072571.844	1547023.756	960552.8285	744025.861	282807.8281	1427675.731	1164489.258	601641.1614	2451857.895	1207939.277	1192808.433	1249620.737	1180737.119	1042248.143	1175726.54	262017.8381	1158638.604	1083529.071
pos-M133T47	133.0595844	0.7866	1	1	Asparagine	Organic acids and derivatives	Carboxylic acids and derivatives	HMDB0000168	C00152	5	Ureidopropionic acid;L-Asparagine;Glycyl-glycine;N-Carbamoylsarcosine;D-Asparagine	HMDB0000026;HMDB0000168;HMDB0011733;HMDB0012265;HMDB0033780	9	L-Asparagine;N-Carbamoylsarcosine;D-Asparagine;Glycylglycine;3-Ureidopropionate;Asparagine;Methylazoxymethanol_acetate;N-Nitroso-N-methylurethane;Maleamate	C00152;C01043;C01905;C02037;C02642;C16438;C19258;C19301;C01596	24967.43692	26252.85985	32756.73151	36892.35771	38356.13595	43568.25925	21366.16877	18526.71374	10131.44123	17318.50381	11999.76128	14189.70666	13414.73395	16412.8258	41848.13856	22985.69842	26141.39834	25568.89753	51702.08129	40792.75518	19847.01143	19716.96352	34660.88281	28287.061	14202.36107	18759.44077	22159.8389	23443.47245	22145.91478	24478.38962	23575.01658	19428.20665
pos-M134T47	134.0435675	0.790283333	1	1	Aspartic acid	Organic acids and derivatives	Carboxylic acids and derivatives	HMDB0000191	C00049	4	1-deoxy-1-(N6-lysino)-D-fructose;L-Aspartic acid;D-Aspartic acid;Iminodiacetic acid	HMDB0062186;HMDB0000191;HMDB0006483;HMDB0011753	4	L-Aspartate;D-Aspartate;Aspartate;Iminodiacetate	C00049;C00402;C16433;C19911	37904.71382	47980.64286	33888.11458	35783.77048	44615.03302	55612.54223	46504.26854	52231.80989	31607.67385	33318.58462	24147.06573	35068.09281	33205.83352	38318.18835	54281.17934	16912.61842	17948.422	34870.97477	48326.17628	23122.82111	20819.64155	26630.29627	29989.04876	21296.37184	32027.21011	27263.66458	30135.26412	30370.21849	31692.61295	30569.91335	29892.23765	28196.40078
pos-M134T162	134.0589215	2.6964	1	1	2-Indolinone	Unknown	-	NA	NA	0	-	-	0	-	-	5632.424048	35618.97997	3474.828255	28605.12816	2845.398365	3288.126117	4456.207857	3938.241129	14954.79447	5001.180558	9660.160504	2909.859584	7347.106828	5285.491592	2434.871885	8363.885741	48112.01929	7060.670152	53846.18341	20477.72934	32583.25192	11923.31645	21703.41623	22608.15971	14246.11637	13875.99596	13109.88594	16766.80986	13914.93495	13155.03421	15542.91532	13243.38828
pos-M134T51	134.116618	0.85195	1	1	Ethyldiethanolamine	Unknown	-	NA	NA	19	Caproic acid;Isocaproic acid;Methyl (S)-2-Methylbutanoate;Methyl 3-methylbutanoate;Isopropyl propionate;Propyl propionate;Methyl pentanoate;2-Ethylbutanoic acid;2-Methylpropyl acetate;Ethyl 2-methylpropanoate;n-Butyl acetate;Diacetone alcohol;(±)-2-Methylpentanoic acid;3-Methylpentanoic acid;Ethyl butyrate;3-Methylbutyl formate;2,2,4-Trimethyl-1,3-dioxolane;2,4,5-Trimethyl-1,3-dioxolane;Pentyl fo…	HMDB0000535;HMDB0000689;HMDB0029762;HMDB0030027;HMDB0030056;HMDB0030059;HMDB0031207;HMDB0031221;HMDB0031246;HMDB0031248;HMDB0031325;HMDB0031511;HMDB0031580;HMDB0033774;HMDB0033889;HMDB0034163;HMDB0037266;HMDB0040279;HMDB0040327	7	Hexanoic_acid;4-Hydroxyhexan-3-one;trans-1,2-Cyclohexanediol;Isoamyl_formate;Butyl_acetate;cis-1,2-Cyclohexanediol;Isocaproate	C01585;C02948;C03739;C12293;C12304;C12313;C21399	17367.95451	9400.144995	5485.506473	126854.7925	9789.265679	338167.3123	33247.28691	145053.1707	26084.18463	79594.07998	18719.51446	190160.4089	66867.748	14853.97069	29228.13522	31759.86623	7651.440752	21207.22411	62179.61231	68289.03042	36371.02954	105895.8503	255812.9768	39093.1389	84895.25856	78182.39843	71877.01012	63555.38006	71266.32239	74494.20862	65488.17093	64739.81208
pos-M135T247	135.0790877	4.1138	1	1	3,4-Dimethylbenzaldehyde	Unknown	-	NA	NA	13	(Z)-4-Heptenal;3-Hepten-2-one;(E)-4-Hepten-2-one;2-Hepten-4-one;2-Methylcyclohexanone;4-Methylcyclohexanone;5-Methyl-3-hexen-2-one;5-Methyl-5-hexen-2-one;trans-2-trans-4-Heptadien-1-ol;(R)-3-Methylcyclohexanone;(2E)-2-Heptenal;xi-3-Methyl-3-cyclohexen-1-ol;2,5-Heptadien-1-ol	HMDB0031483;HMDB0031486;HMDB0031487;HMDB0031488;HMDB0031539;HMDB0031540;HMDB0031550;HMDB0031551;HMDB0032301;HMDB0033667;HMDB0033827;HMDB0034372;HMDB0040339	0	-	-	24178.19569	35196.23263	15893.66891	18540.80315	16618.57844	15535.31037	12390.80212	28520.77105	20628.89455	23248.06378	31007.24853	26267.93168	22991.08932	18381.70971	11364.96518	9959.33942	19257.62039	28232.77032	36017.28937	11030.28911	18523.02251	28122.4892	10884.28593	7374.205257	19260.84867	17281.55207	21315.21031	20971.00869	19932.50583	19020.84672	17190.97852	17944.95857
pos-M136T425_2	136.0203432	7.089441667	1	1	Benzothiazole	Organoheterocyclic compounds	Benzothiazoles	HMDB0032930		1	Benzothiazole	HMDB0032930	0	-	-	350375.8975	397646.4193	688737.7016	614295.1011	509296.618	407648.2552	554620.9531	714779.3587	254230.7409	640811.3737	756852.0174	672643.6984	486570.7019	578851.5724	546754.8687	175685.9729	744890.6674	333444.9184	931507.3565	556027.9286	614391.5811	813865.2245	151786.993	535634.3015	595845.1353	577130.5927	499482.4609	486349.9364	508228.8891	519421.6357	525606.1967	189863.2585
pos-M136T133	136.0606268	2.2191	1	1	Adenine	Organoheterocyclic compounds	Imidazopyrimidines	HMDB0000034	C00147	9	(+)-threo-2-Amino-3,4-dihydroxybutanoic acid;Adenine;3-methoxy-3-oxopropanoic acid;Methylmalonic acid;Succinic acid;Erythrono-1,4-lactone;Threonolactone;4-Hydroxy-2-oxobutanoic acid;xi-3-Hydroxy-2-oxobutanoic acid	HMDB0029389;HMDB0000034;HMDB0130020;HMDB0000202;HMDB0000254;HMDB0000349;HMDB0000940;HMDB0031204;HMDB0039324	6	2-Hydroxymethylserine;4-Hydroxy-L-threonine;Adenine;Succinate;Methylmalonate;Methyl_oxalate	C03059;C06056;C00147;C00042;C02170;C10900	6909.00095	14985.80363	11886.44868	24842.67415	1163.914936	59549.57092	76683.58287	173273.0175	12676.0937	14503.76585	17342.4531	16466.4626	56724.718	44253.16363	51319.41069	14074.04644	17660.4709	119702.1198	54631.22586	12383.68002	19678.55585	13088.57582	93361.20885	120445.4584	35810.22999	34912.57505	33116.91372	30823.92355	33375.42885	32630.35025	33130.14826	33626.19149
pos-M136T101_2	136.0753118	1.685183333	1	1	2-Phenylacetamide	Benzenoids	Benzene and substituted derivatives	HMDB0010715	C02505	15	N-Acetylarylamine;2-Phenylacetamide;2-Aminoacetophenone;2'-Aminoacetophenone;2-Acetyl-4-methylpyridine;2-Acetyl-6-methylpyridine;2,3-Dihydro-1H-pyrrolizine-5-carboxaldehyde;5-(2-Furanyl)-3,4-dihydro-2H-pyrrole;2-Acetyl-5-methylpyridine;4-Acetyl-2-methylpyridine;4-Acetyl-3-methylpyridine;2,4,6-Octatriyn-1-ol;Benzofuran;3,5,7-Octatriyn-1-ol;xi-2,3-Octadiene-5,7-diyn-1-ol	HMDB0001250;HMDB0010715;HMDB0032628;HMDB0032630;HMDB0037071;HMDB0037072;HMDB0040008;HMDB0040013;HMDB0040222;HMDB0040223;HMDB0040224;HMDB0030968;HMDB0032929;HMDB0038998;HMDB0040549	6	2-Phenylacetamide;Acetanilide;N-Benzylformamide;(Z)-Phenylacetaldehyde_oxime;(E)-Phenylacetaldoxime;Benzofuran	C02505;C07565;C15561;C16075;C19714;C14512	246327.9574	228864.9432	825201.3611	204518.7206	862673.8554	1125661.24	1149249.796	637016.3701	176551.4139	404857.4567	183288.391	369302.2302	234042.4739	386616.7526	1927063.946	599819.3705	555993.3218	329472.3829	458351.0305	436683.3837	627054.6697	260309.3339	1358595.231	712989.6604	647613.4197	600744.7367	646465.2386	584220.3807	604273.0135	634033.6519	609304.386	587811.388
pos-M137T52_2	137.0449429	0.867275	1	1	Hypoxanthine	Organoheterocyclic compounds	Imidazopyrimidines	HMDB0000157	C00262	8	Erythronic acid;Threonic acid;L-threonic Acid;1-Pentanesulfenothioic acid;Ethyl propyl disulfide;Ethyl isopropyl disulfide;Hypoxanthine;Allopurinol	HMDB0000613;HMDB0000943;HMDB0062620;HMDB0031160;HMDB0033053;HMDB0033054;HMDB0000157;HMDB0014581	2	Threonate;Hypoxanthine	C01620;C00262	212612.7694	161573.1374	389072.2462	60895.72311	298330.3993	349505.4199	302300.4325	330603.5339	71335.39439	110219.4748	84709.32236	256821.128	116065.1463	114440.5626	288416.2084	117149.5792	104424.895	162052.8736	107638.7953	122018.4381	117164.5031	91783.30621	223374.3834	132228.5103	197933.0452	181682.3073	179419.0558	172666.229	178719.088	167953.0782	167381.0008	172491.232
pos-M137T432	137.0582535	7.203866667	1	1	3-(3-Furanyl)-2-methyl-2-propenal	Organoheterocyclic compounds	Heteroaromatic compounds	HMDB0040638	null	0	-	-	0	-	-	23846.76086	19137.86684	6809.128702	14519.93349	11515.9975	29365.69115	9989.91995	14876.80648	26584.26762	19344.38305	26000.67642	13311.96136	47700.15523	15911.93224	11830.8049	8845.117596	14431.17641	21314.20671	11644.85584	17055.00585	19437.49338	11260.48168	7384.79647	8380.991022	17926.38347	13773.16886	11584.72174	10840.90867	11714.11559	11717.83518	10254.10376	11957.71112
pos-M137T325	137.0582415	5.40845	1	1	2-Methylbenzoic acid	Benzenoids	Benzene and substituted derivatives	HMDB0002340	C07215	18	Delta-Hexanolactone;Gamma-Caprolactone;trans-Hex-2-enoic acid;Allyl propionate;2-Methyl-4-pentenoic acid;2,3-Hexanedione;3,4-Hexanedione;3-Hexenoic acid;4-Methyl-2,3-pentanedione;2-Methyl-2-pentenoic acid;4-Methyl-2-pentenoic acid;2-Methyl-3-pentenoic acid;Prenyl formate;5-Oxohexanal;Ethyl crotonate;Methyl 4-pentenoate;epsilon-Caprolactone;Dihydro-4,4-dimethyl-2(3H)-furanone	HMDB0000453;HMDB0003843;HMDB0010719;HMDB0029487;HMDB0031158;HMDB0031491;HMDB0031492;HMDB0031501;HMDB0031559;HMDB0031560;HMDB0031561;HMDB0031562;HMDB0032490;HMDB0033568;HMDB0039581;HMDB0040328;HMDB0060476;HMDB0061929	3	2-Hydroxycyclohexan-1-one;epsilon-Caprolactone;3-Hydroxycyclohexanone	C01147;C01880;C03228	10655.56372	11919.84604	7730.227669	10000.73863	11254.02376	5361.037326	3152.96458	8922.585891	6855.695072	5435.37428	7031.54671	11830.62976	7594.785604	13824.7171	6544.12693	9680.031733	11704.93872	7898.038429	11983.50844	6044.684539	14979.38349	10315.30881	9005.108085	4615.43118	4913.529685	8032.575428	5695.787499	5314.979106	6625.063802	5631.269333	3105.292572	6792.273513
pos-M137T48	137.0701601	0.79745	1	1	1-Methylnicotinamide	Organoheterocyclic compounds	Pyridines and derivatives	HMDB0000699	C02918	8	N-Methylnicotinamide;2-Acetyl-3-methylpyrazine;2-Aminobenzamide;4-Acetyl-2-methylpyrimidine;2-Methylnicotinamide;1,2-Diacylglycerol-Bile-PC-pool;1,2-Diacylglycerol-LD-PC-pool;1,2-Diacylglycerol-LD-PI-pool	HMDB0003152;HMDB0030001;HMDB0033947;HMDB0037819;HMDB0059711;HMDB0062267;HMDB0062268;HMDB0062270	0	-	-	13560.83335	125039.3514	9217.576888	235941.6632	12646.38175	53477.07677	29097.97187	3495.639708	38123.01257	14170.95099	19524.54123	12456.11728	9587.358046	10954.02549	27191.27549	34431.47026	16141.06921	10153.5532	39883.46741	16859.8413	3190.523039	10077.54224	19387.90242	16124.69799	16984.13313	15311.94775	16096.60631	16610.89555	14277.17115	14793.74334	16178.73134	15217.90751
pos-M138T194	138.0537698	3.235	1	1	3-Acetoxypyridine	Organoheterocyclic compounds	Pyridines and derivatives	NA	NA	8	Trigonelline;2-Aminobenzoic acid;p-Aminobenzoic acid;3-Pyridylacetic acid;m-Aminobenzoic acid;Salicylamide;Methyl nicotinate;2-Pyridylacetic acid	HMDB0000875;HMDB0001123;HMDB0001392;HMDB0001538;HMDB0001891;HMDB0015687;HMDB0029806;HMDB0060722	6	Anthranilate;4-Aminobenzoate;N-Methylnicotinate;4-Nitrotoluene;3-Nitrotoluene;2-Nitrotoluene	C00108;C00568;C01004;C14394;C19486;C19597	7803.469476	8382.728167	10066.89275	3631.875505	16150.55493	24285.98755	40027.68831	15300.84326	23776.78488	35128.85704	29641.43602	17154.02474	30120.71657	8766.941759	1184.69447	21374.99067	2806.881518	10217.88273	41707.0668	1092.158489	41116.69648	43205.99207	75099.58927	21623.29024	9920.359962	11507.74257	11806.47292	11165.39684	10093.98467	8624.309684	9125.475963	12194.22495
pos-M139T52	139.0492233	0.8618	1	1	4-Imidazoleacrylic acid	Organoheterocyclic compounds	Azoles	HMDB0000301	C00785	5	Urocanic acid;Nicotinamide N-oxide;5-Oxo-2(5H)-isoxazolepropanenitrile;(E)-Urocanic acid;2-Aminonicotinic acid	HMDB0000301;HMDB0002730;HMDB0031338;HMDB0034174;HMDB0061680	3	Urocanate;4-Nitroaniline;para-Benzoquinone_dioxime	C00785;C02126;C19345	44287.44414	91340.43102	20650.89776	100039.7281	25615.30815	49749.32721	16056.5818	39086.57092	188432.3453	40950.28776	133893.6094	45767.04733	84053.07783	44911.51661	10570.62285	124588.6348	100719.8444	39966.53959	21831.64051	132115.4704	12344.47626	141553.3079	26831.26611	22114.34174	53949.79295	50781.38031	50867.5923	47078.57675	53405.43236	51708.61169	49122.60183	50656.52756
pos-M141T50_2	141.0646991	0.841166667	1	1	Methylimidazoleacetic acid	Organoheterocyclic compounds	Azoles	HMDB0002820	C05828	9	1,3-Dimethyluracil;Imidazolepropionic acid;Methylimidazoleacetic acid;Pi-Methylimidazoleacetic acid;Nicotinic acid;Picolinic acid;2-Hydroxy-4-imino-2,5-cyclohexadienone;Nitrobenzene;Isonicotinic acid	HMDB0002144;HMDB0002271;HMDB0002820;HMDB0004988;HMDB0001488;HMDB0002243;HMDB0031713;HMDB0041950;HMDB0060665	7	Methylimidazoleacetic_acid;4,5,6,7-Tetrahydroisoxazolo(5,4-c)pyridin-3-ol;Dihydrourocanate;Nicotinate;Nitrobenzene;Isonicotinic_acid;Picolinic_acid	C05828;C13693;C20522;C00253;C06813;C07446;C10164	15187.32677	35076.91471	15860.3947	66817.69849	12754.889	19051.55549	28055.76447	19228.32	34367.97466	22405.89701	24443.02417	40248.93159	28663.60782	33430.46518	12326.57206	26798.05548	39146.3433	20115.15787	49534.1001	19734.41396	46403.45875	22508.23938	65575.1886	33435.08863	30048.49633	29818.14053	27308.95076	26489.41764	26886.41385	24962.90731	28096.77715	25436.11841
pos-M141T543_2	141.1125222	9.046341667	1	1	Hexamethylenetetramine	Organic acids and derivatives	Carboximidic acids and derivatives	HMDB0001536	NA	1	Metenamine	HMDB0029598	1	2-Methylcholine	C02224	87999.31574	80446.20059	57740.57594	42235.22433	52713.66605	44104.50741	45944.72359	62223.43264	72700.2174	44477.75056	66975.98353	46412.20113	78444.20166	58216.22658	46086.98075	35052.29943	63562.7972	79449.13331	65872.21584	52433.74917	56336.56682	80556.89678	38477.91934	47899.26425	50093.14334	46409.54044	43405.08323	52141.07912	49204.05915	32666.82934	38842.86929	36333.09694
pos-M143T214	143.0838527	3.574666667	1	1	1-Methylnaphthalene	Benzenoids	Naphthalenes	HMDB0032860	C14082	8	1,2,4-Trimethylbenzene;Isopropylbenzene;1,2,4-Tris(methylene)cyclohexane;Mesitylene;o-Ethyltoluene;m-Ethyl_toluene;Propylbenzene;Hemimellitene	HMDB0013733;HMDB0034029;HMDB0040458;HMDB0041924;HMDB0059819;HMDB0059848;HMDB0059877;HMDB0059901	6	Cumene;Mesitylene;1,2,3-Trimethylbenzene;3-Ethyltoluene;1,2,4-Trimethylbenzene;2-Ethyltoluene	C14396;C14508;C14518;C14522;C14533;C14572	6445.475851	5255.918461	5298.971734	4784.855383	7118.575908	3626.266091	8031.123189	7079.522241	6425.208311	4658.850032	6013.229649	4924.453342	6189.165855	5085.766671	4078.626562	6067.919719	5527.089551	9461.383654	5843.283251	5443.36687	9733.111473	4091.905398	4524.563531	5430.601668	5213.671687	6810.853748	7439.881497	4544.69235	3082.034557	8166.154862	4002.973294	5775.71089
pos-M143T389	143.1055665	6.482683333	1	1	2-Octenoic acid, (E)-	Unknown	-	NA	NA	28	5-Dodecenoic acid;trans-Dodec-2-enoic acid;Methyl 10-undecenoate;Allyl nonanoate;xi-Dihydro-5-octyl-2(3H)-furanone;cis-4-Decenyl acetate;2,6-Dimethyl-5-heptenal propyleneglycol acetal;11-Dodecenoic acid;cis-3-Hexenyl hexanoate;(±)-Citronellyl acetate;Citronellyl acetate;5,5-Dibutyl-4,5-dihydro-2(3H)furanone;Rhodinyl acetate;Methyl 9-undecenoate;Ethyl 2-decenoate;1-Ethenylhexyl butanoate;xi-5-Dode…	HMDB0000529;HMDB0010729;HMDB0029585;HMDB0029763;HMDB0031683;HMDB0032214;HMDB0032235;HMDB0032248;HMDB0033378;HMDB0034160;HMDB0034844;HMDB0036182;HMDB0037186;HMDB0037305;HMDB0037329;HMDB0037498;HMDB0037742;HMDB0037813;HMDB0038081;HMDB0038269;HMDB0038895;HMDB0038924;HMDB0039220;HMDB0040158;HMDB0040163;HMDB0040361;HMDB0041264;HMDB0041449	5	(-)-Menthyl_acetate;Citronellyl_acetate;Neomenthyl_acetate;Decanoyl_acetaldehyde;cis-2-Dodecenoic_acid	C09870;C12298;C16825;C16947;C21202	22141.68027	29875.39854	42294.57149	10446.49791	14111.24443	12969.21823	9674.583263	10681.86309	6412.226256	9171.81042	20990.50918	10003.60604	7723.435937	17574.47505	12408.97688	12497.03955	9653.681403	11915.22434	18932.71174	35051.3278	13973.50399	19263.462	36921.42049	18246.9389	13834.92933	15459.197	16163.80056	16954.78771	16687.15367	13614.86756	15226.99016	17915.54499
pos-M144T150	144.0434659	2.4937	1	1	Trimethadione	Organoheterocyclic compounds	Azolidines	HMDB0014491	null	0	-	-	0	-	-	5895.563803	4187.619129	2170.903569	17777.53555	7677.585273	3661.04972	7608.120344	7485.4189	2973.208645	4765.031415	3624.374325	3611.675081	2760.112547	4711.969272	7838.80552	5242.625369	7666.723163	3846.745644	29766.53874	14573.71326	26842.33909	13662.07136	21216.64407	30347.33993	9162.24119	13019.19898	3835.223832	4100.515261	11630.21165	12079.59708	10644.89835	7389.813302
pos-M144T137_1	144.0644709	2.2804	1	1	1-Naphthalenamine	Benzenoids	Naphthalenes	NA	C14790	14	Vinylacetylglycine;Trimethadione;Acrylamide-acrylic acid resin;5-ethyl-5-methyl-2,4-oxazolidinedione;6-Oxopiperidine-2-carboxylic acid;1,2,3-Trihydroxybenzene;1,3,5-Trihydroxybenzene;Methyl 2-furoate;Maltol;4-Hydroxy-2H-pyran-3-carboxaldehyde;(Z)-Tamarindienal;5-Hydroxymethyl-2-furancarboxaldehyde;5-Methylfuran-2-carboxylic acid;benzene-1,2,4-triol	HMDB0000894;HMDB0014491;HMDB0032161;HMDB0061082;HMDB0061705;HMDB0013674;HMDB0013675;HMDB0029750;HMDB0030776;HMDB0031256;HMDB0032651;HMDB0034355;HMDB0059735;HMDB0124831	8	2-Hydroxymethylclavam;1,2,3-Trihydroxybenzene;Phloroglucinol;Triacetate_lactone;Benzene-1,2,4-triol;5-Hydroxymethyl-2-furaldehyde;Maltol;4-Hydroxy-5-methyl-2-methylenefuran-3(2H)-one	C17357;C01108;C02183;C02752;C02814;C11101;C11918;C20718	13619.01581	18666.86886	23479.80769	14262.42759	7131.541124	17526.45436	5765.88193	24083.44407	23347.30964	21266.42167	12172.43539	21470.42328	21357.17644	7877.844116	5060.069868	8867.842157	7128.406067	18968.96267	8348.262082	5346.240168	5851.716128	24025.7676	4690.816165	13165.6834	14822.533	11743.85908	9219.279474	10707.86613	11219.28822	7286.86067	10602.62153	11202.54884
pos-M144T51_3	144.1007031	0.856416667	1	1	Stachydrine	Organic acids and derivatives	Carboxylic acids and derivatives	HMDB0004827	C10172	15	Proline betaine;L-2-Amino-3-methylenehexanoic acid;3beta,6beta-Dihydroxynortropane;4-Hydroxy-4-methyl-5-hexenoic acid gamma lactone;Methyl sorbate;3-Ethyl-1,2-cyclopentanedione;Enol-3-Ethyl-1,2-cyclopentanedione;Allyl crotonate;xi-4-Hydroxy-4-methyl-2-cyclohexen-1-one;3-Methyl-1,2-cyclohexanedione;3-(3-Ethyloxiranyl)-2-propenal;3,4-Dimethyl-1,2-cyclopentanedione;3,5-Dimethyl-1,2-cyclopentanedione…	HMDB0004827;HMDB0030410;HMDB0038949;HMDB0032333;HMDB0029582;HMDB0031222;HMDB0031223;HMDB0032067;HMDB0033629;HMDB0034080;HMDB0034835;HMDB0037026;HMDB0037027;HMDB0040445;HMDB0041474	4	(E)-4-(Trimethylammonio)but-2-enoate;Stachydrine;Toluene-cis-dihydrodiol;1-Cyclohexenecarboxylic_acid	C04114;C10172;C04592;C12101	2890.01612	3253.612781	7481.150742	5687.89035	3038.609013	4846.362634	34542.55718	288183.987	4448.206894	4005.058138	2549.69793	11443.29161	4454.417034	6244.96954	5361.644272	1444041.838	56268.26488	70535.33932	20399.14608	6517.848474	43580.89265	17677.92101	23893.54318	21166.19146	111030.1957	96164.90541	96048.97772	88136.45506	94141.62751	87961.22993	90163.28292	90768.91922
pos-M146T149	146.0593519	2.477033333	1	1	3-Formylindole	Organoheterocyclic compounds	Indoles and derivatives	HMDB0029737	C08493	1	1H-Indole-3-carboxaldehyde	HMDB0029737	7	3-Methyleneoxindole;Isocarbostyril;Quinolin-2-ol;4-Hydroxyquinoline;2(1H)-Quinolinone;Indole-3-carboxaldehyde;8-Hydroxyquinoline	C02796;C06324;C06338;C06343;C06415;C08493;C19434	363359.9628	282447.122	435578.5058	242921.4293	696440.4581	626385.5348	823550.1481	574421.5703	255613.2332	355362.7813	224292.0204	283083.6031	279808.9239	501106.665	1176645.29	526494.5652	624095.9069	350518.7682	558720.5383	388138.3574	535954.5978	247476.0595	723811.1188	488427.1674	462205.3228	483033.5217	459982.3044	447329.5705	442876.3028	428633.8005	411222.2629	418152.5457
pos-M146T50_2	146.1164491	0.840566667	1	1	3-Dehydroxycarnitine	Organic compounds	Lipids and lipid-like molecules	HMDB0006831	C05543	24	2-Aminoheptanoate;3-Dehydroxycarnitine;1,3-Diacetylpropane;Isopentenyl acetate;1-Methoxy-3-methylene-2-pentanone;4-Methyl-5-hexanolide;Cyclohexanecarboxylic acid;Cyclohexyl formate;2,3-Heptanedione;3,4-Heptanedione;2-Heptenoic acid;Methyl 2E-hexenoate;Methyl (Z)-3-hexenoate;5-Methyl-2,3-hexanedione;Ethyl 4-pentenoate;Dihydro-5-propyl-2(3H)-furanone;3-Methyl-3-butenyl acetate;4-Pentenyl acetate;4-…	HMDB0094649;HMDB0006831;HMDB0029165;HMDB0029314;HMDB0030330;HMDB0031174;HMDB0031342;HMDB0031351;HMDB0031476;HMDB0031477;HMDB0031484;HMDB0031500;HMDB0031504;HMDB0031593;HMDB0031603;HMDB0031681;HMDB0032391;HMDB0032460;HMDB0033793;HMDB0038271;HMDB0038962;HMDB0039819;HMDB0040214;HMDB0040591	7	Ethyl_tiglate;Cyclohexane-1-carboxylate;Butyl_acrylate;1-Oxa-2-oxo-3-methylcycloheptane;3-Isopropyl-3-butenoic_acid;alpha-EMGBL;beta-EMGBL	C08487;C09822;C10921;C10976;C11950;C13714;C13717	4775.977093	4358.686147	8551.656594	3544.44393	7291.204964	23306.62534	8074.707738	18037.40581	2542.292453	4395.426185	1908.999496	8545.197923	3416.112857	4437.932757	10895.44532	13027.24583	10480.74952	4809.636224	136659.1672	7994.335778	52303.9234	52848.92366	62309.42519	75394.74042	20654.25063	19818.06571	19570.85843	19465.00993	20427.85704	21439.83102	20306.28322	18362.24091
pos-M146T60	146.1639343	0.99595	1	1	Spermidine	Organic nitrogen compounds	Organonitrogen compounds	HMDB0001257	C00315	1	Spermidine	HMDB0001257	1	Spermidine	C00315	6741.216742	8276.918391	1050.929745	811.8256228	2490.231315	33858.10747	4735.346379	29922.62973	20543.56075	24269.82495	23179.6461	30494.09008	40901.05808	21060.17741	10184.19755	6597.245487	764.9530237	14135.89879	6753.933738	1504.422054	11838.53186	13191.91108	16593.12755	15446.8279	1567.202821	1376.974779	6890.368584	7250.498747	6919.309939	6979.361278	8162.680466	8179.692386
pos-M147T101	147.043269	1.681816667	1	1	Coumarin	Phenylpropanoids and polyketides	Coumarins and derivatives	HMDB0001218	C05851	8	Coumarin;Phenylpropiolic acid;Chromone;2-Benzofurancarboxaldehyde;3(S)-hydroxy-13-cis-docosenoyl-CoA;3(S)-hydroxy-13-cis-eicosenoyl-CoA;5,6-epoxy-13-cis-retinoate;5,8-epoxy-13-cis-retinoate	HMDB0001218;HMDB0002359;HMDB0032938;HMDB0033183;HMDB0062200;HMDB0062201;HMDB0062411;HMDB0062412	1	Coumarin	C05851	52389.01949	46195.80741	158036.2618	42438.03413	164181.6774	223991.0461	218152.0632	119407.1045	37307.55077	79794.70244	38746.68635	71357.47439	46875.67449	78664.84539	357006.518	111307.1489	110530.7738	66683.40402	88619.74441	82901.29794	122539.4415	52681.89538	250963.2617	140422.8843	115763.7772	111100.5723	113430.9848	119929.7977	123263.7603	121921.2644	113618.3613	109912.7723
pos-M147T48	147.0756557	0.796341667	1	1	Glutamine	Organic acids and derivatives	Carboxylic acids and derivatives	HMDB0000641	C00064	12	L-Glutamine;Ureidoisobutyric acid;D-Glutamine;Alanylglycine;(3R,5S)-1-pyrroline-3-hydroxy-5-carboxylic Acid;Pyroglutamic acid;Pyrrolidonecarboxylic acid;Pyrroline hydroxycarboxylic acid;N-Acryloylglycine;1-Pyrroline-4-hydroxy-2-carboxylate;5-Oxoprolinate;dimethadione	HMDB0000641;HMDB0002031;HMDB0003423;HMDB0006899;HMDB0062585;HMDB0000267;HMDB0000805;HMDB0001369;HMDB0001843;HMDB0002234;HMDB0060262;HMDB0061093	11	L-Glutamine;Glutamine;D-Glutamine;3-Ureidoisobutyrate;Isoglutamine;(R)-3-Ureidoisobutyrate;4-Oxoproline;Pidolic_acid;5-Oxo-D-proline;L-1-Pyrroline-3-hydroxy-5-carboxylate;1-Pyrroline-4-hydroxy-2-carboxylate	C00064;C00303;C00819;C05100;C16673;C21029;C01877;C01879;C02237;C04281;C04282	76995.18381	85765.88925	167004.6842	72245.35563	157342.9488	221065.2674	167819.3338	92943.37585	51575.54659	84368.49788	41733.38075	89696.33033	48487.61602	86446.01226	277332.4727	66942.42137	77630.39825	83038.79442	202334.6303	124775.906	73924.83223	65980.61352	150626.6106	95474.40986	104571.3453	95133.57072	97610.93911	93341.22107	94053.71088	97885.81605	95170.79772	98339.55196
pos-M147T43	147.1121251	0.708416667	1	1	Lysine	Organic acids and derivatives	Carboxylic acids and derivatives	HMDB0000182	C00047	16	2,6-diaminohexanoic acid;L-Lysine;D-Lysine;(3S)-3,6-Diaminohexanoate;(3S,5S)-3,5-Diaminohexanoate;1-Piperidine carboxylic acid;Pipecolic acid;L-Pipecolic acid;N4-Acetylaminobutanal;D-Pipecolic acid;Vigabatrin;L-trans-4-Methyl-2-pyrrolidinecarboxylic acid;2-Pyrrolidineacetic acid;3-Acetamidobutanal;(2E)-Decenoyl-ACP;N-Methyl proline	HMDB0142894;HMDB0000182;HMDB0003405;HMDB0012114;HMDB0012115;HMDB0094697;HMDB0000070;HMDB0000716;HMDB0004226;HMDB0005960;HMDB0015212;HMDB0029435;HMDB0029444;HMDB0059649;HMDB0062225;HMDB0094696	12	L-Lysine;D-Lysine;(3S)-3,6-Diaminohexanoate;(3S,5S)-3,5-Diaminohexanoate;2,5-Diaminohexanoate;Lysine;(2R,3R)-3-Methylornithine;L-Pipecolate;1-Aminocyclopentanecarboxylate;N4-Acetylaminobutanal;Vigabatrin;trans-3-Aminocyclopentane-1-carboxylic_acid	C00047;C00739;C01142;C01186;C05161;C16440;C20277;C00408;C03969;C05936;C07500;C13696	86623.26081	109034.9233	251966.976	37767.63625	202896.6786	295293.0955	240863.6464	164320.8421	49370.56366	76195.0557	43077.59427	105452.0429	62531.99305	93138.47063	484349.4972	91945.77826	106991.5918	110164.6609	250025.2196	81564.55388	84979.01579	128968.0169	291376.2152	160669.627	146947.959	151343.2779	135172.6277	134591.6361	137124.6969	134119.3903	125505.9594	139739.0863
pos-M148T79	148.0416844	1.3138	1	1	L-Glutamic acid	Organic acids and derivatives	Carboxylic acids and derivatives	HMDB0000148	C00025	2	Thiomorpholine 3-carboxylate;4-Hydroxy-5-methyl-3(2H)-thiophenone	HMDB0059611;HMDB0033548	1	Thiomorpholine_3-carboxylate	C03901	1792.626756	6082.63225	5092.779979	4096.553841	12864.5939	21050.42163	6319.657115	11227.47988	2177.735629	1574.6115	1144.622859	4350.216352	1227.174512	1325.833554	43963.19983	2896.772004	2280.924054	1261.500543	2420.893669	5599.130531	2279.489973	1856.845103	7246.765871	2598.928653	6829.670981	7115.072301	6817.830568	6853.646035	6773.208014	6616.09514	6568.924724	6198.03092
pos-M148T53	148.0400514	0.877516667	1	1	Glutamic acid	Organic acids and derivatives	Carboxylic acids and derivatives	HMDB0000148	C00025	3	Indole-5,6-quinone;Agrocybin;1H-Indole-2,3-dione	HMDB0006779;HMDB0030481;HMDB0061933	2	Indole-5,6-quinone;Isatin	C05579;C11129	714.1290936	9182.945081	3557.541041	6244.701165	13874.29901	19759.96369	7800.864606	13277.61063	4355.039309	2301.902438	2665.99401	6635.404934	2261.754416	1079.066216	36476.75992	449.5052032	6135.388103	3280.399913	3028.51389	4052.287506	611.6614484	2690.088316	7294.436368	4497.429942	10283.8175	2506.802552	5375.306541	2803.251684	6935.339223	6408.667147	7904.47401	6529.333602
pos-M149T322_2	149.0226956	5.368808333	1	1	Phthalic anhydride	Unknown	-	NA	NA	0	-	-	0	-	-	650541.4447	806345.5461	600532.7122	549433.4405	381994.3443	427989.3543	340439.7492	578042.2328	728410.3636	449399.4759	675682.8416	596470.3667	687180.1974	534850.7473	375409.2112	316902.3902	971242.4802	734182.0765	835535.1123	496280.1964	483123.5609	688384.9175	409779.1052	458908.5563	487411.5654	473158.3532	512650.3932	508722.2158	514889.1681	496449.1752	549398.6266	549285.8035
pos-M149T142	149.0584834	2.36075	1	1	trans-Cinnamic acid	Phenylpropanoids and polyketides	Cinnamic acids and derivatives	HMDB0000930	C00423	25	3-phenylprop-2-enoic acid;3-(2-hydroxyphenyl)prop-2-enal;(2Z)-2-hydroxy-3-phenylprop-2-enal;(2E)-3-(3-hydroxyphenyl)prop-2-enal;3-phenyloxirane-2-carbaldehyde;3-(4-hydroxyphenyl)prop-2-enal;Cinnamic acid;trans-Cinnamic acid;(E)-3-(2-Hydroxyphenyl)-2-propenal;Di-2-furanylmethane;1-Phenyl-1,2-propanedione;3,4-Dihydro-2H-1-benzopyran-2-one;(E)-3-(4-Hydroxyphenyl)-2-propenal;4-Hydroxy-4-methyl-5-hexe…	HMDB0128078;HMDB0134039;HMDB0135273;HMDB0135274;HMDB0135275;HMDB0135648;HMDB0000567;HMDB0000930;HMDB0031725;HMDB0032947;HMDB0035243;HMDB0036626;HMDB0040986;HMDB0032333;HMDB0029582;HMDB0031222;HMDB0031223;HMDB0032067;HMDB0033629;HMDB0034080;HMDB0034835;HMDB0037026;HMDB0037027;HMDB0040445;HMDB0041474	9	trans-Cinnamate;Dihydrocoumarin;4-Hydroxycinnamyl_aldehyde;3-Hydroxy-1-indanone;3-Isochromanone;Cinnamic_acid;Pyruvophenone;Toluene-cis-dihydrodiol;1-Cyclohexenecarboxylic_acid	C00423;C02274;C05608;C07720;C07728;C10438;C17268;C04592;C12101	83014.97229	85942.20133	187885.1481	44375.79649	184794.3951	204709.0651	221203.855	156289.3908	55302.27186	100367.2091	62154.35063	87742.22955	66824.555	121125.8985	319446.0585	155989.8322	155393.4707	96288.78068	127093.0256	108248.4084	130148.3901	76380.69115	210114.7466	121034.9335	133435.4499	127568.8761	125658.3831	135868.8005	131435.847	128529.61	133867.8642	133934.4105
pos-M149T404	149.1312431	6.727166667	1	1	2,4-Dimethyl-1-(1-methylethyl)-benzene	Lipids and lipid-like molecules	Prenol lipids	HMDB0061810	null	0	-	-	0	-	-	58756.52229	73283.12671	143948.2258	47681.35014	71945.83819	124283.4358	70524.24854	32415.39579	30181.47641	43382.09502	49120.45442	32248.27816	45123.50662	115544.045	52239.3043	36065.17713	40213.5323	79598.00867	65097.45546	105443.27	64578.59517	57713.39004	76074.71358	46196.38523	57141.42002	64981.67749	128896.9807	124341.6464	56934.54893	77297.21359	57540.48019	59926.39727
pos-M150T78_2	150.0581733	1.305008333	1	1	Methionine	Organic acids and derivatives	Carboxylic acids and derivatives	HMDB0000696	C00073	4	L-Methionine;Penicillamine;Racemethionine;3-Methyl sulfolene	HMDB0000696;HMDB0014997;HMDB0033951;HMDB0059667	5	L-Methionine;D-Methionine;Methionine;Penicillamine;THTC	C00073;C00855;C01733;C07418;C11074	60951.58834	73467.78825	229882.0369	40883.23896	278452.4968	380554.1596	360063.8489	189089.2984	44987.02235	129332.2102	54039.35714	127212.573	54474.35178	110463.4408	597140.1947	117519.5478	134615.3796	93669.94549	136238.1465	90313.39216	168445.384	85002.90999	494592.4529	214143.7482	179215.1666	179917.4448	178718.173	184838.5957	191806.4949	181662.0023	185303.8354	175032.2878
pos-M150T543	150.1113268	9.041958333	1	1	Triethanolamine	Organonitrogen compounds	Amines	HMDB0032538	C06771	19	Triethanolamine;2-Hydroxy-3-methylpentanoic acid;(5R)-5-Hydroxyhexanoic acid;5-Hydroxyhexanoic acid;D-Leucic acid;Leucinic acid;Hydroxyisocaproic acid;2-Hydroxycaproic acid;2-Ethyl-2-Hydroxybutyric acid;(R)-3-Hydroxyhexanoic acid;6-Hydroxyhexanoic acid;2-Methyl-3-hydroxyvaleric acid;(+/-)-1-Acetoxy-1-ethoxyethane;Paraldehyde;4,4-Dimethoxy-2-butanone;Ethyl (±)-3-hydroxybutyrate;Butoxyacetic acid;T…	HMDB0032538;HMDB0000317;HMDB0000409;HMDB0000525;HMDB0000624;HMDB0000665;HMDB0000746;HMDB0001624;HMDB0001975;HMDB0010718;HMDB0012843;HMDB0029166;HMDB0032158;HMDB0032456;HMDB0033851;HMDB0040409;HMDB0041844;HMDB0059770;HMDB0061652	6	Triethanolamine;1,1-Diethyl-2-hydroxy-2-nitrosohydrazine;(R)-2-Hydroxyisocaproate;Ethyl_(R)-3-hydroxybutanoate;6-Hydroxyhexanoic_acid;Paraldehyde	C06771;C13773;C03264;C03499;C06103;C07834	29095.60612	35104.4863	27052.11799	23937.47807	24696.02566	19348.88479	20794.78761	25075.09911	37470.26886	24076.0653	29898.82933	26320.20564	29465.10539	21564.98991	19392.70628	17289.77627	29651.65971	36504.00792	35541.01993	23849.62696	23135.52327	27023.24529	17843.10911	23182.43833	20203.11245	18104.08117	18819.7056	19238.82419	23073.5781	22741.16651	21579.61464	22545.75418
pos-M151T151	151.0376863	2.524566667	1	1	Piperonal	Organoheterocyclic compounds	Benzodioxoles	HMDB0032612	C10812	13	Phenylglyoxylic acid;(E)-8-Hydroxy-2-octene-4,6-diynoic acid;4-Hydroxyphthalide;3,4-Methylenedioxybenzaldehyde;1,4-Benzodioxin-2(3H)-one;Osmundalactone;3-Hydroxy-4,5-dimethyl-2(5H)-furanone;2-Ethyl-3,4-dihydroxyfuran;L-erythro-5-(1-Hydroxyethyl)-2(5H)-furanone;5,6-Dihydro-4-methoxy-2H-pyran-2-one;xi-5-Acetyltetrahydro-2(3H)-furanone;(±)-Furaneol;2,7-Oxepanedione	HMDB0001587;HMDB0031515;HMDB0032598;HMDB0032612;HMDB0040528;HMDB0031303;HMDB0031306;HMDB0031847;HMDB0033285;HMDB0033517;HMDB0038072;HMDB0040594;HMDB0040732	10	alpha-Oxo-benzeneacetic_acid;2-Carboxybenzaldehyde;Piperonal;Dihydro-4,4-dimethyl-2,3-furandione;Dihydrophloroglucinol;(4E)-2-Oxohexenoic_acid;2-Hydroxy-cis-hex-2,4-dienoate;(2Z,4Z)-2-Hydroxyhexa-2,4-dienoate;5-Hydroxymethylfurfuryl_alcohol;4-Hydroxy-2,5-dimethylfuran-3(2H)-one	C02137;C03057;C10812;C01125;C06719;C06761;C11354;C20240;C20443;C20717	1211.244671	7406.002479	990.0649234	41879.41797	2194.923189	8720.777684	2347.447112	3849.389145	11201.87591	3524.735302	3730.468306	15027.62209	9290.659206	6179.618484	1732.479923	2725.270273	19542.32897	3913.28068	11131.26917	40790.0924	6206.304214	5023.148473	4003.961471	3313.459668	5299.052033	4927.703816	4362.153701	8663.014329	4627.04278	4424.954086	6290.220966	3304.132642
pos-M151T342	151.0740968	5.695016667	1	1	Benzoic acid ethyl ester	Benzenoids	Benzene and substituted derivatives	NA	NA	55	3'-carboxy-alpha-chromanol;3-ethenyl-5-methoxyphenol;3-(2-hydroxyphenyl)propanal;2-(3-hydroxyprop-1-en-1-yl)phenol;4-(prop-2-en-1-yl)benzene-1,2-diol;2-hydroxy-3-phenylpropanal;3-hydroxy-3-phenylpropanal;3-(3-hydroxyphenyl)propanal;3-(4-hydroxyphenyl)propanal;3-[(1E)-3-hydroxyprop-1-en-1-yl]phenol;(3-phenyloxiran-2-yl)methanol;4-(3-hydroxyprop-1-en-1-yl)phenol;Hydrocinnamic acid;4-Ethylbenzoic ac…	HMDB0062349;HMDB0125532;HMDB0134026;HMDB0134027;HMDB0135239;HMDB0135276;HMDB0135277;HMDB0135278;HMDB0135279;HMDB0135280;HMDB0135281;HMDB0135644;HMDB0000764;HMDB0002097;HMDB0002222;HMDB0002237;HMDB0003654;HMDB0011743;HMDB0013744;HMDB0031310;HMDB0032073;HMDB0032075;HMDB0032569;HMDB0032570;HMDB0032592;HMDB0032617;HMDB0033967;HMDB0033970;HMDB0037715;HMDB0038355;HMDB0040428;HMDB0040925;HMDB0059824;HMD…	16	Tolylacetate;4-Coumaryl_alcohol;Phenylpropanoate;p-Hydroxypropiophenone;Benzyl_acetate;4-Hydroxydihydrocinnamaldehyde;4-Vinylguaiacol;Phenyl_glycidyl_ether;(2E,4E,6E)-4-Methylocta-2,4,6-trienedial;Ethyl_tiglate;Cyclohexane-1-carboxylate;Butyl_acrylate;1-Oxa-2-oxo-3-methylcycloheptane;3-Isopropyl-3-butenoic_acid;alpha-EMGBL;beta-EMGBL	C01963;C02646;C05629;C13342;C15513;C16706;C17883;C19291;C20697;C08487;C09822;C10921;C10976;C11950;C13714;C13717	25294.32834	25766.06348	17465.34428	21794.97163	29477.0401	17146.80614	36052.22867	67148.9764	69013.43971	68124.93019	65454.11702	21753.91396	100403.508	148727.8233	68947.04265	103664.9378	122776.157	60088.3065	9106.781275	37525.97573	10648.04433	6782.317561	9342.206493	26238.87066	36813.76096	37719.82443	36716.17797	59482.88655	35857.7115	38135.29597	36636.11359	36897.90808
pos-M151T235	151.074141	3.916716667	1	1	4-Ethoxybenzaldehyde	Benzenoids	Phenol ethers	HMDB0033970	null	55	3'-carboxy-alpha-chromanol;3-ethenyl-5-methoxyphenol;3-(2-hydroxyphenyl)propanal;2-(3-hydroxyprop-1-en-1-yl)phenol;4-(prop-2-en-1-yl)benzene-1,2-diol;2-hydroxy-3-phenylpropanal;3-hydroxy-3-phenylpropanal;3-(3-hydroxyphenyl)propanal;3-(4-hydroxyphenyl)propanal;3-[(1E)-3-hydroxyprop-1-en-1-yl]phenol;(3-phenyloxiran-2-yl)methanol;4-(3-hydroxyprop-1-en-1-yl)phenol;Hydrocinnamic acid;4-Ethylbenzoic ac…	HMDB0062349;HMDB0125532;HMDB0134026;HMDB0134027;HMDB0135239;HMDB0135276;HMDB0135277;HMDB0135278;HMDB0135279;HMDB0135280;HMDB0135281;HMDB0135644;HMDB0000764;HMDB0002097;HMDB0002222;HMDB0002237;HMDB0003654;HMDB0011743;HMDB0013744;HMDB0031310;HMDB0032073;HMDB0032075;HMDB0032569;HMDB0032570;HMDB0032592;HMDB0032617;HMDB0033967;HMDB0033970;HMDB0037715;HMDB0038355;HMDB0040428;HMDB0040925;HMDB0059824;HMD…	16	Tolylacetate;4-Coumaryl_alcohol;Phenylpropanoate;p-Hydroxypropiophenone;Benzyl_acetate;4-Hydroxydihydrocinnamaldehyde;4-Vinylguaiacol;Phenyl_glycidyl_ether;(2E,4E,6E)-4-Methylocta-2,4,6-trienedial;Ethyl_tiglate;Cyclohexane-1-carboxylate;Butyl_acrylate;1-Oxa-2-oxo-3-methylcycloheptane;3-Isopropyl-3-butenoic_acid;alpha-EMGBL;beta-EMGBL	C01963;C02646;C05629;C13342;C15513;C16706;C17883;C19291;C20697;C08487;C09822;C10921;C10976;C11950;C13714;C13717	5792.300918	23864.99669	88951.69642	18783.53604	37427.68742	8181.016049	30579.07263	105256.3679	63701.13599	26727.82295	39098.32882	105808.3512	30310.52164	274461.4611	25914.16116	162320.8366	91306.90224	36270.53633	12778.1065	9431.598487	9528.367287	15461.0882	6466.788887	40280.31338	47548.48916	46189.92462	42420.15511	38993.45421	43900.30156	44195.01325	46638.67821	46539.14465
pos-M151T385	151.0743316	6.421083333	1	1	3'-carboxy-alpha-chromanol	Organoheterocyclic compounds	Benzopyrans	HMDB0062349	null	33	3'-carboxy-alpha-chromanol;3-ethenyl-5-methoxyphenol;3-(2-hydroxyphenyl)propanal;2-(3-hydroxyprop-1-en-1-yl)phenol;4-(prop-2-en-1-yl)benzene-1,2-diol;2-hydroxy-3-phenylpropanal;3-hydroxy-3-phenylpropanal;3-(3-hydroxyphenyl)propanal;3-(4-hydroxyphenyl)propanal;3-[(1E)-3-hydroxyprop-1-en-1-yl]phenol;(3-phenyloxiran-2-yl)methanol;4-(3-hydroxyprop-1-en-1-yl)phenol;Hydrocinnamic acid;4-Ethylbenzoic ac…	HMDB0062349;HMDB0125532;HMDB0134026;HMDB0134027;HMDB0135239;HMDB0135276;HMDB0135277;HMDB0135278;HMDB0135279;HMDB0135280;HMDB0135281;HMDB0135644;HMDB0000764;HMDB0002097;HMDB0002222;HMDB0002237;HMDB0003654;HMDB0011743;HMDB0013744;HMDB0031310;HMDB0032073;HMDB0032075;HMDB0032569;HMDB0032570;HMDB0032592;HMDB0032617;HMDB0033967;HMDB0033970;HMDB0037715;HMDB0038355;HMDB0040428;HMDB0040925;HMDB0059824	9	Tolylacetate;4-Coumaryl_alcohol;Phenylpropanoate;p-Hydroxypropiophenone;Benzyl_acetate;4-Hydroxydihydrocinnamaldehyde;4-Vinylguaiacol;Phenyl_glycidyl_ether;(2E,4E,6E)-4-Methylocta-2,4,6-trienedial	C01963;C02646;C05629;C13342;C15513;C16706;C17883;C19291;C20697	22214.01307	15556.36501	9440.190716	12073.00795	32673.4256	109480.6686	155240.6175	147548.291	363264.2173	422131.6957	321188.6469	265045.1277	709398.1004	215004.6361	125239.5294	126768.8676	33064.80293	188340.378	25398.89676	6979.636695	26022.16766	36577.78336	20791.86294	32943.50285	122730.0846	128746.2002	119488.3755	117974.4436	121641.7007	135756.0153	117293.6721	118486.4423
pos-M151T403	151.1103171	6.723966667	1	1	5-Isopropyl-2-methylphenol	Lipids and lipid-like molecules	Prenol lipids	HMDB0035770	C09840	44	(+)-(S)-Carvone;2-Methyl-1-phenyl-2-propanol;4-Phenyl-2-butanol;4-tert-Butylphenol;2-trans-4-trans-7-cis-Decatrienal;1-Methoxy-4-propylbenzene;(2E,4Z,7Z)-2,4,7-Decatrienal;Teresantalal;(R)-Carvone;2,6,6-Trimethyl-1,4-cyclohexadiene-1-carboxaldehyde;Myrtenal;3-Caren-5-one;(-)-Pinocarvone;Safranal;1-Acetyl-4-isopropenylcyclopentene;(R)-Menthofuran;Piperitenone;Linden ether;4,6-Decadiyn-1-ol;(S)-2-m…	HMDB0004487;HMDB0031570;HMDB0031613;HMDB0032063;HMDB0032213;HMDB0032626;HMDB0033544;HMDB0034921;HMDB0035089;HMDB0035172;HMDB0035250;HMDB0035591;HMDB0035761;HMDB0036061;HMDB0036070;HMDB0036089;HMDB0036999;HMDB0037561;HMDB0038913;HMDB0061788;HMDB0001878;HMDB0003647;HMDB0029652;HMDB0031817;HMDB0034846;HMDB0035770;HMDB0035824;HMDB0133616;HMDB0001140;HMDB0029574;HMDB0030030;HMDB0031294;HMDB0031295;HMD…	32	(-)-Carvone;(+)-Sabinone;Piperitenone;Isopiperitenone;(-)-Isopiperitenone;Perillyl_aldehyde;p-Cumic_alcohol;Carvacrol;Chrysanthenone;Menthofuran;Pinocarvone;Thymol;Umbellulone;Verbenone;(+)-(S)-Carvone;(+)-Chrysanthenone;Myrtenal;2-tert-Butylphenol;2-sec-Butylphenol;4-sec-Butylphenol;3-tert-Butylphenol;4-tert-Butylphenol;4-n-Butylphenol;4-Isopropyl-3-methylphenol;Eucarvone;Safranal;(+)-Menthofura…	C01767;C01868;C01951;C02289;C02485;C02576;C06576;C09840;C09843;C09868;C09884;C09908;C09911;C09913;C11383;C11394;C11939;C14130;C14138;C14139;C14188;C14200;C14464;C14741;C16955;C17062;C18025;C20944;C01545;C07288;C14272;C17145	16656.67068	26516.15857	12415.52313	19338.62997	22650.63186	16049.61185	26162.31148	20788.143	39651.74649	17625.23244	20466.69552	23909.41033	35392.08153	20965.20996	19701.53238	15629.75131	18335.71246	19790.51012	33431.38801	34478.39613	40634.16338	26569.3338	29104.25358	30132.82274	23838.85208	19690.2306	30717.81256	17857.77485	18275.19044	17466.98407	21501.15057	20639.47457
pos-M151T366	151.1467161	6.0948	1	1	4-Methyl-2-methylene-1-(1methylethylidene)-cyclohexane	Lipids and lipid-like molecules	Prenol lipids	HMDB0061811	null	8	Cystophorene;(E)-4,8-Dimethyl-1,3,7-nonatriene;4-Methyl-2-methylene-1-(1methylethylidene)-cyclohexane;Nonane;2,2,3,4-Tetramethylpentane;2,3,4-Trimethylhexane;3,4-Dimethylheptane;Isononane	HMDB0030944;HMDB0035792;HMDB0061811;HMDB0029595;HMDB0030301;HMDB0030302;HMDB0031416;HMDB0031556	0	-	-	68633.17225	28898.0365	116126.7665	54537.20605	56727.89863	16075.04399	12410.255	15390.93721	23479.11389	26358.61353	13632.14368	13606.89594	12992.97429	17143.19284	62205.31555	12375.86169	32692.3606	11543.69128	24768.81612	70729.633	30999.22698	29837.09315	34090.94421	10249.63947	16751.47992	23238.50637	15242.41113	14972.56042	17128.33263	15122.69849	26184.73246	14926.79247
pos-M152T41	152.0351568	0.6761	1	1	Guanine	Organoheterocyclic compounds	Imidazopyrimidines	HMDB0000132	C00242	0	-	-	1	6-Imino-5-oxocyclohexa-1,3-dienecarboxylate	C04584	12939.12068	12205.33758	7450.524524	21179.80951	11677.07696	9912.015104	11359.25659	5389.370079	9945.041987	14443.26094	12969.68316	10618.11034	8112.708461	12651.59583	7293.191056	9173.876405	8114.202973	8136.874597	12870.59793	7514.789688	9635.439662	9494.256059	9250.251873	10239.27833	8200.884299	10123.63817	7513.299255	8133.159479	8303.896966	8013.681108	7800.273776	7181.592971
pos-M153T88	153.0400538	1.465216667	1	1	Oxypurinol	Organoheterocyclic compounds	Imidazopyrimidines	HMDB0000786	C07599	3	Xanthine;Oxypurinol;6,8-Dihydroxypurine	HMDB0000292;HMDB0000786;HMDB0001182	2	Xanthine;Alloxanthine	C00385;C07599	110531.6354	33291.97944	231233.2866	8113.820035	258785.0603	387158.6682	266740.3163	138284.4949	27961.46113	141648.3423	36215.1856	142030.7519	38425.35918	66841.78243	228156.4621	43419.42793	52624.64518	47289.10865	77478.43844	12639.62506	282252.4478	79376.3972	734952.1524	357473.2459	162023.3658	154774.8039	147993.9039	157363.2453	157765.669	160960.6674	156742.9158	149621.0034
pos-M153T389	153.1259931	6.486483333	1	1	Junionone	Organic oxygen compounds	Organooxygen compounds	HMDB0037280	null	89	(-)-trans-Carveol;Alpha-Pinene-oxide;p-Menth-3-en-9-al;Isocitral;3-Methyl-5-propyl-2-cyclohexen-1-one;2,6-Dimethyl-1,7-octadien-3-one;(E)-3,7-Dimethyl-1,5,7-octatrien-3-ol;2-(trans-2-Pentenyl)cyclopentanone;p-Mentha-1(6),8-dien-3-ol;cis-2-Thujen-4-ol;(R)-Campholenic aldehyde;(R)-Carvotanacetone;Piperitone;(+)-Fenchone;(1S,4R)-p-Mentha-2,8-dien-1-ol;(1R,4R)-p-Mentha-2,8-dien-1-ol;Dehydrolinalool;D…	HMDB0003450;HMDB0003667;HMDB0030892;HMDB0030893;HMDB0031854;HMDB0032120;HMDB0032242;HMDB0032536;HMDB0034715;HMDB0034916;HMDB0034973;HMDB0034974;HMDB0034975;HMDB0034985;HMDB0035054;HMDB0035077;HMDB0035120;HMDB0035125;HMDB0035158;HMDB0035203;HMDB0035241;HMDB0035277;HMDB0035280;HMDB0035600;HMDB0035604;HMDB0035622;HMDB0035656;HMDB0035706;HMDB0035737;HMDB0035738;HMDB0035741;HMDB0035743;HMDB0035744;HMD…	37	(+)-Camphor;(-)-Camphor;(-)-trans-Carveol;(-)-trans-Isopiperitenol;Geranial;(+)-cis-Sabinol;Perillyl_alcohol;alpha-Pinene-oxide;(Z)-2-Methyl-5-isopropylhexa-2,5-dienal;Limonene-1,2-epoxide;cis-Citral;Fenchone;(+)-Piperitone;Pulegone;Thujone;(1S,4R)-(+)-Fenchone;(4R,6R)-cis-Carveol;(1R,4R)-Dihydrocarvone;(1S,4R)-Iso-dihydrocarvone;(4S,6S)-cis-Carveol;(+)-trans-Carveol;(1R,4S)-Iso-dihydrocarvone;(1…	C00808;C00809;C00964;C01123;C01499;C02213;C02452;C02759;C04435;C07271;C09847;C09859;C09885;C09893;C09906;C11387;C11395;C11398;C11401;C11408;C11409;C11412;C11415;C11938;C11941;C11942;C11951;C17623;C18018;C18369;C19081;C20260;C20425;C20943;C00756;C02498;C17144	33513.64715	53637.60547	62850.16447	19978.0905	24578.47798	23517.84071	16144.90755	30959.10604	21740.37774	13494.40532	50223.67892	15000.01429	23658.87155	31024.06107	19744.58627	25423.92533	16228.89559	30012.68632	38660.93391	65039.08682	35125.85724	32575.06595	55761.83417	37753.6481	31178.77484	28928.47462	27462.518	24646.39177	27968.31627	27916.98297	28645.7536	27385.34437
pos-M155T214	155.0840059	3.569616667	1	1	Anapear	Lipids and lipid-like molecules	Fatty Acyls	HMDB0040285	null	1	Phenol-formaldehyde, cross-linked, triethylenetetramine activated	HMDB0032466	0	-	-	11064.86764	7404.250179	8825.928362	6294.983227	13462.08514	3925.451867	9802.241101	6460.014001	8484.354758	6776.995927	5250.841528	6790.335873	7651.806489	12793.26447	5238.70962	14656.33714	9839.135668	13311.8357	10318.3059	8173.652274	8977.700271	5343.001935	4658.041319	5477.779992	6129.082528	4987.546637	5671.328268	4895.449307	9530.012514	7602.381677	3206.932704	5410.182685
pos-M155T374	155.141752	6.233258333	1	1	Geraniol	Lipids and lipid-like molecules	Prenol lipids	HMDB0005812	C09871	66	Alpha-Terpineol;2-Decenal;3-Decen-2-one;2,6-Dimethyl-7-octen-3-one;Thujyl alcohol;9-Decenal;Fenchol;(-)-Carvomenthone;(+)-Isomenthone;(-)-Borneol;p-Menthan-2-one;(+)-Menthone;(+)-Isoborneol;(+)-Borneol;(-)-Isoborneol;(R)-Citronellal;(-)-Dihydrocarveol;Piperitol;(S)-Citronellal;trans-(-)-p-Menth-1-en-3-ol;(1R*,3R*,6S*)-3-Caranol;(1R*,2S*,3S*,6S*)-2-Caranol;(R)-Lavandulol;Campholenic alcohol;p-Ment…	HMDB0004043;HMDB0030999;HMDB0031410;HMDB0032118;HMDB0032530;HMDB0034848;HMDB0034932;HMDB0034969;HMDB0034972;HMDB0034976;HMDB0035272;HMDB0035783;HMDB0035815;HMDB0035818;HMDB0035819;HMDB0035820;HMDB0035825;HMDB0035838;HMDB0035842;HMDB0035861;HMDB0035954;HMDB0035955;HMDB0036041;HMDB0036068;HMDB0036077;HMDB0036078;HMDB0036086;HMDB0036096;HMDB0036097;HMDB0036101;HMDB0036102;HMDB0036107;HMDB0036112;HMD…	38	(-)-Menthone;Borneol;Geraniol;(+)-Borneol;(-)-Borneol;(-)-endo-Fenchol;Sabinene_hydrate;(+)-trans-Pulegol;(+)-trans-Piperitenol;3,7-Dimethylocta-1,6-dien-3-ol;1,8-Cineole;(R)-(+)-Citronellal;Nerol;(R)-(+)-alpha-Terpineol;(S)-(-)-Citronellal;(-)-Linalool;(+)-Linalool;(+)-Menthone;(-)-alpha-Terpineol;(1R,2R,4R)-Dihydrocarveol;(1R,2S,4R)-Neo-dihydrocarveol;(1S,2S,4R)-Iso-dihydrocarveol;(1S,2R,4R)-Ne…	C00843;C01411;C01500;C01765;C01766;C02344;C02462;C02484;C03039;C03985;C09844;C09848;C09871;C09902;C11384;C11388;C11389;C11390;C11393;C11396;C11397;C11399;C11400;C11410;C11411;C11413;C11416;C11952;C16772;C16909;C17073;C17125;C17384;C17517;C17518;C17611;C18017;C20261	29311.70278	17455.72612	25711.37081	8583.351764	22878.42676	33591.79067	3144.322403	5076.23314	6858.922519	3102.737596	18787.10676	13969.37398	5371.390387	7407.879561	15810.10312	6728.12748	5383.337864	6699.810351	6569.643588	21823.66502	9241.546552	35167.05178	92812.6563	10641.18098	44099.93594	29792.79824	31096.36437	37658.56201	37994.78307	31456.99625	48428.09634	27863.13744
pos-M156T44	156.0758969	0.7358	1	1	Histidine	Organic acids and derivatives	Carboxylic acids and derivatives	HMDB0000177	C00135	7	L-Histidine;L-2-Amino-3-(1-pyrazolyl)propanoic acid;Urocanic acid;Nicotinamide N-oxide;5-Oxo-2(5H)-isoxazolepropanenitrile;(E)-Urocanic acid;2-Aminonicotinic acid	HMDB0000177;HMDB0034267;HMDB0000301;HMDB0002730;HMDB0031338;HMDB0034174;HMDB0061680	7	L-Histidine;Histidine;3-(Pyrazol-1-yl)-L-alanine;D-Histidine;Urocanate;4-Nitroaniline;para-Benzoquinone_dioxime	C00135;C00768;C01162;C06419;C00785;C02126;C19345	108471.4156	107998.6342	107534.7831	140932.4029	167658.724	229115.0019	192276.5185	135793.2839	59733.38521	71820.05655	51026.45759	73642.78794	82988.66542	95189.53498	362955.8761	141379.0064	90263.15725	91059.75193	225421.0099	124979.8449	86346.86591	71061.64945	216861.4405	136283.7935	126182.5298	113837.0208	116718.5502	110698.9227	112863.2171	107529.7416	112468.5911	112537.0185
pos-M157T252	157.1209117	4.194383333	1	1	(E)-2-Ethyl heptenoate	Lipids and lipid-like molecules	Fatty Acyls	HMDB0059840	null	28	4-Hydroxynonenal;2,4-Nonanedione;2-Nonenoic acid;6-Butyltetrahydro-2H-pyran-2-one;Dihydro-5-pentyl-2(3H)-furanone;cis-Ethyl 4-heptenoate;Hept-trans-2-en-1-yl acetate;Methyl 2-octenoate;Prenyl isobutyrate;Ethyl cyclohexanecarboxylate;4-Oxononanal;Quercuslactone a;2-Propenyl 2-ethylbutanoate;Cyclohexyl propionate;2-Hydroxy-2,6,6-trimethylcyclohexanone;Methyl (E)-2-octenoate;(E)-3-Heptenyl acetate;I…	HMDB0004362;HMDB0031263;HMDB0031271;HMDB0031514;HMDB0031531;HMDB0032265;HMDB0032307;HMDB0032413;HMDB0032491;HMDB0033167;HMDB0034716;HMDB0035307;HMDB0036208;HMDB0036222;HMDB0037023;HMDB0037496;HMDB0037618;HMDB0037629;HMDB0038272;HMDB0038275;HMDB0039736;HMDB0039794;HMDB0040210;HMDB0059728;HMDB0059817;HMDB0059840;HMDB0059894;HMDB0060286	3	Nonane-4,6-dione;Chalcogran;gamma-Nonalactone	C02445;C08471;C08501	14492.81699	28127.61609	12831.44498	7210.898527	6591.566408	17196.28073	12968.14554	26441.00377	30491.44306	26669.19051	39071.32254	13720.46883	35759.04103	32157.07717	19597.60926	42517.81283	18213.78232	19284.77449	11408.39	5203.608884	28702.27322	24570.39216	26920.60819	14393.621	18175.0026	18683.36516	18056.97143	20154.6815	19173.7537	17492.3903	17383.21611	17449.19521
pos-M157T389_1	157.1209392	6.484908333	1	1	Methyl 4Z-octenoate	Lipids and lipid-like molecules	Fatty Acyls	HMDB0039794	null	28	4-Hydroxynonenal;2,4-Nonanedione;2-Nonenoic acid;6-Butyltetrahydro-2H-pyran-2-one;Dihydro-5-pentyl-2(3H)-furanone;cis-Ethyl 4-heptenoate;Hept-trans-2-en-1-yl acetate;Methyl 2-octenoate;Prenyl isobutyrate;Ethyl cyclohexanecarboxylate;4-Oxononanal;Quercuslactone a;2-Propenyl 2-ethylbutanoate;Cyclohexyl propionate;2-Hydroxy-2,6,6-trimethylcyclohexanone;Methyl (E)-2-octenoate;(E)-3-Heptenyl acetate;I…	HMDB0004362;HMDB0031263;HMDB0031271;HMDB0031514;HMDB0031531;HMDB0032265;HMDB0032307;HMDB0032413;HMDB0032491;HMDB0033167;HMDB0034716;HMDB0035307;HMDB0036208;HMDB0036222;HMDB0037023;HMDB0037496;HMDB0037618;HMDB0037629;HMDB0038272;HMDB0038275;HMDB0039736;HMDB0039794;HMDB0040210;HMDB0059728;HMDB0059817;HMDB0059840;HMDB0059894;HMDB0060286	3	Nonane-4,6-dione;Chalcogran;gamma-Nonalactone	C02445;C08471;C08501	24134.22725	39315.68366	66958.65771	14628.26873	18595.97285	20474.12992	11400.08515	12433.97507	10476.77162	10882.53995	31090.31936	10261.00739	10217.48886	24595.49159	17865.0041	15966.00711	11797.89064	14312.23236	26418.50086	66326.01604	16600.53869	27307.73283	52824.94444	27449.20132	22516.09391	22972.00972	21096.63324	23473.87883	22752.71319	21289.28106	27795.81596	21969.20087
pos-M157T331	157.1210704	5.523708333	1	1	4-Hydroxynonenal	Lipids and lipid-like molecules	Fatty Acyls	HMDB0004362	null	28	4-Hydroxynonenal;2,4-Nonanedione;2-Nonenoic acid;6-Butyltetrahydro-2H-pyran-2-one;Dihydro-5-pentyl-2(3H)-furanone;cis-Ethyl 4-heptenoate;Hept-trans-2-en-1-yl acetate;Methyl 2-octenoate;Prenyl isobutyrate;Ethyl cyclohexanecarboxylate;4-Oxononanal;Quercuslactone a;2-Propenyl 2-ethylbutanoate;Cyclohexyl propionate;2-Hydroxy-2,6,6-trimethylcyclohexanone;Methyl (E)-2-octenoate;(E)-3-Heptenyl acetate;I…	HMDB0004362;HMDB0031263;HMDB0031271;HMDB0031514;HMDB0031531;HMDB0032265;HMDB0032307;HMDB0032413;HMDB0032491;HMDB0033167;HMDB0034716;HMDB0035307;HMDB0036208;HMDB0036222;HMDB0037023;HMDB0037496;HMDB0037618;HMDB0037629;HMDB0038272;HMDB0038275;HMDB0039736;HMDB0039794;HMDB0040210;HMDB0059728;HMDB0059817;HMDB0059840;HMDB0059894;HMDB0060286	3	Nonane-4,6-dione;Chalcogran;gamma-Nonalactone	C02445;C08471;C08501	13575.77479	7185.834403	23606.04672	1421.863302	3047.567325	4443.975221	6121.046018	46453.10566	15689.16907	5440.649289	5668.555367	4468.499802	6221.063071	2864.684682	2161.676177	3104.152665	11611.44314	30633.30828	8307.512081	10690.49682	26674.52114	6277.880839	8451.286836	16390.86017	6669.918358	5222.119015	7859.354296	6024.057476	6373.302013	7007.140643	5886.202403	6486.724626
pos-M158T172	158.0800482	2.872316667	1	1	N-Methyl-1-phenylethylamine	Unknown	-	NA	NA	15	3-Methylcrotonylglycine;Tiglylglycine;Paramethadione;N-Acetylproline;Trifluoromethyl-bismethyl ketone;4-methoxybenzene-1,3-diol;3-methoxybenzene-1,2-diol;2-methoxybenzene-1,3-diol;4-methoxybenzene-1,2-diol;2-methoxybenzene-1,4-diol;Ethyl maltol;Furfuryl acetate;Ethyl furoate;Ethyl 3-furoate;5-methoxybenzene-1,3-diol	HMDB0000459;HMDB0000959;HMDB0014755;HMDB0094701;HMDB0061928;HMDB0125014;HMDB0125538;HMDB0133970;HMDB0137137;HMDB0137138;HMDB0031735;HMDB0034246;HMDB0059862;HMDB0059880;HMDB0132905	10	Paramethadione;2-Hydroxyethylclavam;Ethadione;3-Methylcrotonylglycine;2,3,5-Trihydroxytoluene;Gentisyl_alcohol;4-Hydroxymethylcatechol;2,4,6-Trihydroxytoluene;2,4,5-Trihydroxytoluene;Ethyl_maltol	C07411;C17361;C17724;C20828;C03338;C10792;C14110;C16401;C18317;C20362	6301.421465	6711.715844	6529.341845	2981.067209	5734.498969	2951.445281	2663.126235	4744.059862	8050.038618	7329.847785	3417.948151	2227.323651	3927.931756	4268.635164	10930.6458	4256.12655	5853.523689	7919.685935	8704.852761	4225.830321	3497.074504	4948.363652	7717.229542	4450.350332	3889.43622	3022.165711	4158.34154	3285.236431	4370.308405	3844.930943	3796.818146	6009.471908
pos-M159T143	159.0752439	2.381316667	1	1	1,8-Diaminonaphthalene	Benzenoids	Naphthalenes	NA	NA	2	1-(Hydroxymethyl)-5,5-dimethyl-2,4-imidazolidinedione;2-Aminomuconic acid semialdehyde	HMDB0031670;HMDB0001280	5	4-Methylene-L-glutamine;5-Hydroxyectoine;2-Aminomuconate_semialdehyde;6-Oxo-1,4,5,6-tetrahydronicotinate;Gentianaine	C01109;C16432;C03824;C04226;C09960	4449.077806	9335.324935	42580.33953	4096.952303	15846.9288	28242.90881	12932.5841	17854.61026	6157.726256	13309.04289	7449.540857	23578.44707	4914.814865	8234.038716	24944.63028	85334.76867	17623.50615	10523.90015	6964.515575	18843.53468	24160.99074	8556.033376	19018.43214	23768.45553	15927.42179	13178.55458	15691.3415	13047.33815	12483.00626	14879.95122	12798.09721	13108.44464
pos-M160T136	160.0746929	2.268683333	1	1	2-Methylquinolin-8-ol	Unknown	-	NA	NA	2	N-Hydroxy-1-aminonaphthalene;Indoleacetaldehyde	HMDB0062503;HMDB0001190	4	Indole-3-acetaldehyde;3-Methyl-quinolin-2-ol;Echinopsine;N-Hydroxy-1-aminonaphthalene	C00637;C06345;C10663;C14789	18847.3503	5143.389823	4180.604332	61322.68878	15818.77776	3228.170062	10199.07389	9591.500625	15266.37998	6886.658457	16912.8772	3458.89453	21026.99583	16485.06556	37537.12047	22329.75621	41344.76854	8421.967992	4741.519347	39858.92813	7946.625334	2922.365407	3251.149663	7867.404189	10956.23159	10241.68866	9880.201849	9455.566115	9434.118544	9409.574491	8381.465299	9850.214325
pos-M160T52_2	160.1320768	0.861958333	1	1	Cyclohexyl acetate	Organic acids and derivatives	Carboxylic acids and derivatives	HMDB0031352	C12297	33	DL-2-Aminooctanoic acid;Pregabalin;2-Octenoic acid;trans-2-Octenoic acid;4-ene-Valproic acid;2-ene-Valproic acid;(3Z)-2-Propylpent-3-enoic acid;(3E)-2-Propylpent-3-enoic acid;Ethyl (±)-2-methyl-4-pentenoate;2,3-Octanedione;Methyl cyclohexanecarboxylate;Cyclohexyl acetate;Cyclohexaneacetic acid;Allyl valerate;cis-5-Octenoic acid;Ethyl (E)-3-hexenoate;Ethyl 5-hexenoate;Ethyl 2E-hexenoate;Ethyl tran…	HMDB0000991;HMDB0014375;HMDB0000392;HMDB0001568;HMDB0013897;HMDB0013902;HMDB0013903;HMDB0013904;HMDB0029761;HMDB0031293;HMDB0031343;HMDB0031352;HMDB0031403;HMDB0032164;HMDB0032207;HMDB0032266;HMDB0032267;HMDB0032268;HMDB0032278;HMDB0032533;HMDB0035422;HMDB0036212;HMDB0036236;HMDB0037622;HMDB0037624;HMDB0037630;HMDB0038036;HMDB0038310;HMDB0039793;HMDB0039872;HMDB0040212;HMDB0040215;HMDB0059908	7	Cycloheptanecarboxylic_acid;Cyclohexyl_acetate;2-n-Propyl-4-pentenoic_acid;2-n-Propyl-2-pentenoic_acid;2-n-Propyl-3-pentenoic_acid;Allyl_isovalerate;(Z)-3-Hexen-1-ol_acetate	C12104;C12297;C16648;C16653;C16654;C19318;C19757	4788.084519	6157.395556	16494.3868	12103.56192	8945.147656	11478.35004	13084.68731	50253.14647	22359.88629	16719.72233	13384.17569	17189.09191	16218.86963	16154.15726	27931.44781	21188.6808	62107.66145	30337.72325	61272.06528	21368.47442	64954.68525	210279.9288	93457.65694	44081.61841	37488.67624	32133.55936	34399.27158	32765.18933	32687.97149	31957.08026	31261.83059	30497.73492
pos-M161T403	161.1310747	6.723466667	1	1	1-(1-methylethenyl)-3-(1-methylethyl)-benzene	Benzenoids	Benzene and substituted derivatives	HMDB0061814	null	10	1-(1-Methylethenyl)-4-(1-methylethyl)benzene;1-(1-methylethenyl)-3-(1-methylethyl)-benzene;xi-p-Menth-3-ene;(S)-3,7-Dimethyl-1,6-octadiene;2-Menthene;1-Methyl-3-(2-methyl-1-propenyl)cyclopentane;1-Methyl-3-(2-methyl-2-propenyl)-cyclopentane;1-(3-Methylbutyl)-cyclopentene;3-(2-Methylpropyl)-cyclohexene;cis-Carane	HMDB0061813;HMDB0061814;HMDB0037213;HMDB0061795;HMDB0061797;HMDB0061798;HMDB0061799;HMDB0061800;HMDB0061801;HMDB0061796	0	-	-	22584.62365	37387.93831	18777.09211	28849.09198	42537.06128	26248.69154	40351.1111	27963.75331	17160.5793	24831.12868	25057.52788	12908.35091	17882.11445	25622.35903	31922.03547	21736.08029	26640.35242	22626.42864	57152.61508	30029.61123	70931.08063	45577.62559	47593.86013	49070.14117	31324.88832	30490.10527	31211.35307	30570.44699	30924.52961	28682.43393	30219.52477	31704.28545
pos-M162T143	162.0392285	2.38475	1	1	2-Indolecarboxylic acid	Organoheterocyclic compounds	Indoles and derivatives	HMDB0002285	null	9	4-Hydroxy-L-glutamic acid;A-Ketoglutaric acid oxime;N-Formyl-L-aspartate;Erucin;1-Thiocyanato-4-(methylthio)butane;2-oxoglutarate(2-);3-(Methylthio)methylthiophene;2-Vinyl-4H-1,3-dithiine;2-Methyl-5-(methylthio)thiophene	HMDB0002273;HMDB0002467;HMDB0060495;HMDB0033764;HMDB0038446;HMDB0062781;HMDB0032429;HMDB0034901;HMDB0040259	1	N-Formyl-L-aspartate	C01044	7799.42339	6819.678887	1859.525005	783.3589834	863.0768115	4008.814972	4365.707139	2643.441213	6917.219246	4168.94528	4743.086338	2492.607031	7110.353581	7708.642005	840.5834168	943.8533586	2038.332517	983.7195809	2086.699992	2712.17777	1623.049338	2906.550865	1052.217709	1776.866175	3230.896577	2494.676047	2175.711222	2502.611614	2790.170025	1694.3467	2760.12047	2846.866779
pos-M162T157	162.0540183	2.608983333	1	1	Quinoline-2,8-diol	Organoheterocyclic compounds	Quinolines and derivatives	NA	NA	5	2-Indolecarboxylic acid;Indole-3-carboxylic acid;4,6-Dihydroxyquinoline;3-Formyl-6-hydroxyindole;Quinoline-4,8-diol	HMDB0002285;HMDB0003320;HMDB0004077;HMDB0031172;HMDB0060289	7	4,8-Dihydroxyquinoline;4,6-Dihydroxyquinoline;Quinoline-3,4-diol;Quinolin-2,8-diol;3-Hydroxy-1H-quinolin-4-one;4-Hydroxy-2-quinolone;Indole-3-carboxylate	C05637;C05639;C06330;C06342;C11503;C16716;C19837	28681.53109	20202.62549	5766.865625	14706.07876	32031.0867	29040.97092	34191.20522	20795.73103	29123.05408	32079.47238	23425.36548	57286.88573	16707.82531	25024.88096	6146.865495	27640.40936	26139.85848	34114.38866	1113147.04	48264.78321	977104.8124	420479.7763	921415.386	1252983.591	275761.9202	258006.588	290003.356	274050.3381	275649.4289	247496.4815	258445.0583	261474.7121
pos-M162T175	162.0901126	2.913233333	1	1	3-(2-Hydroxyethyl)indole	Organoheterocyclic compounds	Indoles and derivatives	HMDB0003447	C00955	19	Tryptophanol;(R)-Boschniakine;1-(2,3-Dihydro-1H-pyrrolizin-5-yl)-2-propen-1-one;3-[(5-Methyl-2-furanyl)methyl]-1H-pyrrole;3,4-Dihydro-4-[(5-methyl-2-furanyl)methylene]-2H-pyrrole;9-Azabicyclo[3.3.1]nonan-3-one;1,2,3,4-Tetrahydro-6-propanoylpyridine;2-Pentyloxazole;4-Butyl-2-methyloxazole;2,4-Dimethyl-5-propyloxazole;4,5-Dimethyl-2-propyloxazole;4,5-Diethyl-2-methyloxazole;4,5-Dimethyl-2-(1-methyl…	HMDB0003447;HMDB0030267;HMDB0040028;HMDB0040042;HMDB0040048;HMDB0029613;HMDB0034884;HMDB0037818;HMDB0037855;HMDB0037868;HMDB0037869;HMDB0037870;HMDB0037871;HMDB0038792;HMDB0006215;HMDB0012138;HMDB0012322;HMDB0031001;HMDB0060301	9	Indole-3-ethanol;Boschniakine;Tropinone;Supinidine;1-Indolizidinone;2-Naphthol;1-Naphthol;(1R,2S)-Naphthalene_1,2-oxide;(1S,2R)-Naphthalene_1,2-oxide	C00955;C09915;C00783;C10400;C16697;C11713;C11714;C14786;C14787	2223.006623	1461.405693	616.6537018	1414.696974	1933.601526	3287.064883	4459.777346	3893.180766	4626.705522	5349.885709	4319.881355	5863.026149	4609.413897	2944.121776	1591.572143	4250.014039	1725.071427	4062.038523	2599.821414	878.4678708	2546.748107	1907.831081	11370.91648	2643.674178	2619.335863	3379.995155	1795.52464	2113.046715	2265.517534	4707.641812	2820.020029	2061.588003
pos-M162T48	162.1115051	0.803616667	1	1	L-Carnitine	Organic nitrogen compounds	Organonitrogen compounds	HMDB0000062	C00318	7	L-Carnitine;Malonyl-Carnitin;4-Hydroxycyclohexylcarboxylic acid;Tetrahydrofurfuryl acetate;Botryodiplodin;Methyl (R)-3-methyl-2-oxopentanoate;Ethyl levulinate	HMDB0000062;HMDB0062496;HMDB0001988;HMDB0031176;HMDB0036594;HMDB0037114;HMDB0040433	4	L-Carnitine;(S)-Carnitine;trans-4-Hydroxycyclohexanecarboxylate;7-Oxoheptanoic_acid	C00318;C15025;C04404;C16590	32779.86499	45697.16726	71320.63551	22863.22658	39803.14543	137119.727	59983.10927	140643.9641	39949.51518	45279.6023	31870.55645	102583.0988	48183.96344	33927.22137	99236.50814	52987.77435	38667.71738	64157.07864	138643.1279	50898.00854	111833.4673	645108.1976	377254.0851	155073.35	100367.4193	92006.97073	97062.17887	92125.77161	91888.4768	97597.93299	92335.59067	94253.53615
pos-M163T157	163.0571662	2.612083333	1	1	6-Hydroxycoumarin	Phenylpropanoids and polyketides	Coumarins and derivatives	NA	NA	0	-	-	0	-	-	2669.449412	3291.716201	6029.502764	19964.60645	5205.920154	14100.12129	4166.652457	1952.253201	3178.569234	3955.192457	17429.6189	6597.619348	2838.576724	2725.337989	5365.224542	12225.32697	775.8743873	4465.474243	91260.38337	5846.470729	77310.79553	41788.65766	80012.11195	104267.4055	26482.0595	30968.09422	25741.87205	23658.08454	22890.9761	23513.21888	24109.51605	22200.55286
pos-M163T374	163.1468172	6.235066667	1	1	Pregeijerene	Hydrocarbons	Unsaturated hydrocarbons	HMDB0036759	null	9	1,3-Diisopropylbenzene;Pregeijerene;Hexylbenzene;p-Menthane;1-Isopropyl-2,3-dimethylcyclopentane;Butylcyclohexane;cis-3-Decene;m-Menthane;2-Octene, 3,7-dimethyl-, (Z)-	HMDB0013806;HMDB0036759;HMDB0061815;HMDB0031455;HMDB0035141;HMDB0041402;HMDB0061803;HMDB0061804;HMDB0094652	0	-	-	49852.70935	37595.04248	57187.95492	24143.70079	32132.81772	52119.03231	21543.28561	20799.31156	15403.77126	13088.62885	37802.84283	29350.06616	19622.88762	20269.06978	39203.27963	18719.72157	16938.46992	16105.28961	19992.44202	41198.13059	27694.01958	54529.66827	141989.8989	36652.98143	52930.83709	60954.33555	51554.46227	56351.73092	53020.23916	49874.95433	53940.95881	54701.56844
pos-M165T101_2	165.0544556	1.682816667	1	1	2-Hydroxycinnamic acid	Phenylpropanoids and polyketides	Cinnamic acids and derivatives	HMDB0002641	C01772	18	Methyl Phenylglyoxalate;3-(3-hydroxyphenyl)prop-2-enoic acid;3-phenyloxirane-2-carboxylic acid;3-(4-hydroxyphenyl)prop-2-enoic acid;4-methoxy-1-benzofuran-6-ol;3-(2-hydroxyphenyl)prop-2-enoic acid;3-(2,3-dihydroxyphenyl)prop-2-enal;3-(2,5-dihydroxyphenyl)prop-2-enal;3-(2-hydroxyphenyl)oxirane-2-carbaldehyde;(2E)-3-(3,4-dihydroxyphenyl)prop-2-enal;3-(4-hydroxyphenyl)oxirane-2-carbaldehyde;Phenylpy…	HMDB0062605;HMDB0125104;HMDB0126545;HMDB0128076;HMDB0129375;HMDB0134028;HMDB0134029;HMDB0134030;HMDB0134031;HMDB0141767;HMDB0141768;HMDB0000205;HMDB0001713;HMDB0002035;HMDB0002641;HMDB0012225;HMDB0030677;HMDB0041592	9	Phenylpyruvate;4-Coumarate;trans-2-Hydroxycinnamate;2-Hydroxy-3-phenylpropenoate;cis-2-Hydroxycinnamate;cis-p-Coumarate;3-Oxo-3-phenylpropanoate;Caffeic_aldehyde;trans-3-Hydroxycinnamate	C00166;C00811;C01772;C02763;C05838;C06738;C07114;C10945;C12621	229362.5153	224012.4424	803316.565	195611.7195	867294.933	1155232.761	1057437.835	596511.5987	165307.481	383253.0597	178808.7555	353296.8811	206161.0032	364876.6687	1848034.106	566647.6952	547147.9153	318143.4484	402054.9526	399068.9136	617212.4932	248967.4957	1449776.472	662123.8543	551848.7743	523972.0805	553698.4474	555797.9269	609858.5187	615432.3155	602171.2514	560999.5728
pos-M165T52	165.0540904	0.867416667	1	1	3-Hydroxycinnamic acid	Phenylpropanoids and polyketides	Cinnamic acids and derivatives	HMDB0001713	C12621	18	Methyl Phenylglyoxalate;3-(3-hydroxyphenyl)prop-2-enoic acid;3-phenyloxirane-2-carboxylic acid;3-(4-hydroxyphenyl)prop-2-enoic acid;4-methoxy-1-benzofuran-6-ol;3-(2-hydroxyphenyl)prop-2-enoic acid;3-(2,3-dihydroxyphenyl)prop-2-enal;3-(2,5-dihydroxyphenyl)prop-2-enal;3-(2-hydroxyphenyl)oxirane-2-carbaldehyde;(2E)-3-(3,4-dihydroxyphenyl)prop-2-enal;3-(4-hydroxyphenyl)oxirane-2-carbaldehyde;Phenylpy…	HMDB0062605;HMDB0125104;HMDB0126545;HMDB0128076;HMDB0129375;HMDB0134028;HMDB0134029;HMDB0134030;HMDB0134031;HMDB0141767;HMDB0141768;HMDB0000205;HMDB0001713;HMDB0002035;HMDB0002641;HMDB0012225;HMDB0030677;HMDB0041592	9	Phenylpyruvate;4-Coumarate;trans-2-Hydroxycinnamate;2-Hydroxy-3-phenylpropenoate;cis-2-Hydroxycinnamate;cis-p-Coumarate;3-Oxo-3-phenylpropanoate;Caffeic_aldehyde;trans-3-Hydroxycinnamate	C00166;C00811;C01772;C02763;C05838;C06738;C07114;C10945;C12621	139729.2769	128476.0416	406637.7761	117709.5066	338710.8944	447149.2383	409838.4483	337998.5813	93620.60406	194995.9479	114022.7358	227703.5765	130377.1225	191258.6414	720906.2003	252916.3106	260822.2813	163342.1712	204035.7059	250037.4522	232095.1407	124748.3402	358128.3316	243839.8857	260258.446	252005.508	243203.4254	249563.7746	279903.4032	275291.3168	265805.6124	259472.6506
pos-M165T355_2	165.0903001	5.920308333	1	1	3-Methyl-1-cyclohexanecarboxylic acid	Unknown	-	NA	NA	50	4-Isopropylbenzoic acid;Phenyl butyrate;1-ethenyl-3,5-dimethoxybenzene;4-(3-hydroxyphenyl)butan-2-one;2-hydroxy-2-methyl-3-phenylpropanal;2-benzyl-3-hydroxypropanal;3-hydroxy-2-methyl-3-phenylpropanal;3-(3-hydroxyphenyl)-2-methylpropanal;3-(4-hydroxyphenyl)-2-methylpropanal;2-(phenylmethylidene)propane-1,3-diol;3-[(1E)-3-hydroxy-2-methylprop-1-en-1-yl]phenol;4-[(1E)-3-hydroxy-2-methylprop-1-en-1-…	HMDB0035268;HMDB0041612;HMDB0127494;HMDB0133507;HMDB0133600;HMDB0133601;HMDB0133603;HMDB0133604;HMDB0133605;HMDB0133606;HMDB0133607;HMDB0133608;HMDB0133609;HMDB0133610;HMDB0133617;HMDB0133725;HMDB0133727;HMDB0133729;HMDB0133753;HMDB0133754;HMDB0135737;HMDB0135738;HMDB0000543;HMDB0001955;HMDB0005802;HMDB0005809;HMDB0030060;HMDB0030063;HMDB0031761;HMDB0032038;HMDB0032336;HMDB0032586;HMDB0032618;HMD…	9	p-Cumate;Evodone;beta-Thujaplicin;gamma-Thujaplicin;Eugenol;Isoeugenol;Phenethyl_acetate;Dihydrosafrole;(2E,4E,6E)-2,6-Dimethylocta-2,4,6-trienedial	C06578;C09858;C09904;C09905;C10453;C10469;C12303;C19229;C19729	332635.16	320519.2746	131031.9232	500161.9595	233878.5316	349967.1334	134620.3323	234042.267	447468.9045	192358.9993	167785.528	307875.5571	342847.6315	427536.5873	362848.2542	276111.3075	134989.0582	140853.3484	148006.3139	813737.3081	103400.9532	156409.5401	74732.73353	466406.2185	230258.4988	204207.0539	221033.9525	221183.9984	214401.0614	207854.8607	220659.9458	206594.4849
pos-M165T167	165.0896738	2.788391667	1	1	p-Mentha-2,4(8)-dien-9,3-olide	Organoheterocyclic compounds	Benzofurans	HMDB0037174	null	7	gamma-Glutamylvaline;L-beta-aspartyl-L-leucine ;Aspartyl-Isoleucine;Aspartyl-Leucine;Glutamylvaline;Isoleucyl-Aspartate;Leucyl-Aspartate	HMDB0011172;HMDB0011166;HMDB0028756;HMDB0028757;HMDB0028832;HMDB0028903;HMDB0028925	2	2,4-Bis(acetamido)-2,4,6-trideoxy-beta-L-altropyranose;2,4-Diacetamido-2,4,6-trideoxy-D-mannopyranose	C19972;C20424	56296.61165	162257.3448	30235.48049	38868.16023	19447.33876	27071.86263	35214.18052	23523.19252	70964.36758	87966.26023	57451.52601	36751.12393	32691.96063	92729.99097	7691.476609	32132.34171	51041.11371	42485.71085	71459.144	34004.04619	41824.34653	39498.25669	42789.83086	48856.98677	66992.28218	66612.88477	29048.04216	61674.75895	68056.40916	60102.63053	63013.18364	30124.02195
pos-M165T412	165.0897514	6.870166667	1	1	Ethyl phenylacetate	Benzenoids	Benzene and substituted derivatives	HMDB0032618	null	81	4-Isopropylbenzoic acid;Phenyl butyrate;1-ethenyl-3,5-dimethoxybenzene;4-(3-hydroxyphenyl)butan-2-one;2-hydroxy-2-methyl-3-phenylpropanal;2-benzyl-3-hydroxypropanal;3-hydroxy-2-methyl-3-phenylpropanal;3-(3-hydroxyphenyl)-2-methylpropanal;3-(4-hydroxyphenyl)-2-methylpropanal;2-(phenylmethylidene)propane-1,3-diol;3-[(1E)-3-hydroxy-2-methylprop-1-en-1-yl]phenol;4-[(1E)-3-hydroxy-2-methylprop-1-en-1-…	HMDB0035268;HMDB0041612;HMDB0127494;HMDB0133507;HMDB0133600;HMDB0133601;HMDB0133603;HMDB0133604;HMDB0133605;HMDB0133606;HMDB0133607;HMDB0133608;HMDB0133609;HMDB0133610;HMDB0133617;HMDB0133725;HMDB0133727;HMDB0133729;HMDB0133753;HMDB0133754;HMDB0135737;HMDB0135738;HMDB0000543;HMDB0001955;HMDB0005802;HMDB0005809;HMDB0030060;HMDB0030063;HMDB0031761;HMDB0032038;HMDB0032336;HMDB0032586;HMDB0032618;HMD…	16	p-Cumate;Evodone;beta-Thujaplicin;gamma-Thujaplicin;Eugenol;Isoeugenol;Phenethyl_acetate;Dihydrosafrole;(2E,4E,6E)-2,6-Dimethylocta-2,4,6-trienedial;Cycloheptanecarboxylic_acid;Cyclohexyl_acetate;2-n-Propyl-4-pentenoic_acid;2-n-Propyl-2-pentenoic_acid;2-n-Propyl-3-pentenoic_acid;Allyl_isovalerate;(Z)-3-Hexen-1-ol_acetate	C06578;C09858;C09904;C09905;C10453;C10469;C12303;C19229;C19729;C12104;C12297;C16648;C16653;C16654;C19318;C19757	21292.11498	18139.54899	26252.42133	15357.80485	33296.65732	105180.8708	34680.15317	48698.28134	77229.01727	61681.82784	68115.14093	200130.6742	256917.0001	38978.81194	30434.6824	13575.07007	24440.45393	38340.09239	107620.2181	18341.80396	124947.8517	223182.2504	132363.879	76617.42569	44766.83735	48871.4836	71020.58588	46700.33739	46104.30352	67415.13687	69037.95273	48798.92214
pos-M165T404_1	165.1260294	6.727183333	1	1	2-Methyl-3-(2-pentenyl)-2-cyclopenten-1-one	Organooxygen compounds	Carbonyl compounds	HMDB0037294	null	30	1-(1-Methoxy-1-methylethyl)-4-methylbenzene;Benzyl butyl ether;trans-Jasmone;5-Phenyl-1-pentanol;1-Phenyl-2-pentanol;2-Methyl-4-phenyl-2-butanol;2-Butyl-4-methylphenol;(Z)-3-Methyl-2-(2-pentenyl)-2-cyclopenten-1-one;Thymol methyl ether;Norbicycloekasantalal;Santalone;Norecasantalal;2-Methyl-3-(2-pentenyl)-2-cyclopenten-1-one;2-Methyl-4-heptanone;Dihydroisophorol;(Z)-3-Nonen-1-ol;2-Nonanone;3-Nona…	HMDB0029653;HMDB0031311;HMDB0031454;HMDB0031624;HMDB0031625;HMDB0031866;HMDB0032060;HMDB0035601;HMDB0035989;HMDB0036719;HMDB0036814;HMDB0036816;HMDB0037294;HMDB0013821;HMDB0029557;HMDB0030959;HMDB0031266;HMDB0031267;HMDB0031268;HMDB0031417;HMDB0031684;HMDB0031730;HMDB0034152;HMDB0037304;HMDB0040581;HMDB0041498;HMDB0041499;HMDB0059835;HMDB0059887;HMDB0041601	4	Jasmone;p-tert-Amylphenol;4-n-Pentylphenol;4-Isopentylphenol	C08490;C14226;C14466;C14697	23667.98527	31491.94335	19534.56676	32989.85807	40324.21063	26991.37454	43559.5822	28770.84028	16407.51045	27730.73407	26971.70538	13334.58759	15008.90078	27838.70164	31948.70401	20018.1903	23401.54433	20453.32421	60015.56527	27372.57029	66341.64651	45990.69147	49929.45237	50178.53912	30314.85659	28918.68216	29673.31179	30920.32453	29335.55458	31189.25645	32588.29639	34005.28935
pos-M166T52_1	166.05595	0.870833333	1	1	Methyl 3-methyl-1-butenyl disulfide	Organosulfur compounds	Organic disulfides	HMDB0038890	null	0	-	-	0	-	-	9119.860569	2911.292584	37877.13887	116657.714	31340.09525	36648.39256	32320.01598	30286.73675	10904.00563	15989.34716	7889.782439	20274.27534	9081.11315	3264.175945	62628.61198	15059.52392	7390.092883	7510.965066	10428.98802	12410.88623	22542.40628	10662.52967	36179.83164	25837.13155	20178.41739	23277.50815	20800.96204	6158.817646	5430.785506	23701.7335	11794.80593	22122.5645
pos-M166T136	166.0710642	2.268816667	1	1	Phenylalanine	Organic acids and derivatives	Carboxylic acids and derivatives	HMDB0000159	C00079	14	7-Methylguanine;3-Methylguanine;1-Methylguanine;N2-Methylguanine;Citramalic acid;3-Hydroxyglutaric acid;D-2-Hydroxyglutaric acid;L-2-Hydroxyglutaric acid;Ribonolactone;D-Xylono-1,5-lactone;2-Hydroxyglutarate;2-Propenyl propyl disulfide;Methyl 3-methyl-1-butenyl disulfide;1-Propenyl propyl disulfide	HMDB0000897;HMDB0001566;HMDB0003282;HMDB0006040;HMDB0000426;HMDB0000428;HMDB0000606;HMDB0000694;HMDB0001900;HMDB0011676;HMDB0059655;HMDB0033912;HMDB0038890;HMDB0041392	19	3-Methylguanine;7-Methylguanine;D-Arabinono-1,4-lactone;2-Dehydro-3-deoxy-L-arabinonate;Citramalate;(R)-2-Hydroxyglutarate;L-Arabinono-1,4-lactone;D-Xylonolactone;(R)-2-Methylmalate;(S)-2-Methylmalate;2-Hydroxyglutarate;D-Xylono-1,4-lactone;L-Xylono-1,4-lactone;(S)-2-Hydroxyglutarate;2-Dehydro-3-deoxy-D-xylonate;L-Arabinono-1,5-lactone;L-threo-3-Methylmalate;D-threo-3-Methylmalate;D-erythro-3-Met…	C02230;C02242;C00652;C00684;C00815;C01087;C01114;C02266;C02612;C02614;C02630;C02753;C02994;C03196;C03826;C05405;C06029;C06031;C06032	16577.2764	35571.17247	3992.127485	657936.0703	11010.9409	10411.68455	49941.48963	11821.34714	8979.207239	7206.619921	9862.133546	44911.2512	10101.94625	5980.224555	20376.44388	13245.93495	12053.49009	7144.090467	6952.434907	59610.59798	10365.63417	10976.5274	5042.513533	14820.28537	14973.35677	14621.28939	14914.85974	14750.89354	16144.64149	16002.2796	14819.00963	19489.06158
pos-M166T232	166.0849165	3.858933333	1	1	L-(-)-Phenylalanine	Organic acids and derivatives	Carboxylic acids and derivatives	NA	NA	0	-	-	0	-	-	7649.233724	10285.09383	6456.503062	3893.576374	10914.78227	15250.8807	16352.63158	31239.81376	31676.09882	25945.90223	52383.76368	28989.53464	91144.44865	37686.81993	33306.50051	10131.78377	5899.996003	25157.41582	10919.80561	1628.822111	8630.671293	10051.89745	11560.81059	10880.00003	13774.59474	12611.5402	12772.92277	19446.35995	15077.13845	14647.9266	11201.59874	11956.92147
pos-M167T263	167.0687449	4.390758333	1	1	Ethylparaben	Benzenoids	Benzene and substituted derivatives	HMDB0032573	null	46	Ethyl 2-furanacrylate;3,5-Dimethoxybenzaldehyde;3-hydroxy-3-phenylpropanoic acid;4-ethenyl-6-methoxybenzene-1,3-diol;5-ethenyl-3-methoxybenzene-1,2-diol;4-ethenyl-2-methoxybenzene-1,3-diol;3-(2,3-dihydroxyphenyl)propanal;3-(2,5-dihydroxyphenyl)propanal;2-hydroxy-3-(2-hydroxyphenyl)propanal;3-hydroxy-3-(2-hydroxyphenyl)propanal;3-(3-hydroxyprop-1-en-1-yl)benzene-1,2-diol;2-[3-(hydroxymethyl)oxiran…	HMDB0041611;HMDB0062348;HMDB0124925;HMDB0125519;HMDB0125525;HMDB0125539;HMDB0134032;HMDB0134033;HMDB0134034;HMDB0134035;HMDB0134036;HMDB0134037;HMDB0134038;HMDB0137472;HMDB0141765;HMDB0141766;HMDB0142136;HMDB0000375;HMDB0000563;HMDB0000748;HMDB0000779;HMDB0002072;HMDB0002199;HMDB0002229;HMDB0005175;HMDB0029665;HMDB0029817;HMDB0031132;HMDB0032030;HMDB0032138;HMDB0032573;HMDB0032605;HMDB0032639;HMD…	14	3-(2-Hydroxyphenyl)propanoate;Tropate;Phloretate;Veratraldehyde;3-Ethoxybenzoate;4-Hydroxyhydratropate;3-Methoxy-4-hydroxyphenylacetaldehyde;Phenyllactate;Paeonol;Apocynin;3-(3-Hydroxyphenyl)propanoic_acid;Caffeyl_alcohol;trans-4-Hydroxycyclohexanecarboxylate;7-Oxoheptanoic_acid	C01198;C01456;C01744;C02201;C02363;C03080;C05581;C05607;C10712;C11380;C11457;C12206;C04404;C16590	19070.81457	30361.52588	19864.55614	21970.03292	14241.18362	15733.13651	15518.23518	18342.36421	27035.02281	21269.73103	25755.11862	20874.8666	27515.54762	17277.77583	10435.95939	12139.14177	18288.54764	28571.5975	32463.83113	16358.84506	17580.08194	31717.36501	12623.17631	19469.03247	14745.83016	14423.41655	12553.0122	14312.0828	14370.59455	12644.75414	17098.49277	14351.48386
pos-M167T396	167.1053705	6.593175	1	1	Perillic acid	Lipids and lipid-like molecules	Prenol lipids	HMDB0004586	C11924	64	Cyromazine;Perillic acid;3-Hydroxy-p-mentha-1,8-dien-7-al;2-(4-methoxyphenyl)propan-2-ol;1-ethyl-3,5-dimethoxybenzene;3-(4-methoxyphenyl)propan-1-ol;Wine lactone;6-Pentyl-2H-pyran-2-one;2-tert-Butyl-1,4-benzenediol;2-Methoxy-4-propylphenol;Pentyl 2-furyl ketone;1,1-Dimethoxy-2-phenylethane;alpha-Teresantalic acid;Epinepetalactone;2,4,7-Decatrienoic acid;Perilla ketone;Marmelolactone A;Isomintlact…	HMDB0029862;HMDB0004586;HMDB0041584;HMDB0062603;HMDB0127496;HMDB0135742;HMDB0029691;HMDB0031085;HMDB0032062;HMDB0032135;HMDB0032462;HMDB0032615;HMDB0034922;HMDB0035063;HMDB0035235;HMDB0035328;HMDB0036042;HMDB0036084;HMDB0036878;HMDB0036879;HMDB0037011;HMDB0037012;HMDB0037044;HMDB0039382;HMDB0040176;HMDB0041000;HMDB0000482;HMDB0001877;HMDB0029980;HMDB0030368;HMDB0031230;HMDB0031290;HMDB0031478;HMD…	24	Cyromazine;(+)-Bornane-2,5-dione;Dolichodial;Nepetalactone_cis-trans-form;Nepetalactone_trans-cis-form;Carvone_oxide;Piquerol_A;Rotundifolone;Perillic_acid;Myrtenic_acid;4-Butoxyphenol;Camphorquinone;(6E)-8-Oxogeranial;4-(4-Hydroxyphenyl)-2-butanol;(+/-)-Asarinol_A;4-n-Butylresorcinol;Oxocamphor;Bornane-2,6-dione;Octanoic_acid;Valproic_acid;3-Methyladenine;1-Methyladenine;7-Methyladenine;6-Methyl…	C14147;C03037;C09777;C09791;C09792;C09841;C09887;C09896;C11924;C11940;C14351;C14515;C17622;C17690;C17824;C18343;C18352;C20320;C06423;C07185;C00913;C02216;C02241;C08434	29023.73564	33964.82571	41349.71141	38251.84542	50764.20125	23749.62022	44124.29681	40011.6155	35640.17395	26045.82129	27350.4173	11146.68593	18648.09816	29860.88899	67002.48538	25680.11154	38754.32125	21780.7243	108696.832	37307.10298	28904.49621	13968.15016	37801.6642	24188.56543	31424.63975	34696.15468	27574.58851	29469.56241	30520.94264	30455.92703	28696.85734	33012.53283
pos-M167T404	167.1418356	6.72695	1	1	Dihydrojasmone	Organooxygen compounds	Carbonyl compounds	HMDB0031565	NA	14	(-)-Nopol;Limonene aldehyde;2,4-Undecadienal;Dihydrojasmone;2-Hexylidenecyclopentanone;2,6,6-Trimethyl-1-cyclohexen-1-acetaldehyde;2,5-Undecadienal;2-Heptylfuran;Norecasantalol;Diisobutylcarbinol;(±)-3,5,5-Trimethyl-1-hexanol;1-Nonanol;3-Nonanol;2-Nonanol	HMDB0030002;HMDB0030252;HMDB0031359;HMDB0031565;HMDB0031728;HMDB0032540;HMDB0033546;HMDB0036190;HMDB0036815;HMDB0031153;HMDB0031198;HMDB0031265;HMDB0031732;HMDB0033916	1	1-Nonanol	C14696	29736.62329	36129.74443	46429.83994	28758.62206	39770.63816	25854.19725	38077.93068	59804.11817	18165.9134	21297.75138	26511.29628	14143.24761	19497.02094	23986.60483	31869.89763	21365.4415	55979.15002	25934.69819	51584.18002	14466.92065	57003.74387	41326.97921	20529.2708	36053.99649	33960.82748	30095.07324	75243.08467	26701.80903	26802.72676	30122.49001	30299.8676	31620.21652
pos-M168T138	168.0280465	2.292266667	1	1	Dipicolinic acid	Organoheterocyclic compounds	Pyridines and derivatives	HMDB0033161	NA	2	gamma-L-Glutamyl-L-pipecolic acid;(2S,2'S)-Pyrosaccharopine	HMDB0038614;HMDB0038676	0	-	-	33245.32595	19093.98063	9094.803655	24620.05468	51478.9119	30980.64393	23577.66782	14509.92938	12789.67459	21899.16418	11762.13825	8621.328196	13797.56037	19958.86479	3571.257485	5829.344769	8684.160269	32918.37382	14840.22744	6110.759588	25682.44167	20824.02483	20702.61201	25897.79431	18042.01122	16277.42906	17132.82169	18402.04674	15577.75632	21024.75318	16784.24639	16263.82276
pos-M168T79	168.027906	1.316908333	1	1	Pyridoxal	Organoheterocyclic compounds	Pyridines and derivatives	HMDB0001545	C00250	4	Urate radical;Quinolinic acid;2,6-Pyridinedicarboxylic acid;2-Keto-glutaramic acid	HMDB0060260;HMDB0000232;HMDB0033161;HMDB0001552	5	Quinolinate;o-Nitrobenzoate;4-Nitrobenzoic_acid;2-Oxoglutaramate;4-Oxoglutaramate	C03722;C16234;C18625;C00940;C05572	2078.964583	4817.643449	1097.463631	3313.104248	2089.791897	1758.025828	3245.796868	2977.845295	4906.298369	3989.251852	3828.177019	2826.432427	2134.648224	2865.613035	1505.285	3597.988956	2594.43243	5585.509292	3366.436823	2876.358205	1999.855017	1000.122337	2162.226573	1079.958794	1964.422895	2536.817249	2030.62991	1800.080685	1938.841066	1869.77422	1825.031896	1711.409933
pos-M169T78	169.0347683	1.305916667	1	1	Uric acid	Organoheterocyclic compounds	Imidazopyrimidines	HMDB0000289	C00366	1	Uric acid	HMDB0000289	1	Urate	C00366	47113.52395	28131.86412	29294.69809	23040.65865	65397.1076	27281.01327	37003.32465	24104.56455	25711.42396	29749.7178	32355.77805	39126.77321	25475.47701	31378.71477	84821.12	27152.24049	27895.06043	16508.28375	44012.46734	18552.74622	32304.85555	26279.94552	36808.88893	37301.9681	33673.509	33425.84182	33119.62631	31971.35234	32893.53529	30872.98517	30914.84266	29452.47589
pos-M169T44	169.0940342	0.733633333	1	1	2-Amino-3-methylbenzoate	Benzenoids	Benzene and substituted derivatives	HMDB0060680	C16571	5	2,6-diaminohexanoic acid;L-Lysine;D-Lysine;(3S)-3,6-Diaminohexanoate;(3S,5S)-3,5-Diaminohexanoate	HMDB0142894;HMDB0000182;HMDB0003405;HMDB0012114;HMDB0012115	7	L-Lysine;D-Lysine;(3S)-3,6-Diaminohexanoate;(3S,5S)-3,5-Diaminohexanoate;2,5-Diaminohexanoate;Lysine;(2R,3R)-3-Methylornithine	C00047;C00739;C01142;C01186;C05161;C16440;C20277	7510.529583	14841.69624	36494.89768	13227.16989	23845.97571	35961.59832	32858.28703	25373.90268	7089.363798	11116.44004	7279.217978	19153.85836	10750.39368	15091.26758	57148.87022	11172.75137	17437.19559	17569.5501	40022.15128	11594.35121	13319.51425	21494.39207	44879.76655	19603.27591	21920.81618	22891.01113	17512.13988	22347.11768	24789.60115	21652.56857	20752.14739	22186.10242
pos-M169T403	169.1209994	6.723466667	1	1	(+)-trans-Chrysanthemic acid	Organic acids and derivatives	Carboxylic acids and derivatives	NA	NA	23	trans-4,5-epoxy-2(E)-decenal;Ethyl (4Z)-4,7-octadienoate;Methyl octynecarboxylate;(+/-)-Dihydromintlactone;2,4-Hexadienyl butyrate;2,4-Hexadienyl isobutyrate;cis-3-Hexenyl crotonate;(+/-)-2-(5-Methyl-5-vinyltetrahydrofuran-2-yl)propionaldehyde;(-)-(Z)-Tetrahydro-6-(2-pentenyl)-2H-pyran-2-one;5,6-Dihydro-6-pentyl-2H-pyran-2-one;6-Hydroxy-2,6-dimethyl-2,7-octadien-4-one;Epoxyartemisia ketone;Ascari…	HMDB0013105;HMDB0031156;HMDB0031273;HMDB0032219;HMDB0032312;HMDB0032313;HMDB0032319;HMDB0032434;HMDB0033700;HMDB0034452;HMDB0034670;HMDB0035714;HMDB0035766;HMDB0035829;HMDB0036067;HMDB0036103;HMDB0037014;HMDB0037175;HMDB0037821;HMDB0040639;HMDB0029359;HMDB0037635;HMDB0038679	34	6-Oxocineole;1,2-Campholide;(+)-exo-5-Hydroxycamphor;Iridodial;(Z)-3,5-Hexadienyl_butyrate;Lilac_aldehyde;Tiglyl_tiglate;(+)-Iridodial;Iridomyrmecin;cis-trans-Nepetalactol;Ascaridole;Chrysanthemic_acid;Diosphenol;(4R,7R)-4-Isopropenyl-7-methyl-2-oxo-oxepanone;(3S,6R)-6-Isopropenyl-3-methyl-2-oxo-oxepanone;(4S,7R)-4-Isopropenyl-7-methyl-2-oxo-oxepanone;(3S,6S)-6-Isopropenyl-3-methyl-2-oxo-oxepanon…	C00848;C02108;C03448;C06069;C08489;C08498;C08546;C09785;C09786;C09804;C09836;C09842;C09854;C11402;C11403;C11414;C11418;C11651;C11937;C11943;C11944;C16461;C18019;C19083;C19731;C20221;C20222;C20223;C20322;C20323;C14218;C14271;C14273;C05026	16396.30756	28827.81915	15541.1326	28387.41327	29029.71339	20691.91697	29986.13528	23358.34181	17973.28827	17617.83631	20543.25984	13493.03159	17372.92752	21605.95701	41033.37048	16851.32771	22095.06132	20426.36076	43060.48164	28605.46908	45570.75997	34545.07127	41082.94763	36754.04627	24005.65996	22482.87149	21290.98697	24884.17659	21670.50412	24861.5801	23228.8288	24193.9455
pos-M170T136	170.0434311	2.269783333	1	1	4-Amino-4-methylpentanoic acid	Unknown	-	NA	NA	11	2-Furoylglycine;L-2,3-Dihydrodipicolinate;N-lactoyl-Glycine;L-Glutamic acid;N-Methyl-D-aspartic acid;N-Acetylserine;O-Acetylserine;D-Glutamic acid;L-4-Hydroxyglutamate semialdehyde;3-(Carboxymethylamino)propanoic acid;DL-Glutamate	HMDB0000439;HMDB0012247;HMDB0062183;HMDB0000148;HMDB0002393;HMDB0002931;HMDB0003011;HMDB0003339;HMDB0006556;HMDB0033550;HMDB0060475	16	L-2,3-Dihydrodipicolinate;3,5-Dihydroxyanthranilate;3-Methylpyrrole-2,4-dicarboxylic_acid;2-Methoxy-5-nitrophenol;2-Methoxy-4-nitrophenol;4-Methyl-5-nitrocatechol;L-Glutamate;D-Glutamate;Glutamate;O-Acetyl-L-serine;L-threo-3-Methylaspartate;N-(Carboxymethyl)-D-alanine;3-Aminopentanedioate;L-4-Hydroxyglutamate_semialdehyde;2-Oxo-4-hydroxy-5-aminovalerate;N-Methyl-D-aspartic_acid	C03340;C11465;C12477;C17385;C17386;C18315;C00025;C00217;C00302;C00979;C03618;C03790;C05574;C05938;C05941;C12269	1860.640197	2241.401833	811.1016963	8666.282868	1890.762466	5664.267268	4625.609178	3513.649889	6917.211309	6384.107712	7158.224485	3796.433052	8687.495009	3247.750224	3581.179908	3162.553372	1542.243935	2431.097878	3306.949216	2359.720329	1736.578271	3215.145576	1954.3476	1819.512364	3225.287748	2790.48036	2875.557622	3357.725953	2811.940645	2951.369541	2695.68174	2709.190694
pos-M171T137	171.0862254	2.279516667	1	1	Nornicotine	Organoheterocyclic compounds	Pyridines and derivatives	HMDB0001126	C06524	0	-	-	0	-	-	10047.7302	16998.40994	2202.708395	49065.69182	1782.262394	26173.63434	40447.89051	17916.48222	31417.21882	25451.55928	21553.50609	18587.67403	16029.90776	1144.231876	3080.681315	27347.60379	26032.07431	22841.12605	16897.13706	119864.7165	55600.88982	20568.18586	41671.7349	39258.48031	8775.002802	8069.287282	8775.481159	7432.156347	8613.540129	7845.10977	8341.97851	7822.91065
pos-M171T395	171.1157717	6.59125	1	1	.gamma.-Decalactone	Unknown	-	NA	NA	5	1,6,7-Trimethylnaphthalene;1,4,5-Trimethyl-naphtalene;Pentylbenzene;1-Methyl-4-(1-methylpropyl)-benzene;2,4-Dimethyl-1-(1-methylethyl)-benzene	HMDB0059701;HMDB0059733;HMDB0059834;HMDB0061809;HMDB0061810	2	Aethusin;Ectocarpen	C08395;C16993	4471.450846	22172.86975	5728.551044	6533.591645	14309.75262	3795.770566	8990.025767	6029.755862	26382.99983	3803.892585	4336.771468	16631.68647	18439.8524	21429.24212	9495.334422	3710.417721	6167.248408	22019.27066	21774.45211	22885.18272	3890.265677	19959.20635	6574.865232	3292.215885	12334.05572	4314.867561	4881.477361	13964.84541	12157.5322	13959.21836	5015.957785	12117.97981
pos-M171T331	171.1369883	5.5155	1	1	.delta.-Decalactone	Unknown	-	NA	NA	50	cis-4-Decenoic acid;trans-Dec-2-enoic acid;8-Methylnonenoate;5Z-Octenyl acetate;Methyl (xi)-3-nonenoate;(±)-6-Methyl-5-hepten-2-yl acetate;3-Decenoic acid;9-Decenoic acid;2-Octenyl acetate;Cyclohexylethyl acetate;Linalool oxide (trans-pyranoid);Linalool oxide III;4-Hydroxy-2,6-dimethyl-7-octen-3-one;Ethyl 3-octenoate;2-Methylbutyl 3-methyl-2-butenoate;1-Octen-3-yl acetate;6-Decanolide;cis-3-Hexen…	HMDB0004980;HMDB0010726;HMDB0012183;HMDB0029358;HMDB0029859;HMDB0030031;HMDB0031002;HMDB0031003;HMDB0031297;HMDB0031362;HMDB0031440;HMDB0031441;HMDB0032119;HMDB0032275;HMDB0032393;HMDB0032452;HMDB0033203;HMDB0033377;HMDB0034427;HMDB0034581;HMDB0034880;HMDB0035122;HMDB0035365;HMDB0035837;HMDB0035839;HMDB0035907;HMDB0036099;HMDB0036211;HMDB0036990;HMDB0036992;HMDB0037021;HMDB0037116;HMDB0037217;HMD…	13	6-endo-Hydroxycineole;(E)-3,7-Dimethylocta-1,6-diene-3,8-diol;Limonene-1,2-diol;(+)-Neomatatabiol;Citronellate;(6E)-8-Hydroxygeraniol;p-Menth-8-ene-1,2-diol;(4R,7S)-7-Isopropyl-4-methyloxepan-2-one;7-Isopropyl-4-methyloxepan-2-one;8-Methyl-6-nonenoic_acid;(1R,2R,4S)-Limonene-1,2-diol;2-exo-Hydroxy-1,8-cineole;(S)-3-Acetyloctanal	C03092;C04433;C07276;C09790;C16462;C17621;C18020;C18027;C18066;C18202;C19082;C20326;C21139	36251.20627	5247.71712	20147.5631	20902.94012	3549.569224	4475.838511	17925.79231	59189.04308	9110.058306	11044.13483	5928.132759	8127.712781	6391.2677	37530.93454	1748.467355	20164.49936	4640.677436	48779.49871	7556.085459	20515.9225	32688.29009	7642.322383	12342.1937	30883.95354	8530.487855	7983.882087	6171.791422	9000.736979	9933.360517	10604.24259	7199.680395	10822.35503
pos-M172T175	172.1318176	2.913383333	1	1	Gabapentin	Organic acids and derivatives	Carboxylic acids and derivatives	HMDB0005015	null	12	Gabapentin;Methyl 2-octynoate;2,4-Hexadienyl propionate;2-Nonenoic acid gamma-lactone;(E)-2,6-Dimethyl-2,5-heptadienoic acid;3,5,5-Trimethyl-1,2-cyclohexanedione;Enol-3,5,5-Trimethyl-1,2-cyclohexanedione;Octahydro-2H-1-benzopyran-2-one;Allyl hexenoate;xi-2,2,6-Trimethyl-1,4-cyclohexanedione;Anapear;4-Oxo-2-nonenal	HMDB0005015;HMDB0031302;HMDB0032314;HMDB0032442;HMDB0035135;HMDB0036177;HMDB0036239;HMDB0037276;HMDB0038268;HMDB0038697;HMDB0040285;HMDB0060285	1	Boschnialactone	C09772	11544.35943	10301.1318	7150.803653	342.1332141	4731.751551	3346.077864	7147.549612	9542.853622	9517.484951	8548.42889	10541.45406	6638.773199	8395.481554	7212.683293	1831.410113	2963.500083	4495.752102	18905.74797	16157.16938	2456.200646	9273.652186	13454.68247	4316.746873	8886.952147	10444.93975	12384.33906	11540.41524	10731.48172	12318.68465	11865.6101	10554.83884	11555.15101
pos-M175T103	175.0853847	1.7169	1	1	Val-Gly	Organic acids and derivatives	Carboxylic acids and derivatives	HMDB0029127	NA	7	Demethylated antipyrine;1H-Indole-3-acetamide;2-Methoxy-(3 or 5 or 6)-isopropylpyrazine;2-Isopropyl-5-methoxypyrazine;2-Isopropyl-6-methoxypyrazine;2-Isopropyl-3-methoxypyrazine;1-nitrosonaphthalene	HMDB0006240;HMDB0029739;HMDB0032381;HMDB0040052;HMDB0040053;HMDB0040340;HMDB0062189	5	(Indol-3-yl)acetamide;Indole-3-acetaldehyde_oxime;Edaravone;4-(Hydroxylamino)-N,N-dimethylaniline;1-Nitrosonaphthalene	C02693;C02937;C13008;C19681;C14788	4667.738814	4252.124397	20927.30784	17884.87274	4180.247929	11268.79609	9403.208607	3906.561383	4366.850829	5379.715455	3680.638772	3699.60097	5390.678054	3753.311495	4026.547224	7157.141679	6308.771505	9090.858026	8023.258554	26333.39206	4410.576249	3383.923179	3923.237555	4263.918857	4642.517382	4365.555611	4136.831932	3732.609966	5141.045887	5459.648797	3823.789926	3976.113816
pos-M175T45_2	175.1189407	0.751766667	1	1	Gly-Val	Organic acids and derivatives	Carboxylic acids and derivatives	HMDB0028854	NA	2	L-Arginine;D-Arginine	HMDB0000517;HMDB0003416	3	L-Arginine;D-Arginine;Amino_acid(Arg-)	C00062;C00792;C02385	492538.396	894501.169	2835401.666	287467.1965	1467552.066	2344331.885	1341225.641	677800.1864	199549.4033	412897.9773	165387.8913	753003.9224	220427.0255	382370.9649	4352268.517	627061.1156	787347.1942	529717.4445	1643480.587	2211496.5	343753.1204	409513.0872	1622391.393	150135.3235	814852.3515	879205.7126	895919.7642	902390.3619	832105.061	809210.5112	819394.5315	879121.363
pos-M175T142	175.1176274	2.360841667	1	1	Arginine	Organic acids and derivatives	Carboxylic acids and derivatives	HMDB0000517	C00062	2	L-Arginine;D-Arginine	HMDB0000517;HMDB0003416	3	L-Arginine;D-Arginine;Amino_acid(Arg-)	C00062;C00792;C02385	70367.86177	13379.77205	33398.10264	165761.9261	20580.07669	73053.76915	34627.34088	68839.64095	44803.92976	67678.99536	53136.35552	74848.60892	79316.24735	40286.12886	312361.198	116667.7269	30459.06076	23122.82845	19919.80878	131674.7106	30904.98138	54506.18372	36573.42554	33753.44306	90766.62182	88567.5887	38417.16853	84887.93127	37298.26624	54758.25372	88938.52548	96121.16677
pos-M175T221	175.1469485	3.68515	1	1	1-Methyl-4-(1-methyl-2-propenyl)-benzene	Lipids and lipid-like molecules	Prenol lipids	HMDB0061824	null	6	5,7alpha-Dihydro-1,4,4,7a-tetramethyl-4H-indene;1,2,3,4,Tetrahydro-1,5,7-trimethylnapthalene;alpha-Ionene;1-Methyl-4-(1-methyl-2-propenyl)-benzene;1,4-Undecadiene;(Z)-1,5-Undecadiene	HMDB0036683;HMDB0059696;HMDB0059826;HMDB0061824;HMDB0032712;HMDB0041218	0	-	-	60685.19796	96195.31337	54250.57025	46133.03887	132137.9262	45257.88673	40634.06641	49097.68928	77859.57891	42357.17003	56711.14865	42728.71732	62459.12257	81043.63867	36029.5461	34029.59534	62452.321	66766.13675	82658.70089	46125.86683	57283.61134	64438.53688	43425.18894	60208.03753	86708.86599	84240.20214	148754.646	77589.45861	79988.06396	86984.19757	77920.02164	71738.78496
pos-M176T49	176.0673572	0.820366667	1	1	Guanidinosuccinic acid	Organic acids and derivatives	Carboxylic acids and derivatives	HMDB0003157	C03139	4	Indoleacetic acid;5-Hydroxyindoleacetaldehyde;Hydroxymethyl indol-3-yl ketone;1-Methoxy-1H-indole-3-carboxaldehyde	HMDB0000197;HMDB0004073;HMDB0038628;HMDB0040972	9	Indole-3-acetate;NH2Mec;N-Acetylindoxyl;(Indol-3-yl)glycolaldehyde;5-Hydroxyindoleacetaldehyde;2-Methylquinoline-3,4-diol;3-Methyl-quinolin-2,8-diol;Gentianine;3-Hydroxy-2-methyl-1H-quinolin-4-one	C00954;C01386;C02298;C03230;C05634;C06331;C06344;C06525;C11504	2588.142353	31736.45929	1925.262666	41017.95128	1954.495486	13042.51933	795.8824119	1693.005556	1474.17969	85807.99618	52173.00094	2276.448771	71385.43843	2302.072401	1852.922708	3768.596328	55176.02544	2143.333443	3306.625475	6423.657494	2148.241281	1425.245867	1729.242258	1597.369866	4258.776818	2535.042855	2425.03617	3104.901245	1782.389371	1088.094696	1891.624841	3126.606337
pos-M176T48_2	176.1021388	0.801758333	1	1	Citrulline	Organic acids and derivatives	Carboxylic acids and derivatives	HMDB0000904	C00327	3	Citrulline;Argininic acid;1-(Hydroxymethyl)-5,5-dimethyl-2,4-imidazolidinedione	HMDB0000904;HMDB0003148;HMDB0031670	3	L-Citrulline;4-Methylene-L-glutamine;5-Hydroxyectoine	C00327;C01109;C16432	66030.94741	20686.34441	51498.58583	24685.24582	66556.69102	91481.70203	205537.2964	50217.44488	55226.83599	70492.99584	36838.6592	27917.8653	62602.80373	93438.29964	41328.67866	39594.51739	25087.18498	31779.36571	81580.81761	8995.92873	87370.16222	41119.14513	257915.3666	295317.67	77900.0609	75871.7581	76326.7072	75989.77121	73547.60262	73563.9361	73027.7473	77324.19119
pos-M177T432	177.0894993	7.203891667	1	1	Cinnamic acid ethyl ester	Unknown	-	NA	C06359	26	2,2-dimethyl-2H-chromen-5-ol;2-[(1E)-3-methylbuta-1,3-dien-1-yl]benzene-1,3-diol;5-benzyloxolan-2-one;(1E)-1-(4-hydroxyphenyl)pent-1-en-3-one;4-(3-methoxyphenyl)but-3-en-2-one;1-hydroxy-3-methyl-4-phenylbut-3-en-2-one;3-(hydroxymethyl)-4-phenylbut-3-en-2-one;4-(3-hydroxyphenyl)-3-methylbut-3-en-2-one;4-(4-hydroxyphenyl)-3-methylbut-3-en-2-one;1-(2-methyl-3-phenyloxiran-2-yl)ethan-1-one;Cinnamyl a…	HMDB0126379;HMDB0126467;HMDB0132267;HMDB0132973;HMDB0133466;HMDB0133677;HMDB0133678;HMDB0133679;HMDB0133680;HMDB0133681;HMDB0029699;HMDB0033834;HMDB0036905;HMDB0037142;HMDB0037145;HMDB0031302;HMDB0032314;HMDB0032442;HMDB0035135;HMDB0036177;HMDB0036239;HMDB0037276;HMDB0038268;HMDB0038697;HMDB0040285;HMDB0060285	8	Ethyl_cinnamate;Lachnophyllum_ester;Prenylbenzoquinone;Cinnamyl_acetate;cis-1,2-Dihydroxy-1,2-dihydro-8-methylnaphthalene;cis-1,2-Dihydroxy-1,2-dihydro-7-methylnaphthalene;5,6,7,8-Tetrahydro-2-naphthoic_acid;Boschnialactone	C06359;C08453;C10389;C12299;C14083;C14102;C14111;C09772	10480.29324	10281.91488	9744.328086	7909.568312	15543.22538	30994.33428	10787.45689	17247.58458	24000.09544	24555.18195	23638.18053	11906.34117	50675.78947	16870.97936	11226.18221	10347.91855	11880.9331	24236.9894	9545.209764	8216.897731	10976.6843	12341.50643	8738.618141	9773.023954	12499.67112	13174.21129	12665.11122	11304.54718	10198.1774	13553.83173	12543.75639	11956.49622
pos-M177T147	177.1011953	2.450833333	1	1	1-Acetylindole	Organoheterocyclic compounds	Indoles and derivatives	NA	NA	4	Serotonin;Cotinine;N-Hydroxy-1-aminonaphthalene;Indoleacetaldehyde	HMDB0000259;HMDB0001046;HMDB0062503;HMDB0001190	7	Serotonin;N-Hydroxyl-tryptamine;5-(N-Methyl-4,5-dihydro-1H-pyrrol-2-yl)pyridin-2-ol;Indole-3-acetaldehyde;3-Methyl-quinolin-2-ol;Echinopsine;N-Hydroxy-1-aminonaphthalene	C00780;C17203;C21075;C00637;C06345;C10663;C14789	9102.6032	9212.387714	72611.02271	13121.27854	59002.14928	22934.68372	27685.00376	2764.32628	12097.92572	9710.05244	1610.989141	10715.40672	7154.096722	1393.869628	53366.07241	23664.1002	43130.08272	3473.428268	12143.85033	56281.39975	50522.66516	9865.03201	21954.72643	25636.48361	19519.55661	23416.89667	21294.10738	19131.70615	23746.44557	18294.44596	21645.06503	20825.05007
pos-M179T403_1	179.141687	6.72195	1	1	Geijerone	Lipids and lipid-like molecules	Prenol lipids	HMDB0038194	null	34	Propofol;Tricycloekasantal;4-Methyl-1-phenyl-2-pentanol;3-Methyl-1-phenyl-3-pentanol;2,5-Diisopropylphenol;11-Methyl-7-oxatetracyclo[6.3.1.01,6.04,11]dodecane;7-Isopropyl-5-methylbicyclo[2.2.2]oct-5-en-2-one;2-Ethoxy-1-methyl-4-(1-methylethyl)benzene;Quinceoxepine;Geijerone;Decanal;(E)-3-decen-1-ol;2-Decanone;cis-4-Decenol;3-Decanone;3,7-Dimethyloctanal;(+/-)-4-Ethyloctanal;2-DECENOL;Menthanol;D-…	HMDB0014956;HMDB0031194;HMDB0031568;HMDB0031731;HMDB0032579;HMDB0035055;HMDB0036681;HMDB0037272;HMDB0038107;HMDB0038194;HMDB0011623;HMDB0013810;HMDB0031409;HMDB0032206;HMDB0032212;HMDB0032241;HMDB0032274;HMDB0032532;HMDB0034717;HMDB0035093;HMDB0035094;HMDB0035726;HMDB0035763;HMDB0035764;HMDB0035765;HMDB0037020;HMDB0037171;HMDB0037223;HMDB0037806;HMDB0039854;HMDB0041628;HMDB0059861;HMDB0003352;HMD…	7	Propofol;4-n-Hexylphenol;(-)-Menthol;(+)-Neomenthol;beta-Citronellol;(-)-Citronellol;Decanal	C07523;C14465;C00400;C00553;C09849;C11386;C12307	30139.22504	45746.46874	37804.33172	49441.7318	63238.81588	42533.59564	60079.09797	41955.93265	25434.15139	36358.60067	36532.5353	18683.17635	39165.69008	37714.5409	47355.24171	32474.01398	34710.00298	35055.47383	87526.88653	44740.36488	105404.4264	73827.44633	81603.08921	68809.78571	45273.90844	47325.95838	46480.74502	44250.42269	47260.45062	47078.42242	46034.07036	46020.19283
pos-M180T137	180.0866966	2.281116667	1	1	D-(+)-Glucosamine	Organic oxygen compounds	Organooxygen compounds	HMDB0001514	C00329	14	Glucosamine;Fructosamine;beta-D-Glucosamine;7-Aminomethyl-7-carbaguanine;2-Hydroxyadipic acid;3-Hydroxyadipic acid;3-Hydroxymethylglutaric acid;2(R)-Hydroxyadipic acid;Levoglucosan;D-1-Deoxy-erythro-hexo-2,3-diulose;Diethyl dicarbonate;D-1,5-Anhydrofructose;2-Hydroxy-2-ethylsuccinic acid;(-)-1-Methylpropyl 1-propenyl disulfide	HMDB0001514;HMDB0002030;HMDB0030091;HMDB0011690;HMDB0000321;HMDB0000345;HMDB0000355;HMDB0000368;HMDB0000640;HMDB0029934;HMDB0032873;HMDB0041561;HMDB0059758;HMDB0034426	34	D-Glucosamine;1-Amino-1-deoxy-scyllo-inositol;D-Galactosamine;D-Mannosamine;Nojirimycin;beta-D-Glucosamine;Kanosamine;neo-Inosamine-2;L-Altrosamine;D-Allosamine;D-Gulosamine;L-Idosamine;D-Talosamine;7-Aminomethyl-7-carbaguanine;Lichenin;(R)-3,3-Dimethylmalate;3-Ethylmalate;2-Hydroxyadipate;(R)-2-Ethylmalate;L-Rhamnono-1,4-lactone;(2R,3S)-2,3-Dimethylmalate;3-Hydroxy-3-methylglutarate;2-Dehydro-3-…	C00329;C01214;C02262;C03570;C06763;C08349;C12212;C17578;C21035;C21038;C21048;C21051;C21060;C16675;C00478;C01088;C01989;C02360;C02488;C02991;C03652;C03761;C03827;C03979;C06158;C06159;C06474;C06478;C06485;C11592;C16390;C17209;C18028;C20902	37553.71584	61592.63099	6358.085439	68235.6645	32836.06829	37521.86583	30958.92433	18441.80279	51153.57326	49297.21534	36617.36414	66202.99386	42278.74963	36322.66079	11813.054	33588.14652	8910.610472	21562.63563	15179.09288	24755.25628	12199.17169	19980.80776	15969.02154	18538.82893	27032.77682	25652.92833	27639.07154	24848.03133	24959.79979	26102.85669	23137.05816	23511.54639
pos-M180T231	180.1007623	3.851158333	1	1	DL-.beta.-Homophenylalanine	Organic acids and derivatives	Carboxylic acids and derivatives	HMDB0000159	NA	39	2(N)-Methyl-norsalsolinol;(R)-Salsolinol;alpha-Methylphenylalanine;N-methylphenylalanine;Maltoxazine;3,5-Dimethylphenyl methylcarbamate;Ethyl N-methylanthranilate;1,2,3,4,5,6-Hexahydro-5-(1-hydroxyethylidene)-7H-cyclopenta[b]pyridin-7-one;2,3-Dihydro-5-(3-hydroxypropanoyl)-1H-pyrrolizine;3,4-Methylenedioxyamphetamine;Salsolinol;Tranexamic Acid;(S)-Homostachydrine;4-(3-hydroxyphenyl)but-3-en-2-one…	HMDB0001189;HMDB0005199;HMDB0029223;HMDB0029224;HMDB0030372;HMDB0031811;HMDB0033763;HMDB0039655;HMDB0040021;HMDB0041931;HMDB0042012;HMDB0014447;HMDB0033433;HMDB0133504;HMDB0133594;HMDB0133595;HMDB0133596;HMDB0133597;HMDB0133598;HMDB0133599;HMDB0133747;HMDB0133748;HMDB0133749;HMDB0133750;HMDB0133751;HMDB0133752;HMDB0133755;HMDB0135643;HMDB0141046;HMDB0141158;HMDB0029714;HMDB0032611;HMDB0033591;HMD…	21	Phenacetin;(-)-Salsolinol;Fusaric_acid;Xylylcarb;L-Homophenylalanine;XMC;Propham;(2S,3S)-3-Methylphenylalanine;Homostachydrine;Lentiginosine;Tranexamic_acid;cis-1,2-Dihydronaphthalene-1,2-diol;(1S,2S)-1,2-Dihydronaphthalene-1,2-diol;1,2-Dihydronaphthalene-1,2-diol;Methyl_cinnamate;Isosafrole;p-Methoxycinnamaldehyde;Safrole;4-Hydroxycinnamoylmethane;trans-2-Phenylcyclopropanecarboxylic_acid;Eugeno…	C07591;C09642;C10146;C14579;C17235;C18771;C18887;C20895;C08283;C10155;C12535;C04314;C04514;C06205;C06358;C10472;C10475;C10490;C12088;C15419;C20269	127677.1884	84314.21837	61693.26008	110418.9446	159927.3677	197358.8976	295213.5927	648323.4768	321172.0119	358264.2459	528065.4821	251874.597	685165.9679	922416.7947	679067.8016	312037.526	228394.175	319433.4845	83252.71354	81421.29534	97804.20909	78475.98583	164416.7468	87567.85716	236649.0953	238619.9758	215673.1552	233533.3153	424527.5843	237986.7628	237016.6319	222382.0835
pos-M181T404	181.1572419	6.727683333	1	1	2-trans-6-cis-Dodecadienal	Organic oxygen compounds	Organooxygen compounds	HMDB0032531	null	9	Homodihydrojasmone;2-trans-6-cis-Dodecadienal;cis-Quinceoxepane;Tricycloekasantalol;(2E,4E)-2,4-Dodecadienal;Decyl alcohol ;(±)-3-Decanol;3,7-Dimethyl-3-octanol;(R)-Dihydrocitronellol	HMDB0031181;HMDB0032531;HMDB0038108;HMDB0039339;HMDB0039590;HMDB0011624;HMDB0031408;HMDB0035246;HMDB0035411	2	(3Z,6Z,9Z)-3,6,9-Dodecatrien-1-ol;1-Decanol	C08375;C01633	39270.18504	46541.23165	61704.02943	41724.01526	45165.30415	33131.85975	40415.6937	28535.8484	19255.56486	29205.43457	32915.88871	44058.18374	24117.78766	31093.63066	36097.34669	21688.28617	27731.45807	32348.0539	56623.25035	47974.34642	61943.14521	44044.58401	51808.85644	44731.19806	34542.8097	34772.22172	77579.61941	27860.95508	34148.19025	35168.26783	34861.46011	31479.35111
pos-M181T286	181.1573567	4.76845	1	1	(2E,4E)-2,4-Dodecadienal	Organic oxygen compounds	Organooxygen compounds	HMDB0039590	null	9	Homodihydrojasmone;2-trans-6-cis-Dodecadienal;cis-Quinceoxepane;Tricycloekasantalol;(2E,4E)-2,4-Dodecadienal;Decyl alcohol ;(±)-3-Decanol;3,7-Dimethyl-3-octanol;(R)-Dihydrocitronellol	HMDB0031181;HMDB0032531;HMDB0038108;HMDB0039339;HMDB0039590;HMDB0011624;HMDB0031408;HMDB0035246;HMDB0035411	2	(3Z,6Z,9Z)-3,6,9-Dodecatrien-1-ol;1-Decanol	C08375;C01633	11789.15684	20611.78219	23199.63096	7760.123865	15564.87412	10703.137	6356.286059	11958.79589	13236.25529	13879.90747	10297.19095	13151.28354	25097.00418	24575.53699	3431.506448	4325.139419	7039.33548	23976.717	14541.58396	3472.521696	42701.05633	14591.52112	12153.88529	73683.74052	10626.91917	10352.99382	8332.199037	11036.83028	11118.98498	13470.98408	12260.53585	11457.62521
pos-M182T101_2	182.080593	1.684283333	1	1	Tyrosine	Organic acids and derivatives	Carboxylic acids and derivatives	HMDB0000158	C00082	25	L-Tyrosine;4-Hydroxy-4-(3-pyridyl)-butanoic acid;L-Threo-3-Phenylserine;Beta-Tyrosine;o-Tyrosine;Meta-Tyrosine;4,6,7-Trihydroxy-1,2,3,4-tetrahydroisoquinoline;Methyl Phenylglyoxalate;3-(3-hydroxyphenyl)prop-2-enoic acid;3-phenyloxirane-2-carboxylic acid;3-(4-hydroxyphenyl)prop-2-enoic acid;4-methoxy-1-benzofuran-6-ol;3-(2-hydroxyphenyl)prop-2-enoic acid;3-(2,3-dihydroxyphenyl)prop-2-enal;3-(2,5-d…	HMDB0000158;HMDB0001119;HMDB0002184;HMDB0003831;HMDB0006050;HMDB0059720;HMDB0060280;HMDB0062605;HMDB0125104;HMDB0126545;HMDB0128076;HMDB0129375;HMDB0134028;HMDB0134029;HMDB0134030;HMDB0134031;HMDB0141767;HMDB0141768;HMDB0000205;HMDB0001713;HMDB0002035;HMDB0002641;HMDB0012225;HMDB0030677;HMDB0041592	18	L-Tyrosine;Tyrosine;L-threo-3-Phenylserine;3-Amino-3-(4-hydroxyphenyl)propanoate;D-Tyrosine;gamma-Hydroxy-3-pyridinebutanoate;N-Hydroxy-L-phenylalanine;3-Hydroxy-L-phenylalanine;(S)-beta-Tyrosine;Phenylpyruvate;4-Coumarate;trans-2-Hydroxycinnamate;2-Hydroxy-3-phenylpropenoate;cis-2-Hydroxycinnamate;cis-p-Coumarate;3-Oxo-3-phenylpropanoate;Caffeic_aldehyde;trans-3-Hydroxycinnamate	C00082;C01536;C03290;C04368;C06420;C19579;C19712;C20807;C21308;C00166;C00811;C01772;C02763;C05838;C06738;C07114;C10945;C12621	276403.5561	252340.1236	898910.9359	218787.8868	999312.3789	1293318.632	1340109.813	693579.9785	207008.7769	477643.7674	215237.8427	432568.4318	244606.846	441126.6917	2140736.006	655432.9663	624799.7083	373785.2172	503306.3864	459652.9312	675648.6827	299150.1099	1539658.907	750323.2984	714748.1557	697083.8915	662256.1002	672483.0247	678085.5851	702693.2445	698733.8277	677346.8095
pos-M183T136	183.0500827	2.269708333	1	1	1-Methyluric acid	Organoheterocyclic compounds	Imidazopyrimidines	HMDB0003099	C16359	4	3-Methyluric acid;9-Methyluric acid;1-Methyluric acid;7-Methyluric acid	HMDB0001970;HMDB0001973;HMDB0003099;HMDB0011107	2	7-Methyluric_acid;1-Methyluric_acid	C16355;C16359	3369.76386	8959.123224	953.5296259	6809.411909	2020.872879	8473.505403	39184.94225	22209.09881	54786.30715	28904.04888	37438.64208	7919.512789	23740.18122	18567.37802	3065.930278	46431.97253	89811.2681	28856.5061	5191.762333	3482.931564	3619.540585	3363.818092	2180.633727	2839.993969	14837.55799	15801.34091	14185.11613	14047.29736	14630.24222	14050.94823	14110.90146	13404.04142
pos-M184T135	184.0591818	2.257025	1	1	4-Pyridoxic acid	Organoheterocyclic compounds	Pyridines and derivatives	HMDB0000017	C00847	12	4-Pyridoxic acid;hydroxybutyrylglycine;Aminoadipic acid;Acetylhomoserine;(±)-2,2'-Iminobispropanoic acid;Glutamate, gamma-methyl ester;N-Acetylthreonine;N-methyl-L-glutamic Acid;Phthalic acid;Benzoquinoneacetic acid;Terephthalic acid;3,4-Methylenedioxybenzoic acid	HMDB0000017;HMDB0094716;HMDB0000510;HMDB0029423;HMDB0033747;HMDB0061715;HMDB0062557;HMDB0062660;HMDB0002107;HMDB0002334;HMDB0002428;HMDB0032613	19	4-Pyridoxate;3-Carboxy-4-methoxy-N-methyl-2-pyridone;3-Hydroxy-4-hydroxymethyl-2-methylpyridine-5-carboxylate;5-Methoxy-3-hydroxyanthranilate;3,5-Dihydroxy-phenylglycine;L-2-Aminoadipate;N-Methyl-L-glutamate;O-Acetyl-L-homoserine;beta-Alanopine;Alanopine;L-Glutamate_methylester;4-Methyl-L-glutamate;3-Amino-2,3-dideoxy-scyllo-inosose;D-Alanyl-(R)-lactate;Phthalate;4-Hydroxyphenylglyoxylate;Terepht…	C00847;C04447;C04773;C11466;C12026;C00956;C01046;C01077;C02207;C03210;C05016;C06234;C17581;C19694;C01606;C03590;C06337;C14096;C14100	9741.109241	39288.01738	4100.132177	44923.6472	6202.926537	14827.08498	14847.09803	16728.72613	34002.24422	19309.23732	24099.23988	18233.13452	15392.39401	13716.98159	4511.360715	19746.18393	27077.40262	13729.87159	24983.2754	17206.2512	13610.96693	10280.09713	15712.42289	14122.34504	17425.32606	16492.67125	14810.15453	15509.49421	15871.00455	12609.75424	14776.00077	16279.29305
pos-M184T322	184.0719927	5.371466667	1	1	Phosphocholine	Organic oxygen compounds	Organooxygen compounds	HMDB0000247	C00588	1	Artonol D	HMDB0030495	0	-	-	16482.65969	11353.88674	12459.38461	21169.37167	46556.56873	12009.11454	65228.96289	26778.25812	13332.07669	49972.28081	32621.6197	10452.37969	22524.57862	26970.92775	70986.92638	40854.51245	39593.45872	23139.02684	10452.72813	11681.02229	25731.49691	18695.03705	11809.72831	7423.657253	27566.18018	33376.05875	33527.67961	29065.65213	35305.38359	32540.9309	24058.42318	35765.75407
pos-M185T142	185.1019909	2.361025	1	1	Phenylpiperazine	Unknown	-	NA	NA	3	Pteroside A;Pteroside D;Scorzoside	HMDB0030758;HMDB0036603;HMDB0040713	0	-	-	9509.57408	9930.364843	206949.6462	2229.572933	6571.346952	25426.43548	128388.2206	96501.60574	159246.3734	138025.3983	119330.724	9137.944794	115026.108	155420.9076	19611.1879	183635.4421	161163.8059	123235.2256	9023.258202	49644.71369	68136.4043	5882.133508	10128.02614	9024.224241	47945.52715	42249.94631	41951.00362	44580.25203	42833.05972	42888.39222	40375.95985	42535.26445
pos-M185T404	185.1523431	6.727441667	1	1	Undecylenic acid	Lipids and lipid-like molecules	Fatty Acyls	HMDB0033724	C13910	32	(Z)-3-Methyl-3-decenoic acid;(Z)-3-Methyl-4-decenoic acid;trans-2-Hexyl-1-cyclopropaneacetic acid;Ethyl (E)-2-nonenoate;Ethyl 3-cyclohexylpropionate;cis-3-Hexenyl pentanoate;2,3-Undecanedione;(E)-3-Heptenyl 2-methylpropanoate;3-Hexenyl 2-methylbutyrate;Methyl 2-decenoate;6-Methyl-5-hepten-2-one propyleneglycol acetal;cis-3-Octenyl propionate;Pent-2-enyl hexanoate;Prenyl caproate;trans-2-Hexenyl 2…	HMDB0031062;HMDB0031063;HMDB0031087;HMDB0031272;HMDB0031406;HMDB0031691;HMDB0031843;HMDB0032308;HMDB0032320;HMDB0032396;HMDB0032404;HMDB0032453;HMDB0032461;HMDB0032489;HMDB0032534;HMDB0033371;HMDB0033724;HMDB0034428;HMDB0034429;HMDB0036140;HMDB0036784;HMDB0037106;HMDB0037185;HMDB0037225;HMDB0037309;HMDB0038273;HMDB0038274;HMDB0038277;HMDB0038278;HMDB0038311;HMDB0038906;HMDB0040593	5	gamma-Undecalactone;Citronellyl_formate;11-Undecanolactone;Undecylenic_acid;2-Ethylhexyl_acrylate	C08571;C12295;C13823;C13910;C19420	34417.53199	45342.07661	63823.88105	39785.43332	54702.67377	32702.07436	69146.81453	28954.82305	17427.39063	27316.57613	24171.4966	10043.75258	14813.40551	13855.1469	41359.80356	23710.14785	33037.06333	26238.73489	58019.27015	60749.67983	71530.6517	48407.56462	68842.58463	49656.71142	36974.87226	34493.42521	35625.56018	34813.91486	35051.56709	37704.41672	36282.48793	35781.76194
pos-M185T252	185.1526948	4.194891667	1	1	Prenyl caproate	Lipids and lipid-like molecules	Fatty Acyls	HMDB0032489	C13422	32	(Z)-3-Methyl-3-decenoic acid;(Z)-3-Methyl-4-decenoic acid;trans-2-Hexyl-1-cyclopropaneacetic acid;Ethyl (E)-2-nonenoate;Ethyl 3-cyclohexylpropionate;cis-3-Hexenyl pentanoate;2,3-Undecanedione;(E)-3-Heptenyl 2-methylpropanoate;3-Hexenyl 2-methylbutyrate;Methyl 2-decenoate;6-Methyl-5-hepten-2-one propyleneglycol acetal;cis-3-Octenyl propionate;Pent-2-enyl hexanoate;Prenyl caproate;trans-2-Hexenyl 2…	HMDB0031062;HMDB0031063;HMDB0031087;HMDB0031272;HMDB0031406;HMDB0031691;HMDB0031843;HMDB0032308;HMDB0032320;HMDB0032396;HMDB0032404;HMDB0032453;HMDB0032461;HMDB0032489;HMDB0032534;HMDB0033371;HMDB0033724;HMDB0034428;HMDB0034429;HMDB0036140;HMDB0036784;HMDB0037106;HMDB0037185;HMDB0037225;HMDB0037309;HMDB0038273;HMDB0038274;HMDB0038277;HMDB0038278;HMDB0038311;HMDB0038906;HMDB0040593	5	gamma-Undecalactone;Citronellyl_formate;11-Undecanolactone;Undecylenic_acid;2-Ethylhexyl_acrylate	C08571;C12295;C13823;C13910;C19420	100823.9837	216998.254	107333.9122	44974.9128	56238.86056	131945.3049	112273.3426	194577.9399	245886.596	232392.3357	300244.2827	107982.8234	260116.8366	217582.4667	137674.4412	299706.1771	115911.4152	145666.7476	57770.99876	42160.45215	224328.5535	189561.0272	208457.0675	106240.4668	139852.0785	131770.0831	131250.0888	134892.408	141516.4594	128776.494	131404.7595	142809.6075
pos-M187T52_1	187.1066116	0.863125	1	1	Prolyl-Alanine	Organic acids and derivatives	Carboxylic acids and derivatives	HMDB0029010	null	8	Alanyl-Proline;Prolyl-Alanine;Norepinephrine;Pyridoxine;6-Hydroxydopamine;5-Hydroxydopamine;6-Acetyl-2,3-dihydro-2-(hydroxymethyl)-4(1H)-pyridinone;xi-Norepinephrine	HMDB0028695;HMDB0029010;HMDB0000216;HMDB0000239;HMDB0001537;HMDB0004817;HMDB0035178;HMDB0037685	2	Pyridoxine;L-Noradrenaline	C00314;C00547	35574.50125	31835.84804	109093.7543	23934.51986	81020.45577	77424.87935	102840.0463	34174.06258	51420.03358	71614.31177	49833.41399	46341.30366	42768.50777	72388.4168	169315.2155	132688.2037	78446.79491	54663.62914	52493.01379	46850.14018	95964.11916	48989.09697	66010.28762	88547.9563	65060.96693	67364.6307	67768.19561	66369.43425	63255.96194	64648.07475	62802.12635	61149.80029
pos-M187T228	187.1466596	3.792516667	1	1	(E)-10-Hydroxy-8-decenoic acid	Organic acids and derivatives	Hydroxy acids and derivatives	HMDB0039533	null	2	7-Ethyl-5,6-dihydro-1,4-dimethylazulene;7-Ethyl-3,6-dihydro-1,4-dimethylazulene	HMDB0035759;HMDB0036471	0	-	-	22269.42312	20627.60926	18602.0934	11570.14944	20923.47704	10818.79975	14217.28978	19188.59486	28548.65669	11886.72656	39438.89097	16771.95967	14262.42854	25287.36614	15394.39665	22903.25677	14544.00284	51937.78132	12731.98985	8172.041428	18495.4357	19684.89144	13356.05004	18057.86407	16505.82006	16733.36173	19846.15433	16424.38988	14440.78759	14571.21484	8329.244402	10662.18643
pos-M188T46	188.1745215	0.76925	1	1	N8-Acetylspermidine	Organic acids and derivatives	Carboximidic acids and derivatives	HMDB0002189	C01029	3	N1-Acetylspermidine;N8-Acetylspermidine;N(8)-Acetylspermidinium	HMDB0001276;HMDB0002189;HMDB0060288	2	N1-Acetylspermidine;N8-Acetylspermidine	C00612;C01029	5774.288392	67223.95739	2325.65331	9439.666447	3771.620382	13624.30563	4590.87514	18743.17597	25378.87856	7363.041491	13088.83947	9404.140191	11164.11192	5867.874016	15490.247	3278.584563	8085.707747	8997.299588	14202.98709	2493.126659	9426.620598	3678.860359	12307.18732	12690.18403	8754.245176	7873.536343	8495.571331	6225.588057	8651.038579	8303.925602	8130.150905	6749.327966
pos-M189T215	189.0684016	3.576466667	1	1	Trigoforin	Phenylpropanoids and polyketides	Coumarins and derivatives	HMDB0029495	null	0	-	-	0	-	-	13348.37922	8144.294183	8331.813828	8120.715164	9965.717912	8199.224465	10551.88114	11533.52428	6555.377822	3675.591694	4409.009738	14101.24658	24828.26296	15798.58735	9050.910383	15617.04932	10363.51033	15279.87099	4653.106462	8099.911059	15432.76085	2821.051318	5331.935201	9992.876205	8925.399849	9055.571928	11712.67122	6737.482878	18607.26415	9890.043826	9297.075271	5511.06038
pos-M189T52	189.1220919	0.8646	1	1	N.alpha.-Acetyl-L-lysine	Organic acids and derivatives	Carboxylic acids and derivatives	HMDB0000446	C12989	8	Alanyl-Valine;N6-Acetyl-L-lysine;N-Alpha-acetyllysine;Glycylleucine;Glycyl-Isoleucine;Isoleucyl-Glycine;Leucyl-Glycine;Valyl-Alanine	HMDB0028700;HMDB0000206;HMDB0000446;HMDB0000759;HMDB0028844;HMDB0028907;HMDB0028929;HMDB0029120	6	Glycyl-leucine;N6-Acetyl-L-lysine;6-Acetamido-3-aminohexanoate;N2-Acetyl-L-lysine;Crotanecine;N-Butyryl-L-homoserine_lactone	C02155;C02727;C03846;C12989;C10284;C11837	12360.04431	15502.56274	55811.37473	11116.03105	33939.28414	29296.69639	31064.07045	288130.4171	17562.21494	22674.61532	18322.39505	26425.61294	15271.75509	17255.26543	25412.54217	44212.39109	38262.69047	172465.8903	29625.21488	50439.31703	47308.53694	20210.63329	51588.80332	45827.19053	39247.68081	42009.89348	41148.55585	41962.95352	41723.40316	41346.0922	38924.22205	40022.25699
pos-M189T143	189.1222002	2.38275	1	1	Linsidomine cation	Unknown	-	NA	NA	8	Alanyl-Valine;N6-Acetyl-L-lysine;N-Alpha-acetyllysine;Glycylleucine;Glycyl-Isoleucine;Isoleucyl-Glycine;Leucyl-Glycine;Valyl-Alanine	HMDB0028700;HMDB0000206;HMDB0000446;HMDB0000759;HMDB0028844;HMDB0028907;HMDB0028929;HMDB0029120	6	Glycyl-leucine;N6-Acetyl-L-lysine;6-Acetamido-3-aminohexanoate;N2-Acetyl-L-lysine;Crotanecine;N-Butyryl-L-homoserine_lactone	C02155;C02727;C03846;C12989;C10284;C11837	80364.92685	94070.01666	290124.1211	67693.10105	299464.3813	86463.59409	180837.761	51643.90399	73743.45954	107247.069	95262.83942	55545.01127	57109.91945	114036.2155	161302.4438	202794.8517	263379.3077	122266.8926	74108.45896	236199.361	246222.091	83870.28143	113005.9954	149514.6785	132241.97	119626.7478	127681.2422	125368.1561	128844.9753	125588.2057	125231.9532	130040.913
pos-M189T106	189.1222811	1.773141667	1	1	Val-Ala	Organic acids and derivatives	Carboxylic acids and derivatives	HMDB0029120	NA	8	Alanyl-Valine;N6-Acetyl-L-lysine;N-Alpha-acetyllysine;Glycylleucine;Glycyl-Isoleucine;Isoleucyl-Glycine;Leucyl-Glycine;Valyl-Alanine	HMDB0028700;HMDB0000206;HMDB0000446;HMDB0000759;HMDB0028844;HMDB0028907;HMDB0028929;HMDB0029120	6	Glycyl-leucine;N6-Acetyl-L-lysine;6-Acetamido-3-aminohexanoate;N2-Acetyl-L-lysine;Crotanecine;N-Butyryl-L-homoserine_lactone	C02155;C02727;C03846;C12989;C10284;C11837	5011.461172	10675.30331	27339.30996	11711.93745	22270.81588	10283.21358	8390.063093	7021.820149	7567.125682	8760.895979	7022.131415	11664.69388	5415.595686	6923.797271	12165.50117	15870.86616	11173.70193	7409.790212	4641.117339	23792.2651	10209.78785	5039.090091	9960.375946	10048.38474	9816.817739	9772.830818	9829.3389	10383.12872	11448.57182	10593.96753	9483.023757	11375.66278
pos-M190T154	190.0487789	2.572316667	1	1	Kynurenic acid	Organoheterocyclic compounds	Quinolines and derivatives	HMDB0000715	C01717	10	Kynurenic acid;1-Nitronaphthalene-5,6-oxide;1-Nitronaphthalene-7,8-oxide;Pyridoxal;Isopyridoxal;3alpha,4,5,7alpha-Tetrahydro-5-hydroxy-1H-isoindole-1,3(2H)-dione;3alpha,4,7,7alpha-Tetrahydro-4-hydroxy-1H-isoindole-1,3(2H)-dione;3-Methoxyanthranilate;Glycerol 3-phosphate;Beta-Glycerophosphoric acid	HMDB0000715;HMDB0060331;HMDB0060332;HMDB0001545;HMDB0004290;HMDB0034887;HMDB0034889;HMDB0060374;HMDB0000126;HMDB0002520	20	4-Hydroxy-2-quinolinecarboxylic_acid;N-Acetylisatin;1-Nitronaphthalene-5,6-oxide;1-Nitronaphthalene-7,8-oxide;2-Oxo-1,2-dihydroquinoline-4-carboxylate;3-Hydroxyquinaldic_acid;Pyridoxal;D-4-Hydroxyphenylglycine;3-Hydroxy-4-methylanthranilate;3-Methoxyanthranilate;Isopyridoxal;L-4-Hydroxyphenylglycine;p-Aminosalicylic_acid_methyl_ester;Orthoform;C20821;N3-Metyladenine;sn-Glycerol_3-phosphate;sn-Gly…	C01717;C02172;C14800;C14802;C16715;C18621;C00250;C03493;C03986;C05831;C06051;C12323;C14170;C14171;C20821;C05026;C00093;C00623;C02979;C03189	10693.21995	28333.74971	5316.447813	24209.50483	12394.50943	18831.09115	15850.84683	25705.70713	24708.17781	18821.90856	19706.69643	19230.74352	9408.652392	12007.62986	4311.519803	16473.2071	28730.52886	16140.18161	308655.1819	25638.91988	244579.0311	107557.6531	244730.5718	300235.4405	74703.28298	72189.12641	69653.93052	71208.28844	74567.17648	72113.98975	68763.84751	70233.26898
pos-M191T453	191.1053067	7.548083333	1	1	(R)-3,7-Dimethyl-5-indanecarboxylic acid	Benzenoids	Indanes	HMDB0033033	null	33	1-(4-hydroxyphenyl)-4-methylpent-1-en-3-one;5-(4-methoxyphenyl)pent-1-en-3-one;1-(4-Methoxyphenyl)-1-penten-3-one;3-(2-Methylpropylidene)-3alpha,4-dihydro-1(3H)-isobenzofuranone;(S)-3-Butyl-1(3H)-isobenzofuranone;Benzyl trans-2-methyl-2-butenoate;Prenyl benzoate;(R)-3,7-Dimethyl-5-indanecarboxylic acid;Ligustilide;Benzyl tiglate;Propyl cinnamate;Isopropyl cinnamate;Cinnamyl propionate;trans-4,5-e…	HMDB0132934;HMDB0132983;HMDB0030905;HMDB0032027;HMDB0032064;HMDB0032177;HMDB0032488;HMDB0033033;HMDB0034277;HMDB0037627;HMDB0037700;HMDB0037701;HMDB0041315;HMDB0013105;HMDB0031156;HMDB0031273;HMDB0032219;HMDB0032312;HMDB0032313;HMDB0032319;HMDB0032434;HMDB0033700;HMDB0034452;HMDB0034670;HMDB0035714;HMDB0035766;HMDB0035829;HMDB0036067;HMDB0036103;HMDB0037014;HMDB0037175;HMDB0037821;HMDB0040639	37	Propyl_cinnamate;Precocene_I;3-Dimethylallyl-4-hydroxybenzaldehyde;Ligustilide;Butylphthalide;2,6-Dimethyldeca-2,4,6,8-tetraenedial;6-Oxocineole;1,2-Campholide;(+)-exo-5-Hydroxycamphor;Iridodial;(Z)-3,5-Hexadienyl_butyrate;Lilac_aldehyde;Tiglyl_tiglate;(+)-Iridodial;Iridomyrmecin;cis-trans-Nepetalactol;Ascaridole;Chrysanthemic_acid;Diosphenol;(4R,7R)-4-Isopropenyl-7-methyl-2-oxo-oxepanone;(3S,6R)…	C06360;C09017;C12459;C16987;C17854;C21078;C00848;C02108;C03448;C06069;C08489;C08498;C08546;C09785;C09786;C09804;C09836;C09842;C09854;C11402;C11403;C11414;C11418;C11651;C11937;C11943;C11944;C16461;C18019;C19083;C19731;C20221;C20222;C20223;C20322;C20323;C19543	5780.800019	5982.305121	6268.187752	4135.801123	7738.479511	12290.66475	13358.5682	19988.02666	38770.71473	45706.97872	41282.37011	16156.9439	103697.9704	33049.6896	18182.57372	15850.38721	20826.5892	33558.3447	12864.62658	4451.802139	8752.414011	9848.450085	8487.308273	8630.72977	18737.79576	18120.37121	15297.75726	16075.68282	15894.18048	16567.41041	15388.60779	16369.29618
pos-M191T427	191.1051666	7.1117	1	1	Ligustilide	Organoheterocyclic compounds	Dihydrofurans	HMDB0034277	null	33	1-(4-hydroxyphenyl)-4-methylpent-1-en-3-one;5-(4-methoxyphenyl)pent-1-en-3-one;1-(4-Methoxyphenyl)-1-penten-3-one;3-(2-Methylpropylidene)-3alpha,4-dihydro-1(3H)-isobenzofuranone;(S)-3-Butyl-1(3H)-isobenzofuranone;Benzyl trans-2-methyl-2-butenoate;Prenyl benzoate;(R)-3,7-Dimethyl-5-indanecarboxylic acid;Ligustilide;Benzyl tiglate;Propyl cinnamate;Isopropyl cinnamate;Cinnamyl propionate;trans-4,5-e…	HMDB0132934;HMDB0132983;HMDB0030905;HMDB0032027;HMDB0032064;HMDB0032177;HMDB0032488;HMDB0033033;HMDB0034277;HMDB0037627;HMDB0037700;HMDB0037701;HMDB0041315;HMDB0013105;HMDB0031156;HMDB0031273;HMDB0032219;HMDB0032312;HMDB0032313;HMDB0032319;HMDB0032434;HMDB0033700;HMDB0034452;HMDB0034670;HMDB0035714;HMDB0035766;HMDB0035829;HMDB0036067;HMDB0036103;HMDB0037014;HMDB0037175;HMDB0037821;HMDB0040639	37	Propyl_cinnamate;Precocene_I;3-Dimethylallyl-4-hydroxybenzaldehyde;Ligustilide;Butylphthalide;2,6-Dimethyldeca-2,4,6,8-tetraenedial;6-Oxocineole;1,2-Campholide;(+)-exo-5-Hydroxycamphor;Iridodial;(Z)-3,5-Hexadienyl_butyrate;Lilac_aldehyde;Tiglyl_tiglate;(+)-Iridodial;Iridomyrmecin;cis-trans-Nepetalactol;Ascaridole;Chrysanthemic_acid;Diosphenol;(4R,7R)-4-Isopropenyl-7-methyl-2-oxo-oxepanone;(3S,6R)…	C06360;C09017;C12459;C16987;C17854;C21078;C00848;C02108;C03448;C06069;C08489;C08498;C08546;C09785;C09786;C09804;C09836;C09842;C09854;C11402;C11403;C11414;C11418;C11651;C11937;C11943;C11944;C16461;C18019;C19083;C19731;C20221;C20222;C20223;C20322;C20323;C19543	16445.08108	23434.99391	12330.87581	9534.403759	17316.9907	18142.20099	26778.15374	35896.75046	50118.69882	25510.51821	35830.87052	11763.56623	84963.93689	35502.49779	14193.01357	25676.61097	24468.37319	38004.89206	34873.46979	10487.2541	15248.01514	17591.81636	10061.07512	15430.09526	26964.97398	23830.78838	17410.46597	11250.13404	23583.38618	12318.38361	16301.90181	23641.03197
pos-M192T158	192.0659335	2.630316667	1	1	5-Hydroxyindole-3-acetic acid	Organoheterocyclic compounds	Indoles and derivatives	HMDB0000763	C05635	5	5-Hydroxyindoleacetic acid;xi-2,3-Dihydro-2-oxo-1H-indole-3-acetic acid;5-Phenyl-1,3-oxazinane-2,4-dione;1-Oxo-1H-2-benzopyran-3-carboxaldehyde;Juglone	HMDB0000763;HMDB0035514;HMDB0060400;HMDB0030577;HMDB0030773	11	5-Hydroxyindoleacetate;5,6-Dihydroxy-3-methyl-2-oxo-1,2-dihydroquinoline;5-Phenyl-1,3-oxazinane-2,4-dione;N-Guanylhistamine;Juglone;Lawsone;3-Fluorocyclohexadiene-cis,cis-1,2-diol-1-carboxylate;5-Fluorocyclohexadiene-cis,cis-1,2-diol-1-carboxylate;4-Fluorocyclohexadiene-cis,cis-1,2-diol-1-carboxylate;6-Fluorocyclohexadiene-cis,cis-1,2-diol-1-carboxylate;2-Fluorocyclohexadiene-cis,cis-1,2-diol-1-c…	C05635;C06725;C16596;C07454;C03840;C10368;C16478;C16479;C16480;C16481;C16482	4618.445787	4423.87866	5560.850778	6367.00427	13560.85202	10075.95895	11827.73167	8070.900627	8927.376852	9556.944329	9608.206163	5823.380855	5869.461255	8278.806142	12681.37805	4174.165602	16852.63797	6611.072148	73032.37983	10104.05523	45673.68894	13324.06038	41079.77617	42974.89659	8278.23884	10592.73281	7624.633293	11480.71411	11807.80037	10703.55054	11201.72293	7288.784577
pos-M193T172	193.0484072	2.873083333	1	1	3,4-Methyleneadipic acid	Lipids and lipid-like molecules	Fatty Acyls	HMDB0059756	null	25	Scopoletin;7-hydroxy-3-(hydroxymethyl)-1H-isochromen-1-one;6-hydroxy-3-(hydroxymethyl)-1H-isochromen-1-one;5-hydroxy-3-(hydroxymethyl)-1H-isochromen-1-one;4-methoxy-1-benzofuran-5-carboxylic acid;5-hydroxy-7-methoxy-2H-chromen-2-one;7-hydroxy-5-methoxy-2H-chromen-2-one;6,7-dihydroxy-4-methyl-2H-chromen-2-one;7-hydroxy-4-(hydroxymethyl)-2H-chromen-2-one;7,8-dihydroxy-4-methyl-2H-chromen-2-one;5,7-…	HMDB0034344;HMDB0128620;HMDB0128621;HMDB0128622;HMDB0129374;HMDB0136674;HMDB0136675;HMDB0136755;HMDB0136756;HMDB0136757;HMDB0136758;HMDB0136775;HMDB0136776;HMDB0030692;HMDB0132246;HMDB0132906;HMDB0133971;HMDB0133972;HMDB0133982;HMDB0000318;HMDB0032966;HMDB0038760;HMDB0038761;HMDB0059756;HMDB0132907	19	Scopoletin;Naphthazarin;3,4-Dehydro-6-hydroxymellein;1,3,6,8-Naphthalenetetrol;trans-o-Hydroxybenzylidenepyruvate;2-Hydroxychromene-2-carboxylate;Acamelin;Anemonin;Methylenedioxycinnamic_acid;Isoscopoletin;5,7-Dihydroxy-2-methyl-4H-chromen-4-one;Naphthalene-1,2,4,8-tetrol;3,4-Dihydroxyphenylethyleneglycol;1,6-Dihydroxy-5-methylcyclohexa-2,4-dienecarboxylate;cis-1,2-Dihydroxy-4-methylcyclohexa-3,5…	C01752;C01938;C03830;C04033;C06203;C06204;C10290;C16913;C18077;C18079;C20462;C21414;C05576;C06720;C06729;C06731;C07123;C16804;C19495	66641.41047	88218.88526	67713.73411	20812.90125	42620.3935	30954.47129	30676.23319	66214.3099	75462.15567	40483.17789	59582.43779	63126.21932	71039.52194	44960.05035	29652.47672	12795.46567	56357.08559	87294.73356	92709.73199	9229.663762	50706.66495	66117.46301	31416.87767	38391.27009	37855.78252	36906.17859	35934.58909	36591.15744	37064.6484	35029.95894	34558.87971	36555.95123
pos-M193T214_1	193.0996653	3.569533333	1	1	Ethyl 4-phenylbutanoate	Lipids and lipid-like molecules	Fatty Acyls	HMDB0031618	null	68	1,6,7-Trimethylnaphthalene;1,4,5-Trimethyl-naphtalene;Alpha-Terpineol;2-Decenal;3-Decen-2-one;2,6-Dimethyl-7-octen-3-one;Thujyl alcohol;9-Decenal;Fenchol;(-)-Carvomenthone;(+)-Isomenthone;(-)-Borneol;p-Menthan-2-one;(+)-Menthone;(+)-Isoborneol;(+)-Borneol;(-)-Isoborneol;(R)-Citronellal;(-)-Dihydrocarveol;Piperitol;(S)-Citronellal;trans-(-)-p-Menth-1-en-3-ol;(1R*,3R*,6S*)-3-Caranol;(1R*,2S*,3S*,6S…	HMDB0059701;HMDB0059733;HMDB0004043;HMDB0030999;HMDB0031410;HMDB0032118;HMDB0032530;HMDB0034848;HMDB0034932;HMDB0034969;HMDB0034972;HMDB0034976;HMDB0035272;HMDB0035783;HMDB0035815;HMDB0035818;HMDB0035819;HMDB0035820;HMDB0035825;HMDB0035838;HMDB0035842;HMDB0035861;HMDB0035954;HMDB0035955;HMDB0036041;HMDB0036068;HMDB0036077;HMDB0036078;HMDB0036086;HMDB0036096;HMDB0036097;HMDB0036101;HMDB0036102;HMD…	40	1-Methylphenanthrene;Aethusin;(-)-Menthone;Borneol;Geraniol;(+)-Borneol;(-)-Borneol;(-)-endo-Fenchol;Sabinene_hydrate;(+)-trans-Pulegol;(+)-trans-Piperitenol;3,7-Dimethylocta-1,6-dien-3-ol;1,8-Cineole;(R)-(+)-Citronellal;Nerol;(R)-(+)-alpha-Terpineol;(S)-(-)-Citronellal;(-)-Linalool;(+)-Linalool;(+)-Menthone;(-)-alpha-Terpineol;(1R,2R,4R)-Dihydrocarveol;(1R,2S,4R)-Neo-dihydrocarveol;(1S,2S,4R)-Is…	C19457;C08395;C00843;C01411;C01500;C01765;C01766;C02344;C02462;C02484;C03039;C03985;C09844;C09848;C09871;C09902;C11384;C11388;C11389;C11390;C11393;C11396;C11397;C11399;C11400;C11410;C11411;C11413;C11416;C11952;C16772;C16909;C17073;C17125;C17384;C17517;C17518;C17611;C18017;C20261	10476.63323	17456.58435	8082.039759	4314.418615	5785.771462	14460.88463	5701.649305	5088.409125	18865.31483	1793.853048	2514.849027	12965.86671	13402.55528	7685.67243	16124.64591	10072.1379	6007.230674	25380.08702	15737.99591	13768.8529	31422.17961	13548.65209	14527.89166	24626.71715	4519.919582	7190.3554	5764.536152	6079.40766	4529.172174	3878.269148	5902.613769	5355.679649
pos-M193T403	193.1572912	6.719625	1	1	.alpha.-Ionone	Lipids and lipid-like molecules	Prenol lipids	HMDB0059883	C12286	33	2,6-Diisopropyl-3-methylphenol;2,5-Diisopropyl-4-methylphenol;2,5-Diisopropyl-3-methylphenol;2,4-Diisopropyl-5-methylphenol;2,4-Diisopropyl-3-methylphenol;2,3-Diisopropyl-5-methylphenol;4-(4-Methyl-3-pentenyl)-3-cyclohexene-1-carboxaldehyde;Pseudoionone;4-(2,6,6-Trimethylcyclohex-1-enyl)but-2-en-4-one;(2E,4Z,7Z)-2,4,7-Tridecatrienal;(E)-5,8-Megastigmadien-4-one;Edulan I;gamma-Ionone;delta-Damasco…	HMDB0029820;HMDB0029821;HMDB0029822;HMDB0029823;HMDB0029824;HMDB0029825;HMDB0031733;HMDB0032498;HMDB0032541;HMDB0033545;HMDB0034671;HMDB0034959;HMDB0034979;HMDB0035682;HMDB0035753;HMDB0036022;HMDB0036027;HMDB0036144;HMDB0036565;HMDB0036684;HMDB0037139;HMDB0059883;HMDB0036818;HMDB0041615;HMDB0030941;HMDB0030943;HMDB0031016;HMDB0031064;HMDB0031065;HMDB0032371;HMDB0032379;HMDB0033713;HMDB0034856	4	alpha-Ionone;beta-Ionone;4-n-Heptylphenol;2-Undecanone	C12286;C12287;C14698;C01875	45868.22892	96426.88933	58222.53364	67728.68304	79038.71446	52614.66534	84559.28304	58885.95698	41566.63124	54933.20494	58491.60395	30852.39708	38305.50347	55194.74882	63739.97022	42322.7304	53967.56514	49945.97101	115294.1743	61124.47644	133287.2661	89013.25068	105863.5668	87346.0576	63173.1154	64326.56633	64354.94713	59869.3745	61066.12851	62208.28887	61747.61163	64002.16915
pos-M193T327	193.1937537	5.448433333	1	1	1,2-Dimethyl-3,5-bis(1-methylethenyl)cyclohexane	Lipids and lipid-like molecules	Prenol lipids	HMDB0061847	null	4	1-Acetyl-2-methylcyclopentene;1,2-Dimethyl-3,5-bis(1-methylethenyl)cyclohexane;N-Dodecane;2-Methylundecane	HMDB0061832;HMDB0061847;HMDB0031444;HMDB0059888	1	Dodecane	C08374	10657.73331	11775.65593	8597.679606	8861.518637	1495.494146	7107.427631	6375.310031	11114.47715	10973.67423	1490.690497	10405.69955	8530.668761	11793.65009	8171.768088	6103.055019	7500.759755	3415.76229	11294.66693	6710.343633	8246.724355	9842.50288	16942.91795	3575.157911	25114.49991	2537.5231	2783.835044	4049.977118	2932.995857	3197.22554	3837.937936	2992.575155	3558.077948
pos-M194T369	194.1141989	6.155866667	1	1	1,3-Benzodioxole-4-ethanamine, N,.alpha.-dimethyl-	Unknown	-	NA	NA	5	Gabapentin;Alanyl-Serine;Glycyl-Threonine;Serylalanine;Threoninyl-Glycine	HMDB0005015;HMDB0028696;HMDB0028851;HMDB0029032;HMDB0029061	2	D-Alanyl-D-serine;Ethylenediamine-N,N'-diacetic_acid	C19719;C21397	7149.99442	4427.104797	4928.246334	2334.671693	2945.532154	5739.46855	2608.949805	2917.504477	4090.390925	1789.824071	3980.559975	7422.830683	3940.703573	1978.880548	3350.291856	2931.742475	3637.918123	4965.144254	3927.564244	4879.644363	2958.236925	2886.537897	1912.988963	4195.52856	7811.374148	7884.441624	7530.962205	6721.385854	5770.846053	8157.996997	6705.309323	6803.283935
pos-M195T174	195.0636612	2.896266667	1	1	trans-Ferulic acid	Phenylpropanoids and polyketides	Cinnamic acids and derivatives	HMDB0000954	C01494	1	Zeranol	HMDB0032702	2	alpha-Zearalanol;beta-Zearalanol	C14752;C14753	7711.497789	19903.58722	1223.293369	9180.630465	2232.169974	6866.9968	4624.840051	8480.200923	21980.07243	19555.06122	7532.679981	11464.99296	14526.50146	13922.22421	1950.697772	4788.97447	7374.947573	3607.955108	10648.05162	5015.405349	23096.29461	4008.06286	7237.322337	7167.941049	10769.90273	3559.815447	5821.198413	5371.540964	5834.586229	3429.519479	2616.271386	4690.229882
pos-M195T264	195.0999935	4.394283333	1	1	Butyl 4-hydroxybenzoate	Benzenoids	Benzene and substituted derivatives	HMDB0032575	NA	51	2-(3-methylbut-2-en-1-yl)benzene-1,3,5-triol;2-(4-hydroxy-3-methylbut-2-en-1-yl)benzene-1,3-diol;3-(3-methylbut-2-en-1-yl)benzene-1,2,4-triol;2-[(3,3-dimethyloxiran-2-yl)methyl]benzene-1,3-diol;2-[(2E)-4-hydroxy-3-methylbut-2-en-1-yl]benzene-1,3-diol;2-[(1E)-3-hydroxy-3-methylbut-1-en-1-yl]benzene-1,3-diol;3-[(1E)-3-methylbut-1-en-1-yl]benzene-1,2,4-triol;2-[(1E)-3-methylbut-1-en-1-yl]benzene-1,3…	HMDB0124918;HMDB0126161;HMDB0126162;HMDB0126163;HMDB0126262;HMDB0126462;HMDB0126463;HMDB0126464;HMDB0126465;HMDB0126466;HMDB0132270;HMDB0133190;HMDB0133191;HMDB0133192;HMDB0133193;HMDB0133194;HMDB0133463;HMDB0133484;HMDB0133515;HMDB0133538;HMDB0141323;HMDB0031517;HMDB0031984;HMDB0032575;HMDB0032590;HMDB0034206;HMDB0034990;HMDB0036432;HMDB0037271;HMDB0040730;HMDB0041194;HMDB0041505;HMDB0041506;HMD…	3	Zingerone;Isobutylparaben;9-Oxononanoic_acid	C17497;C20342;C16322	13267.76551	20811.57966	13616.22815	14386.75041	10887.14719	12538.31579	9778.577664	18476.05865	21429.37379	15578.81599	23617.45543	17659.02541	30532.93982	10948.84285	8710.567068	96160.23836	10530.67987	25765.67475	26983.19664	15750.65518	17450.08859	24515.55783	11151.4062	15294.7292	11541.63582	12649.9476	10008.69042	11483.10173	11151.63231	10704.41283	10932.84236	11302.3177
pos-M195T268	195.136749	4.459933333	1	1	(S,Z)-Lyratol acetate	Organic acids and derivatives	Carboxylic acids and derivatives	HMDB0031840	null	51	4-Hydroxypropofol;(S,Z)-Lyratol acetate;Hexylresorcinol;Neocnidilide;(±)-Myrtenyl acetate;Ethyl (2E,4E,7Z)-Decatrienoate;Ethyl (2E,4Z,7Z)-Decatrienoate;(2S,4R)-p-Mentha-1(7),5-dien-2-ol acetate;(S)-p-Mentha-1,8-dien-10-yl acetate;Perillyl acetate;(R)-2-Acetoxy-p-mentha-1,8-diene;Carvyl acetate;Menthadienyl acetate;8-Ocimenyl acetate;1-(2-Furanyl)-1-octanone;(S)-Neolyratyl acetate;(2,2-Diethoxyeth…	HMDB0014018;HMDB0031840;HMDB0032567;HMDB0034450;HMDB0035126;HMDB0035375;HMDB0035376;HMDB0035801;HMDB0037018;HMDB0037231;HMDB0037389;HMDB0038046;HMDB0038292;HMDB0039685;HMDB0040439;HMDB0041497;HMDB0041610;HMDB0132986;HMDB0000511;HMDB0029760;HMDB0030029;HMDB0031264;HMDB0031739;HMDB0032045;HMDB0032070;HMDB0032155;HMDB0032264;HMDB0032302;HMDB0032315;HMDB0033620;HMDB0034457;HMDB0034849;HMDB0035595;HMD…	7	4-Hexyloxyphenol;Cnidilide;Neocnidilide;Decanoic_acid;p-Menthane-3,8-diol;Isoamyl_isovalerate;Ethyl_octanoate	C14305;C16937;C17002;C01571;C02904;C12289;C12292	61564.15782	52388.86654	75458.02683	11281.95134	46879.04522	13484.74307	21204.58622	32235.77694	31814.29541	11140.13761	23895.99117	13139.54077	30337.39201	59296.57874	54136.57298	54139.5923	55790.20462	41751.19604	14764.9199	17551.56412	51463.20436	11131.19706	17839.0982	28641.68515	30437.12432	36985.59067	29083.47595	25488.12451	31602.86546	28505.93119	29582.8194	55396.09361
pos-M195T248	195.1367274	4.137533333	1	1	(S)-p-Mentha-1,8-dien-10-yl acetate	Lipids and lipid-like molecules	Prenol lipids	HMDB0037018	null	51	4-Hydroxypropofol;(S,Z)-Lyratol acetate;Hexylresorcinol;Neocnidilide;(±)-Myrtenyl acetate;Ethyl (2E,4E,7Z)-Decatrienoate;Ethyl (2E,4Z,7Z)-Decatrienoate;(2S,4R)-p-Mentha-1(7),5-dien-2-ol acetate;(S)-p-Mentha-1,8-dien-10-yl acetate;Perillyl acetate;(R)-2-Acetoxy-p-mentha-1,8-diene;Carvyl acetate;Menthadienyl acetate;8-Ocimenyl acetate;1-(2-Furanyl)-1-octanone;(S)-Neolyratyl acetate;(2,2-Diethoxyeth…	HMDB0014018;HMDB0031840;HMDB0032567;HMDB0034450;HMDB0035126;HMDB0035375;HMDB0035376;HMDB0035801;HMDB0037018;HMDB0037231;HMDB0037389;HMDB0038046;HMDB0038292;HMDB0039685;HMDB0040439;HMDB0041497;HMDB0041610;HMDB0132986;HMDB0000511;HMDB0029760;HMDB0030029;HMDB0031264;HMDB0031739;HMDB0032045;HMDB0032070;HMDB0032155;HMDB0032264;HMDB0032302;HMDB0032315;HMDB0033620;HMDB0034457;HMDB0034849;HMDB0035595;HMD…	7	4-Hexyloxyphenol;Cnidilide;Neocnidilide;Decanoic_acid;p-Menthane-3,8-diol;Isoamyl_isovalerate;Ethyl_octanoate	C14305;C16937;C17002;C01571;C02904;C12289;C12292	23078.79528	28583.05322	20911.1523	15852.85102	16384.92481	51383.56368	18073.54064	28538.48631	21955.64235	17398.42189	20609.01512	19357.81911	21845.17696	22555.52802	15675.35181	18375.74682	20644.20304	24660.40481	35916.64495	13105.04587	22553.17157	26326.55633	18792.69049	17862.20876	16865.86703	16833.98849	15954.65099	17455.2774	15580.25583	16503.72113	15865.33673	17079.52552
pos-M195T374	195.1365205	6.231366667	1	1	(R)-2-Acetoxy-p-mentha-1,8-diene	Lipids and lipid-like molecules	Prenol lipids	HMDB0037389	null	51	4-Hydroxypropofol;(S,Z)-Lyratol acetate;Hexylresorcinol;Neocnidilide;(±)-Myrtenyl acetate;Ethyl (2E,4E,7Z)-Decatrienoate;Ethyl (2E,4Z,7Z)-Decatrienoate;(2S,4R)-p-Mentha-1(7),5-dien-2-ol acetate;(S)-p-Mentha-1,8-dien-10-yl acetate;Perillyl acetate;(R)-2-Acetoxy-p-mentha-1,8-diene;Carvyl acetate;Menthadienyl acetate;8-Ocimenyl acetate;1-(2-Furanyl)-1-octanone;(S)-Neolyratyl acetate;(2,2-Diethoxyeth…	HMDB0014018;HMDB0031840;HMDB0032567;HMDB0034450;HMDB0035126;HMDB0035375;HMDB0035376;HMDB0035801;HMDB0037018;HMDB0037231;HMDB0037389;HMDB0038046;HMDB0038292;HMDB0039685;HMDB0040439;HMDB0041497;HMDB0041610;HMDB0132986;HMDB0000511;HMDB0029760;HMDB0030029;HMDB0031264;HMDB0031739;HMDB0032045;HMDB0032070;HMDB0032155;HMDB0032264;HMDB0032302;HMDB0032315;HMDB0033620;HMDB0034457;HMDB0034849;HMDB0035595;HMD…	7	4-Hexyloxyphenol;Cnidilide;Neocnidilide;Decanoic_acid;p-Menthane-3,8-diol;Isoamyl_isovalerate;Ethyl_octanoate	C14305;C16937;C17002;C01571;C02904;C12289;C12292	19031.10918	20228.21105	22113.05571	18140.15057	17714.30242	15132.92092	78287.71263	18890.65743	18671.26759	19021.4842	22979.95374	14909.93537	18320.95583	21837.42514	30988.70541	16054.9281	25293.46259	19893.97961	22445.4207	23521.05137	25591.33093	8816.129264	13601.59936	29963.11637	16528.4222	15635.66485	17975.5801	19315.32048	20479.11164	19070.34761	17656.03042	16649.58227
pos-M196T78	196.0595667	1.299783333	1	1	2-Hydroxyhippuric acid	Benzenoids	Benzene and substituted derivatives	HMDB0000840	C07588	21	Salicyluric acid;Dopaquinone;4-Carboxyphenylglycine;Alpha-Hydroxyhippuric acid;Leucodopachrome;3-Hydroxyhippuric acid;4-Hydroxyhippuric acid;2-Hydroxy-6,7-dimethoxybenzoxazole;2-Hydroxy-7-methoxy-2H-1,4-benzoxazin-3(4H)-one;L-Dopaquinone;N-acetyl-5-aminosalicylic acid;N-Acetyl-L-glutamate 5-semialdehyde;Aesculetin;5,7-dihydroxy-2H-chromen-2-one;5,6-dihydroxy-2H-chromen-2-one;3,7-dihydroxy-2H-chro…	HMDB0000840;HMDB0001229;HMDB0002016;HMDB0002404;HMDB0004067;HMDB0006116;HMDB0013678;HMDB0030726;HMDB0038055;HMDB0039119;HMDB0060602;HMDB0006488;HMDB0030819;HMDB0136739;HMDB0136740;HMDB0141198;HMDB0141199;HMDB0141200;HMDB0032950;HMDB0032951;HMDB0130547	14	Dopaquinone;1,2-Epoxy-3-(p-Nitrophenoxy)propane;2-Carboxy-2,3-dihydro-5,6-dihydroxyindole;Salicyluric_acid;6-Hydroxy-3-succinoylpyridine;N-Acetyl-L-glutamate_5-semialdehyde;5-Deoxy-5-aminoshikimic_acid;(2S,5S)-trans-Carboxymethylproline;2-Aminovalienone;Tris(1-aziridinyl)phosphine_oxide;7,8-Dihydroxycoumarin;5,7-Dihydroxychromone;Esculetin;Caffeoquinone	C00822;C04274;C05604;C07588;C19631;C01250;C12121;C17366;C21248;C19543;C03093;C09001;C09263;C16828	3979.349382	4200.611563	1844.494247	2298.765732	4901.514347	5337.225598	9693.395307	8533.90323	3957.854313	6834.786594	5134.967669	4336.244552	3550.681555	7023.833908	7233.083786	6661.865569	5900.079616	5165.762177	8158.920905	1660.441878	7350.485518	4393.293146	11874.33437	7900.753377	5177.638818	5182.141376	4855.509937	5669.807032	5162.767702	4537.101689	4833.659514	4842.058906
pos-M197T144	197.0659339	2.392591667	1	1	1,9-Dimethyluric acid	Organoheterocyclic compounds	Imidazopyrimidines	HMDB0002026	null	9	Galactonic acid;Gluconic acid;Gulonic acid;1,3-Dimethyluric acid;3,7-Dimethyluric acid;1,9-Dimethyluric acid;7,9-Dimethyluric acid;1,7-Dimethyluric acid;3,9-Dimethyluric acid	HMDB0000565;HMDB0000625;HMDB0003290;HMDB0001857;HMDB0001982;HMDB0002026;HMDB0004308;HMDB0011103;HMDB0059704	10	D-Gluconic_acid;D-Mannonate;L-Idonate;L-Gulonate;D-Altronate;D-Galactonate;2-Carboxy-D-arabinitol;L-Galactonate;1,7-Dimethyluric_acid;3,7-Dimethyluric_acid	C00257;C00514;C00770;C00800;C00817;C00880;C03215;C15930;C16356;C16360	14867.699	32386.41791	138581.906	2152.147233	95176.75273	59297.09495	121478.6107	112986.164	282519.1927	190503.1703	237139.1222	61033.97194	283137.8831	327072.5952	33912.08306	176080.2873	160280.641	201038.2818	1051.415833	37651.71	2516.362202	57878.23094	4030.2968	2085.536887	60958.95195	58617.76632	60955.38563	57545.42287	60686.53436	57389.18641	58853.22144	60125.4912
pos-M197T277	197.0794813	4.621883333	1	1	Cantharidin	Unknown	-	NA	C16778	35	3-(3-hydroxy-5-methoxyphenyl)propanoic acid;2-(3-hydroxy-4-methoxyphenyl)propanoic acid;2-(4-hydroxy-3-methoxyphenyl)propanoic acid;3-(3-hydroxy-4-methoxyphenyl)propanoic acid;3-(2-hydroxy-4-methoxyphenyl)propanoic acid;2-(3,5-dimethoxyphenyl)acetic acid;3-hydroxy-3-(3-methoxyphenyl)propanoic acid;2-hydroxy-3-(3-methoxyphenyl)propanoic acid;2-(2-hydroxy-4-methoxyphenyl)propanoic acid;3-(2-hydroxy…	HMDB0125530;HMDB0129339;HMDB0130895;HMDB0131138;HMDB0131175;HMDB0131427;HMDB0133490;HMDB0133530;HMDB0133782;HMDB0134100;HMDB0135753;HMDB0140293;HMDB0140897;HMDB0000434;HMDB0029645;HMDB0029648;HMDB0030571;HMDB0032365;HMDB0035721;HMDB0037177;HMDB0039427;HMDB0040256;HMDB0040637;HMDB0060398;HMDB0060733;HMDB0060735;HMDB0062121;HMDB0041606;HMDB0000893;HMDB0002023;HMDB0033838;HMDB0059727;HMDB0059757;HMD…	14	2,3-Dihydroxy-p-cumate;Phlorisobutyrophenone;Acetosyringone;2',6'-Dimethoxy-4'-hydroxyacetophenone;Xanthoxylin;5-Hydroxyconiferyl_alcohol;Cantharidin;Paeonilactone_B;Suberic_acid;Dimethyl_adipate;2-Propylglutaric_acid;Dimethoxane;Echinorine;Isoxanthopterin	C06580;C07351;C10664;C10684;C10726;C12205;C16778;C17455;C08278;C14570;C16658;C19402;C10665;C03975	17148.66865	10062.37591	11733.53041	17757.7027	9960.213774	41210.84744	13649.92868	13764.33728	8225.210894	15461.78638	10348.60372	12589.72823	9990.114175	26078.37699	8236.299145	19878.39123	5294.558563	10580.81112	6701.13628	10261.80709	7553.984292	15848.40855	15505.04133	15331.52579	9575.911449	9861.763678	11122.84643	8865.246318	10529.14631	14828.69801	10526.01532	9135.421156
pos-M197T353	197.0793462	5.8753	1	1	Asarylaldehyde	Benzenoids	Benzene and substituted derivatives	HMDB0029648	NA	36	3-(3-hydroxy-5-methoxyphenyl)propanoic acid;2-(3-hydroxy-4-methoxyphenyl)propanoic acid;2-(4-hydroxy-3-methoxyphenyl)propanoic acid;3-(3-hydroxy-4-methoxyphenyl)propanoic acid;3-(2-hydroxy-4-methoxyphenyl)propanoic acid;2-(3,5-dimethoxyphenyl)acetic acid;3-hydroxy-3-(3-methoxyphenyl)propanoic acid;2-hydroxy-3-(3-methoxyphenyl)propanoic acid;2-(2-hydroxy-4-methoxyphenyl)propanoic acid;3-(2-hydroxy…	HMDB0125530;HMDB0129339;HMDB0130895;HMDB0131138;HMDB0131175;HMDB0131427;HMDB0133490;HMDB0133530;HMDB0133782;HMDB0134100;HMDB0135753;HMDB0140293;HMDB0140897;HMDB0000434;HMDB0029645;HMDB0029648;HMDB0030571;HMDB0032365;HMDB0035721;HMDB0037177;HMDB0039427;HMDB0040256;HMDB0040637;HMDB0060398;HMDB0060733;HMDB0060735;HMDB0062121;HMDB0041606;HMDB0000893;HMDB0002023;HMDB0033838;HMDB0059727;HMDB0059757;HMD…	13	2,3-Dihydroxy-p-cumate;Phlorisobutyrophenone;Acetosyringone;2',6'-Dimethoxy-4'-hydroxyacetophenone;Xanthoxylin;5-Hydroxyconiferyl_alcohol;Cantharidin;Paeonilactone_B;Suberic_acid;Dimethyl_adipate;2-Propylglutaric_acid;Dimethoxane;Isoxanthopterin	C06580;C07351;C10664;C10684;C10726;C12205;C16778;C17455;C08278;C14570;C16658;C19402;C03975	10971.42757	16969.26781	5709.949351	13306.58844	11262.85079	19011.76578	16649.27877	13788.24647	14147.31238	19020.78827	17767.6655	16396.69223	16675.16024	16724.98371	13975.12617	14722.62723	13931.51365	18488.81803	6840.072655	11290.3317	8780.838398	8640.189021	4770.450464	13347.4213	9140.429581	8291.284797	9720.532515	9416.569388	8854.520132	8975.668746	9183.957305	8370.386762
pos-M197T403_1	197.1522898	6.718933333	1	1	Dodeca-2(E),4(E)-dienoic acid	Lipids and lipid-like molecules	Fatty Acyls	NA	NA	27	Dihydro-5-(2-octenyl)-2(3H)-furanone;Methyl 2-undecynoate;6-Heptyl-5,6-dihydro-2H-pyran-2-one;cis-3-Hexenyl trans-4-hexenoate;alpha-Terpineol acetate;alpha-Campholene acetate;(Z)-4-Hydroxy-6-dodecenoic acid lactone;Yuzu lactone;(3R,3aR,7aS)-3-Butylhexahydro-1(3H)-isobenzofuranone;Geranyl acetate;Artemisia alcohol acetate;Ethyl 2Z,4E-decadienoic acid;p-Menth-1-en-9-ol acetate;cis-3-Hexenyl cis-3-h…	HMDB0030867;HMDB0030945;HMDB0031030;HMDB0031692;HMDB0032051;HMDB0032193;HMDB0032331;HMDB0032901;HMDB0034903;HMDB0035157;HMDB0036048;HMDB0036599;HMDB0037301;HMDB0038270;HMDB0038280;HMDB0039522;HMDB0040206;HMDB0040227;HMDB0040397;HMDB0040725;HMDB0041469;HMDB0041494;HMDB0061816;HMDB0030083;HMDB0037639;HMDB0040267;HMDB0061936	10	Ethyl(E,Z)-decadienoate;(1S,2R,4S)-(-)-Bornyl_acetate;Geranyl_acetate;Linalyl_acetate;Bornyl_acetate;alpha-Terpinyl_acetate;beta-Terpinyl_acetate;gamma-Terpinyl_acetate;Allyl_cyclohexylpropionate;Hexamethylphosphoramide	C08486;C09837;C09861;C09863;C11338;C12300;C12301;C12302;C12306;C19250	40152.85624	44183.48164	34958.00481	46564.18854	57884.12659	40740.94238	53791.54231	41589.44919	26153.26709	38067.81423	34019.9589	22962.26869	24229.15263	39200.80824	47549.18845	33232.38082	43409.00668	36837.49301	75785.55755	45340.09723	94768.7592	66299.4954	74011.06287	75258.44529	45026.71545	40993.59209	44465.60627	40879.94397	46053.76607	45785.82847	43280.97068	49176.88532
pos-M198T48	198.0846334	0.807483333	1	1	L-Citrulline	Organic acids and derivatives	Carboxylic acids and derivatives	HMDB0000904	C00327	2	Citrulline;Argininic acid	HMDB0000904;HMDB0003148	1	L-Citrulline	C00327	16203.59587	36057.6065	10786.58306	43303.07306	15375.7196	38242.55138	60620.42586	40985.25648	62158.05696	92910.6347	61679.34662	45687.63396	74858.54313	45281.89495	18279.68671	42014.16007	18441.04181	24310.06683	32239.16203	34767.28374	70253.09137	33783.81701	45796.01531	91658.8061	43228.47415	38223.37943	41061.5158	42396.19443	41795.11735	38639.26279	42211.70446	42038.19586
pos-M199T167	199.0955123	2.7817	1	1	5-(3E-Pentenyl)tetrahydro-2-oxo-3-furancarboxylic acid	Organoheterocyclic compounds	Lactones	HMDB0030991	null	0	-	-	0	-	-	34774.26501	54048.25999	17789.28197	30510.51965	57389.01686	51350.12261	28058.93185	17304.65667	46496.78539	39869.02301	51201.66571	14136.86474	17941.90065	20690.39308	4233.755774	18058.90884	15421.06848	125757.5407	16769.77159	3475.3918	11289.9473	9780.947153	6602.417278	9828.388455	26675.7261	24859.47753	25039.32611	25908.31479	23581.56976	17451.26546	26084.94778	24091.61957
pos-M199T396	199.1471003	6.594625	1	1	.gamma.-Dodecalactone	Unknown	-	NA	NA	5	7-Isopropyl-1,4-dimethylazulene;Cadalene;(6E,8E)-4,6,8-Megastigmatriene;1-Phenylheptane;1-Methyl-2-n-hexylbenzene	HMDB0036648;HMDB0059698;HMDB0035180;HMDB0061825;HMDB0061826	2	Guaiazulene;1,3,5,7,9,11,13-Pentadecaheptaene	C09675;C21358	6979.645618	8446.212573	11579.57722	9905.491628	8402.145471	5310.369983	9674.608017	9154.153703	2872.227332	5512.44054	5899.71371	3047.485509	3956.399532	5233.765494	14428.86	6239.046689	8272.726216	3261.101323	7988.194743	7002.162328	6152.219384	2875.028907	7248.4667	7930.638924	5449.75299	7958.554164	5789.852941	6605.932469	7171.625239	6315.633511	8349.805059	7095.908498
pos-M201T268	201.1625243	4.459133333	1	1	Isolongifolene, 4,5,9,10-dehydro-	Hydrocarbons	Polycyclic hydrocarbons	HMDB0059829	null	5	(S)-gamma-Calacorene;3,4-Dihydrocadalene;alpha-Corocalene;Isolongifolene, 4,5,9,10-dehydro-;beta-Calacorene	HMDB0036451;HMDB0036453;HMDB0038204;HMDB0059829;HMDB0059858	0	-	-	50866.03777	39946.51248	52190.81081	17393.91916	69112.74036	14977.76994	47259.76717	30404.3462	24108.20046	16799.32286	34724.06701	19112.75684	30615.20914	41835.06646	31855.55114	72727.65125	38375.97662	35593.38027	26538.31531	21443.2115	28687.14763	21649.49128	17642.09106	25502.98657	21937.71358	27951.25204	18747.5302	18723.40753	27422.28424	24565.48938	22951.25635	22893.43581
pos-M202T40	201.9736993	0.664183333	1	1	L-Cysteine S-sulfate	Organic acids and derivatives	Carboxylic acids and derivatives	HMDB0000731	C05824	0	-	-	1	Benzoyl_isothiocyanate	C20170	164230.7199	147455.1491	64286.44762	1956.904191	159496.2657	100004.9492	132019.994	53082.2888	135085.4677	190665.4869	149295.995	27038.00926	91029.03189	161456.3503	35808.49792	125583.2794	105243.8763	89383.07899	134169.365	31154.49715	104898.5053	20711.35682	128180.8033	119729.6897	106381.224	106879.9635	97886.25302	102427.9033	91098.58018	89456.70632	88876.91743	93461.85622
pos-M203T50	203.1016164	0.838866667	1	1	Prolyl-Serine	Organic acids and derivatives	Carboxylic acids and derivatives	HMDB0029026	null	5	Alanyl-Hydroxyproline;Hydroxyprolyl-Alanine;Prolyl-Serine;Serylproline;L-Coprine	HMDB0028688;HMDB0028856;HMDB0029026;HMDB0029047;HMDB0034266	2	Proclavaminic_acid;Coprine	C06658;C08271	21023.79585	15880.48722	42236.19249	23041.14312	42348.32863	45413.24345	59994.01991	21854.95639	25742.49537	37673.05564	21925.78744	23046.54221	15686.50685	30319.78173	96708.40333	44302.70908	31459.42083	34533.56181	50225.0062	34029.80794	42131.76513	81017.25882	55226.48749	47654.86675	36538.41958	35235.48909	32613.4103	33335.97659	35192.5811	32473.25145	35619.28791	32397.53258
pos-M203T235	203.1052076	3.909733333	1	1	6-Acetyl-2,2-dimethyl-2H-1-benzopyran	Organoheterocyclic compounds	Benzopyrans	HMDB0030816	null	0	-	-	0	-	-	3060.552224	4291.205414	6439.559083	6969.471886	4669.233054	9452.988069	4307.116113	11735.64812	12622.89785	7056.669282	7734.874995	11745.97473	10164.76304	21140.93678	6711.412832	13692.38873	4026.997868	7519.360639	11518.88588	2415.768608	4592.502036	10312.51593	4163.156848	9483.540538	7823.231252	5982.402058	5027.352106	6433.606735	5056.583912	6075.394543	5638.811823	5716.724669
pos-M203T142	203.1378495	2.372783333	1	1	Ala-Ile	Organic acids and derivatives	Carboxylic acids and derivatives	HMDB0028690	NA	5	N-Acetylisoputreanine;Alanyl-Isoleucine;Alanyl-Leucine;Isoleucyl-Alanine;Leucyl-Alanine	HMDB0094713;HMDB0028690;HMDB0028691;HMDB0028900;HMDB0028922	0	-	-	28217.04657	31467.59694	208961.0988	53677.9935	87048.87132	56673.21372	69646.6375	32214.17597	22140.54813	35957.68695	24200.84882	75875.90259	18907.60895	33170.60898	43367.68754	166765.8214	58632.03568	33619.02938	30929.81825	135227.068	97820.72426	35235.4644	69408.16628	71197.72621	61456.641	64127.25784	49101.69537	65425.77723	66541.7628	45496.95521	65259.40226	66060.47154
pos-M203T53	203.1379445	0.877358333	1	1	NG,NG-Dimethyl-L-arginine	Organic acids and derivatives	Carboxylic acids and derivatives	HMDB0001539	C03626	11	N-Acetylisoputreanine;Alanyl-Isoleucine;Alanyl-Leucine;Isoleucyl-Alanine;Leucyl-Alanine;2-Hepteneoylglycine;3-Hepteneoylglycine;4-Hepteneoylglycine;5-Hepteneoylglycine;Pseudoecgonine;Ecgonine	HMDB0094713;HMDB0028690;HMDB0028691;HMDB0028900;HMDB0028922;HMDB0094728;HMDB0094729;HMDB0094730;HMDB0094731;HMDB0006348;HMDB0006548	4	Otonecine;Ecgonine;Pseudoecgonine;N-Isovaleryl-L-homoserine_lactone	C10356;C10858;C12449;C20673	15352.45344	29992.41769	50088.55639	19047.82716	19474.32478	31022.15598	28250.25237	32793.65959	19458.00224	13245.21935	19179.23943	21869.00759	16890.37967	9850.271521	19478.12856	30051.21033	25236.69864	17605.72085	18851.82627	25907.01475	23448.93595	10635.14306	24292.67347	19870.02322	21294.03633	18628.95355	18622.91785	20319.35203	19543.43964	20380.96884	19205.24197	19370.55062
pos-M203T396_2	203.1781117	6.596891667	1	1	alpha-Curcumene	Lipids and lipid-like molecules	Prenol lipids	HMDB0059878	null	11	(6alpha,7alpha,10alpha)-1(5),3-Aromadendradiene;beta-Spathulene;(1alpha,6alpha,7alphaH)-2,4(15)-Copadiene;1,4,9-Cadinatriene;beta-Vatirenene;beta-Vetivenene;(E)-Calamene;Calamenene;(-)-alpha-Curcumene;alpha-Curcumene;(Z)-1,5-Tridecadiene	HMDB0035707;HMDB0036416;HMDB0036796;HMDB0038125;HMDB0059676;HMDB0059857;HMDB0059910;HMDB0061837;HMDB0061838;HMDB0059878;HMDB0041081	1	alpha-Curcumene	C09649	23990.90227	19748.13053	37613.27441	33929.48825	41817.6971	24487.64119	41149.41466	37289.51866	15297.81096	25891.34903	24339.02714	9880.875418	23744.10431	28183.62093	59020.74533	24710.27614	38015.05983	56164.83827	24352.74969	37636.64071	37689.87222	15016.97813	40224.72258	28019.72932	27298.92194	29377.03255	25150.74896	29675.95582	31361.98157	34110.84422	27440.10027	24396.99408
pos-M203T140	203.2215598	2.33835	1	1	Spermine	Organic nitrogen compounds	Organonitrogen compounds	HMDB0001256	C00750	1	Spermine	HMDB0001256	3	Spermine;Thermospermine;N4-Aminopropylspermidine	C00750;C19669;C21009	2826.99297	3700.946948	2988.239924	7251.898759	2272.218098	14723.17282	447.6992052	12623.70474	7316.895683	5985.942929	11813.08874	10243.61684	49252.8415	9930.335829	10561.41566	4862.124873	4160.983285	9941.309587	2562.727449	2889.647032	3739.994871	9823.342692	12138.46671	8992.51075	2586.59978	6224.969235	3974.560687	6715.138356	3420.161365	4439.888651	4450.099153	4890.639284
pos-M204T78_2	204.1220108	1.306183333	1	1	Acetyl-DL-carnitine	Lipids and lipid-like molecules	Fatty Acyls	HMDB0000201	NA	5	1H-Indole, 3-methyl-1- (trimethylsilyl)-;N-lactoyl-Leucine;L-Acetylcarnitine;5-(2-Methylpropyl)tetrahydro-2-oxo-3-furancarboxylic acid;5-Butyltetrahydro-2-oxo-3-furancarboxylic acid	HMDB0094663;HMDB0062176;HMDB0000201;HMDB0030988;HMDB0030992	2	Dinitrosopentamethylenetetramine;cis-2-Carboxycyclohexyl-acetic_acid	C19409;C14112	9214.231187	12592.76823	78337.49502	12075.42434	11458.34571	20716.53481	17046.91159	26406.62615	3931.815061	15699.70365	8306.105619	16781.75433	5964.066624	21969.47129	67414.97084	20393.33974	27741.5014	17078.55755	7218.646863	28381.29453	16660.26589	160002.4724	35875.4483	8718.044425	26112.61998	26705.78915	27294.9279	28378.89554	28425.97328	25356.16757	28493.70763	25408.16596
pos-M204T138_2	204.1342826	2.302875	1	1	Gly-Lys	Organic acids and derivatives	Carboxylic acids and derivatives	HMDB0028846	NA	12	Glycyl-Lysine;Lysyl-Glycine;N-Ethyl trans-2-cis-6-nonadienamide;5-Ethyl-4-methyl-2-pentyloxazole;4-Hexyl-2,5-dimethyloxazole;2-Butyl-4,5-diethyloxazole;2-Butyl-5-methyl-4-propyloxazole;2-Hexyl-4,5-dimethyloxazole;5-Butyl-4-methyl-2-propyloxazole;4-Ethyl-5-methyl-2-pentyloxazol;Alanyl-Proline;Prolyl-Alanine	HMDB0028846;HMDB0028951;HMDB0032273;HMDB0037889;HMDB0037890;HMDB0037891;HMDB0037894;HMDB0037895;HMDB0037896;HMDB0037897;HMDB0028695;HMDB0029010	0	-	-	132246.3692	188514.5265	39576.56113	23531.70706	6262.992809	141068.0499	17301.61124	7472.228535	172082.1598	7193.923333	6208.598345	23449.951	189733.5315	5372.470939	62149.68337	36445.30639	8905.405729	3762.454819	57950.35589	32367.5381	11743.75823	10053.13443	10215.45951	12812.61789	12105.28859	9697.380414	9135.208935	17059.88046	11687.32413	9566.053484	13496.00163	20113.45786
pos-M205T43_2	205.0588829	0.723316667	1	1	Gly-Glu	Organic acids and derivatives	Carboxylic acids and derivatives	HMDB0028840	NA	1	Cyromazine	HMDB0029862	4	Azatyrosine;(R)-2-Aza-beta-tyrosine;Diisopropyl_phosphate;Cyromazine	C21325;C21326;C03113;C14147	5838.736568	6901.644022	4537.244117	10961.28191	4189.618175	2953.182479	3199.495058	7444.282186	9156.274091	4789.33561	6141.609045	106092.0644	7180.721933	4538.519333	3121.891395	115743.3114	6414.630617	6456.43795	6666.987888	6275.709182	4266.713471	5889.660458	2881.916663	3267.830759	2831.692566	3103.051408	3678.258656	3806.252587	4040.233667	2894.96772	3244.43751	4781.036569
pos-M205T149	205.0966993	2.476841667	1	1	(±)-Tryptophan	Organoheterocyclic compounds	Indoles and derivatives	HMDB0030396	C00806	10	L-Tryptophan;D-Tryptophan;3-Hydroxymethylantipyrine;Ethotoin;(±)-Tryptophan;Nirvanol;4-Hydroxyantipyrine;S-nirvanol;6-Chloro-N-(1-methylethyl)-1,3,5-triazine-2,4-diamine;Indoleacrylic acid	HMDB0000929;HMDB0013609;HMDB0013840;HMDB0014892;HMDB0030396;HMDB0060533;HMDB0060878;HMDB0060967;HMDB0033249;HMDB0000734	9	L-Tryptophan;D-Tryptophan;Tryptophan;Ethotoin;Vasicinol;Idazoxan;Nirvanol;Deethylatrazine;3-Indoleacrylate	C00078;C00525;C00806;C07839;C10743;C10968;C14916;C06559;C21283	790834.2704	649083.4453	887222.6812	472656.2575	1592199.505	1299630.232	1672767.106	1199360.629	516937.3081	731761.3957	469523.3764	595191.6275	506513.9149	1049947.318	2489353.837	1099296.914	1203293.572	768532.3178	769483.2615	769489.5698	1202581.633	427123.1015	1263320.358	1047127.392	938785.2628	952492.7652	849996.8384	869614.24	1021556.77	928748.4421	952326.814	895698.3573
pos-M205T386	205.120794	6.43	1	1	10-Undecynoic acid	Organic acids and derivatives	-	NA	NA	0	-	-	0	-	-	12047.87942	6870.351097	13668.72462	6991.693207	14241.95594	9257.031731	11928.80554	12658.60067	16350.94085	18213.35627	16618.59993	12387.91526	24975.02483	12384.0296	15621.96492	10103.62334	12005.72154	18274.74181	10121.09854	12262.04398	9469.418214	144682.6944	11745.23109	10400.26	10756.27803	9198.961992	11423.72333	11094.94054	10739.64885	13586.41671	9976.789705	10825.16569
pos-M205T100	205.1170916	1.658566667	1	1	Ser-Val	Organic acids and derivatives	Carboxylic acids and derivatives	HMDB0029052	NA	5	Serylvaline;Valyl-Serine;N6-Acetyl-5S-hydroxy-L-lysine;3,4-Dihydroxy-2-hydroxymethyl-1-pyrrolidinepropanamide;2-Keto-6-acetamidocaproate	HMDB0029052;HMDB0029136;HMDB0033891;HMDB0039948;HMDB0012150	7	N6-Acetyl-N6-hydroxy-L-lysine;N5-(L-1-Carboxyethyl)-L-ornithine;6-Acetamido-3-oxohexanoate;6-Acetamido-2-oxohexanoate;N-(3-(S)-Hydroxybutyryl)homoserine_lactone;N2-Acetyl-L-aminoadipate_semialdehyde;N-(3-Hydroxybutanoyl)-L-homoserine_lactone	C03955;C04210;C03682;C05548;C11842;C12988;C21195	7799.904476	12371.15608	41990.52726	10031.91208	28933.90944	15527.82096	19876.25761	9843.879483	16917.96602	17378.03564	20566.21284	10094.29122	14091.56401	15082.91373	13557.20905	115013.727	25941.45327	14405.31894	7945.963353	66089.76107	30769.0729	53493.60467	13432.58597	20175.79425	22220.37584	21550.72649	21983.8875	22900.45362	22768.65196	20730.49207	23173.04016	21033.8686
pos-M205T396_2	205.1936352	6.604783333	1	1	Sesquisabinene	Lipids and lipid-like molecules	Prenol lipids	HMDB0034943	null	83	delta-Amorphene;(-)-3,5-Cadinadiene;alpha-Santalene;Sesquisabinene;beta-Selinene;Aristolene;2,7,10-Bisabolatriene;Sesquithujene;Daucene;Valencene;(2Z,4E,6E)-2,4,6,10-Farnesatetraene;alpha-Selinene;(-)-beta-Elemene;beta-Farnesene;alpha-Guaiene;alpha-Cyperene;alpha-Farnesene;(3E,6E)-alpha-Farnesene;(Z)-2,6,10-Bisabolatriene;Zingiberene;(R)-2,5,11-Bisabolatriene;beta-Santalene;alpha-Cubebene;1-Epi-a…	HMDB0030644;HMDB0030673;HMDB0034939;HMDB0034943;HMDB0034997;HMDB0035146;HMDB0035161;HMDB0035198;HMDB0035361;HMDB0035688;HMDB0035787;HMDB0035810;HMDB0035816;HMDB0035913;HMDB0036003;HMDB0036004;HMDB0036065;HMDB0036066;HMDB0036154;HMDB0036164;HMDB0036200;HMDB0036364;HMDB0036413;HMDB0036417;HMDB0036419;HMDB0036428;HMDB0036444;HMDB0036450;HMDB0036467;HMDB0036575;HMDB0036644;HMDB0036678;HMDB0036682;HMD…	82	Pentalenene;Trichodiene;Aristolochene;delta-Cadinene;beta-Cadinene;beta-Caryophyllene;alpha-Cedrene;alpha-Chamigrene;beta-Chamigrene;alpha-Copaene;alpha-Cubebene;beta-Cubebene;alpha-Farnesene;beta-Farnesene;Germacrene_B;Humulene;Isocaryophyllene;Longifolene;beta-Santalene;beta-Selinene;Thujopsene;alpha-Ylangene;Zingiberene;Vetispiradiene;Amorpha-4,11-diene;(+)-Germacrene_A;(-)-Germacrene_D;(+)-ep…	C01841;C01860;C02004;C06394;C09625;C09629;C09630;C09635;C09637;C09639;C09647;C09648;C09665;C09666;C09672;C09684;C09691;C09699;C09718;C09723;C09740;C09749;C09750;C12142;C16028;C16141;C16142;C16269;C16775;C16776;C16814;C16815;C16829;C17065;C17088;C17094;C17120;C17277;C17505;C19619;C19708;C19734;C19735;C19736;C19737;C19738;C19740;C19741;C19742;C19747;C19748;C19749;C19751;C19752;C19753;C19754;C19908;…	31536.76332	78242.27637	28330.1898	33303.55613	34112.33556	43339.16286	30091.3508	30444.44143	31521.93809	44882.07008	45614.10079	33628.02772	28760.3296	25132.05616	47335.19901	22293.63421	56522.60481	41729.01747	36411.10876	22884.1509	28093.48902	75117.74376	29210.43442	41203.96886	24981.70434	42891.30965	45479.64635	22301.2583	42191.71211	24887.02091	43904.28467	41750.87198
pos-M206T300	206.1893247	5.004066667	1	1	2,5-Di-tert-butylaniline	Unknown	-	NA	NA	0	-	-	0	-	-	28558.06816	31559.65709	24627.12837	23555.07928	20374.00015	17844.1184	20446.7684	25552.86511	29625.97647	22450.45849	27369.4985	22485.23403	30371.31953	26595.83568	21400.61777	15716.10338	28898.11114	31330.67649	32750.54914	20643.5754	21331.35732	27953.89507	15850.00565	17879.30887	19845.39644	18999.60266	19603.10734	20446.36388	20804.53147	18511.66159	17945.06024	18870.66054
pos-M207T268	207.1364587	4.460083333	1	1	Ibuprofen	Phenylpropanoids and polyketides	Phenylpropanoic acids	HMDB0001925	C01588	57	Ibuprofen;Eremopetasinorone A;Benzyl hexanoate;(E)-6-Methyl-6-(5-methyl-2-furanyl)-3-hepten-2-one;2-Phenylpropyl butyrate;2-Phenylpropyl isobutyrate;3-Phenylpropyl 2-methylpropanoate;3-Acetoxy-3-methyl-1-phenylbutane;3-Methylbutyl phenylacetate;2-Phenylethyl pentanoate;2-Phenylethyl 3-methylbutanoate;xi-8,9-Dehydrotheaspirone;2,4,6-Trimethyl-4-phenyl-1,3-dioxane;Methyl 4-tert-butylphenylacetate;1…	HMDB0001925;HMDB0029669;HMDB0032176;HMDB0033196;HMDB0034469;HMDB0034470;HMDB0034472;HMDB0034556;HMDB0035008;HMDB0035016;HMDB0035017;HMDB0035181;HMDB0036025;HMDB0036240;HMDB0036386;HMDB0036391;HMDB0037194;HMDB0037604;HMDB0037623;HMDB0037720;HMDB0038605;HMDB0039101;HMDB0040431;HMDB0132932;HMDB0132940;HMDB0031062;HMDB0031063;HMDB0031087;HMDB0031272;HMDB0031406;HMDB0031691;HMDB0031843;HMDB0032308;HMD…	7	Ibuprofen;Plastoquinol-1;gamma-Undecalactone;Citronellyl_formate;11-Undecanolactone;Undecylenic_acid;2-Ethylhexyl_acrylate	C01588;C02185;C08571;C12295;C13823;C13910;C19420	37407.47346	32418.90335	59068.42358	15099.7778	32001.30976	10355.81141	37365.03792	21617.33519	19979.06277	5948.845588	8960.486318	11468.65195	21385.44576	32292.95031	25456.56704	30813.78599	29454.8758	28116.22527	28467.56031	18441.83635	20141.97722	12227.68031	15492.93776	18098.30622	17182.18129	31997.59731	16396.74521	16300.77338	24042.89674	19245.55776	19777.84882	16727.62898
pos-M207T395	207.1364502	6.59085	1	1	3-Acetoxy-3-methyl-1-phenylbutane	Benzenoids	Benzene and substituted derivatives	HMDB0034556	null	57	Ibuprofen;Eremopetasinorone A;Benzyl hexanoate;(E)-6-Methyl-6-(5-methyl-2-furanyl)-3-hepten-2-one;2-Phenylpropyl butyrate;2-Phenylpropyl isobutyrate;3-Phenylpropyl 2-methylpropanoate;3-Acetoxy-3-methyl-1-phenylbutane;3-Methylbutyl phenylacetate;2-Phenylethyl pentanoate;2-Phenylethyl 3-methylbutanoate;xi-8,9-Dehydrotheaspirone;2,4,6-Trimethyl-4-phenyl-1,3-dioxane;Methyl 4-tert-butylphenylacetate;1…	HMDB0001925;HMDB0029669;HMDB0032176;HMDB0033196;HMDB0034469;HMDB0034470;HMDB0034472;HMDB0034556;HMDB0035008;HMDB0035016;HMDB0035017;HMDB0035181;HMDB0036025;HMDB0036240;HMDB0036386;HMDB0036391;HMDB0037194;HMDB0037604;HMDB0037623;HMDB0037720;HMDB0038605;HMDB0039101;HMDB0040431;HMDB0132932;HMDB0132940;HMDB0031062;HMDB0031063;HMDB0031087;HMDB0031272;HMDB0031406;HMDB0031691;HMDB0031843;HMDB0032308;HMD…	7	Ibuprofen;Plastoquinol-1;gamma-Undecalactone;Citronellyl_formate;11-Undecanolactone;Undecylenic_acid;2-Ethylhexyl_acrylate	C01588;C02185;C08571;C12295;C13823;C13910;C19420	59502.56031	30067.22448	67753.18376	59042.8449	86010.61883	51186.05269	91232.22775	65149.95293	22581.89752	47117.70225	46796.15332	16362.57024	20643.47855	41113.02347	116666.8263	40677.1679	59593.10816	30739.47098	37075.696	55329.12497	45542.506	22487.04558	66364.22628	48270.1528	49644.73448	47685.55248	43837.17031	45689.63074	46155.62212	48085.63392	48731.11914	49142.13785
pos-M207T403	207.1729984	6.72035	1	1	alpha-Irone	Lipids and lipid-like molecules	Prenol lipids	HMDB0035631	C09690	16	4-(1,1,3,3-Tetramethylbutyl)-phenol;delta-Methylionone;3-Methyl-4-(2,6,6-trimethyl-2-cyclohexen-1-yl)-3-buten-2-one;Methyl-delta-ionone;alpha-(p-(1,1,3,3-Tetramethylbutyl)phenyl)-omega-hydroxypoly(oxyethylene);1-(2,6,6-Trimethyl-2-cyclohexen-1-yl)-1-penten-3-one;alpha-Irone;Etaspirene;10-Isopropyl-2,7-dimethyl-1-oxaspiro[4.5]deca-3,6-diene;1-(2,6,6-Trimethyl-1-cyclohexen-1-yl)-1-penten-3-one;(Z)-…	HMDB0013825;HMDB0031737;HMDB0031738;HMDB0032397;HMDB0032528;HMDB0035245;HMDB0035631;HMDB0036023;HMDB0036024;HMDB0038130;HMDB0061831;HMDB0133179;HMDB0031019;HMDB0031734;HMDB0032543;HMDB0033933	5	alpha-Irone;(+)-trans-alpha-Irone;4-Octylphenol;4-tert-Octylphenol;Dodecylaldehyde	C09690;C11350;C14132;C14205;C02278	40877.23785	59844.60654	53555.38078	57561.22686	73931.37487	51607.63409	70038.00435	52503.43517	43714.74929	49348.89968	48421.34645	24432.0121	35749.11599	45757.15407	57510.74371	36237.59515	48819.83506	58246.51503	89325.46424	51812.61004	118446.6169	80979.46982	91272.32466	82880.2424	55226.55886	56298.35236	53320.73347	51865.2792	55158.3665	55546.52782	53495.99822	53318.99526
pos-M208T157	208.0595177	2.61105	1	1	4-(2-Aminophenyl)-2,4-dioxobutanoic acid	Organic oxygen compounds	Organooxygen compounds	HMDB0000978	C01252	10	4-(2-Aminophenyl)-2,4-dioxobutanoic acid;1-Nitro-5,6-dihydroxy-dihydronaphthalene;Pyridoxaminium(1+);1-oxo-1H-isochromene-3-carboxylic acid;7-hydroxy-1-oxo-1H-isochromene-3-carbaldehyde;6-hydroxy-1-oxo-1H-isochromene-3-carbaldehyde;5-hydroxy-1-oxo-1H-isochromene-3-carbaldehyde;Coumarin-4-carboxylic acid;8H-1,3-Dioxolo[4,5-h][1]benzopyran-8-one;6-Formylumbelliferone	HMDB0000978;HMDB0060328;HMDB0062696;HMDB0128616;HMDB0128617;HMDB0128618;HMDB0128619;HMDB0032944;HMDB0039045;HMDB0039147	6	4-(2-Aminophenyl)-2,4-dioxobutanoate;2-Formaminobenzoylacetate;3-Amino-4,7-dihydroxy-8-methylcoumarin;1-Nitro-5,6-dihydroxy-dihydronaphthalene;3,5-Dihydroxy-1,4-naphthoquinone;Ayapin	C01252;C05835;C12466;C14801;C04110;C18078	10712.19694	10992.78614	2905.223212	10515.67197	16900.02918	16366.29463	21470.7531	12159.28211	16080.80896	17035.60947	13598.64633	27466.87751	8614.663733	11491.11569	4615.707958	17765.18745	1228.376213	15787.96764	468978.379	23260.8538	388649.6368	187017.7657	395627.2142	558245.1682	108763.0218	108160.5842	122661.035	122914.9468	116815.0038	108153.219	128448.8816	110357.18
pos-M209T165	209.1160409	2.758066667	1	1	(Z)-3-Oxo-2-(2-pentenyl)-1-cyclopenteneacetic acid	Organic oxygen compounds	Organooxygen compounds	HMDB0030197	null	0	-	-	0	-	-	22363.34444	34581.0907	10872.18303	12867.72983	26552.56311	32874.8665	28101.67955	26271.5588	6681.209947	30590.83508	28452.29631	41919.51869	3948.779543	5592.059194	11721.02587	20422.39719	15966.83271	62625.31582	115836.9868	14378.29754	43015.74287	24008.05156	89856.11203	37799.78599	20363.89298	22631.1442	21646.39032	49788.81821	44398.25151	30303.73157	23872.56037	35829.99962
pos-M209T386	209.1312718	6.431225	1	1	Eremopetasinorol	Organooxygen compounds	Alcohols and polyols	HMDB0029668	null	1	5S,6S-epoxy-15R-hydroxy-ETE	HMDB0062236	0	-	-	7434.480699	7677.403899	2901.340684	1662.349631	3909.970707	2159.668829	2752.942332	2313.592677	6062.415125	1697.856013	5934.018748	5152.053228	6257.193126	5734.968788	3519.841784	1757.240304	3583.860381	6065.207467	2020.070283	3364.767076	2815.127223	6120.181905	3914.808623	2506.49162	1883.002166	1744.361027	2281.590047	1791.455253	1974.228896	2381.195099	4885.580641	2386.840723
pos-M209T420	209.1522201	6.99535	1	1	Carvyl propionate	Lipids and lipid-like molecules	Prenol lipids	HMDB0038047	null	39	Eremopetasinorol;(S,E)-Lyratol propanoate;(5alpha,8beta,9beta)-5,9-Epoxy-3,6-megastigmadien-8-ol;(5R,6S)-5,6-Epoxy-7-megastigmen-9-one;Theaspirone A;2,2,6,7-Tetramethylbicyclo[4.3.0]nona-1(9),4-diene-7,8-diol;3-Hydroxy-beta-ionone;Acetal R;5,9:6,9-Diepoxy-3-megastigmene;Carvyl propionate;5,9:6,9-Diepoxy-4-megastigmene;2,3,5,6,8,8a-Hexahydro-2,5,5,8a-tetramethyl-7H-1-benzopyran-7-one;(3R,8E)-3-Hyd…	HMDB0029668;HMDB0031869;HMDB0034672;HMDB0034984;HMDB0035228;HMDB0036686;HMDB0036821;HMDB0036824;HMDB0037776;HMDB0038047;HMDB0038529;HMDB0040233;HMDB0041636;HMDB0132947;HMDB0000947;HMDB0002373;HMDB0032044;HMDB0032325;HMDB0032448;HMDB0033618;HMDB0033848;HMDB0034134;HMDB0034456;HMDB0034458;HMDB0034460;HMDB0036034;HMDB0036229;HMDB0038237;HMDB0038267;HMDB0039215;HMDB0040171;HMDB0040193;HMDB0040266;HMD…	3	4-Heptyloxyphenol;Undecanoic_acid;N-Butyl-1H-pyrazolo[3,4-d]pyrimidin-4-amine	C14236;C17715;C15344	93847.59749	36075.61154	56724.03622	23904.78773	37856.26352	20156.27821	23838.7987	28113.66973	56140.20703	22421.65036	63963.0357	27908.41117	34432.1198	46967.41697	25420.74395	17066.79195	22513.55472	65618.69727	56074.78257	50465.25815	25447.39853	31257.77742	24443.49364	24091.59027	55054.23238	57502.47797	54939.78782	55486.06752	51808.50517	52514.83093	93120.7745	54011.53425
pos-M209T300	209.1522855	5.003841667	1	1	5,9:6,9-Diepoxy-3-megastigmene	Organic oxygen compounds	Organooxygen compounds	HMDB0037776	null	39	Eremopetasinorol;(S,E)-Lyratol propanoate;(5alpha,8beta,9beta)-5,9-Epoxy-3,6-megastigmadien-8-ol;(5R,6S)-5,6-Epoxy-7-megastigmen-9-one;Theaspirone A;2,2,6,7-Tetramethylbicyclo[4.3.0]nona-1(9),4-diene-7,8-diol;3-Hydroxy-beta-ionone;Acetal R;5,9:6,9-Diepoxy-3-megastigmene;Carvyl propionate;5,9:6,9-Diepoxy-4-megastigmene;2,3,5,6,8,8a-Hexahydro-2,5,5,8a-tetramethyl-7H-1-benzopyran-7-one;(3R,8E)-3-Hyd…	HMDB0029668;HMDB0031869;HMDB0034672;HMDB0034984;HMDB0035228;HMDB0036686;HMDB0036821;HMDB0036824;HMDB0037776;HMDB0038047;HMDB0038529;HMDB0040233;HMDB0041636;HMDB0132947;HMDB0000947;HMDB0002373;HMDB0032044;HMDB0032325;HMDB0032448;HMDB0033618;HMDB0033848;HMDB0034134;HMDB0034456;HMDB0034458;HMDB0034460;HMDB0036034;HMDB0036229;HMDB0038237;HMDB0038267;HMDB0039215;HMDB0040171;HMDB0040193;HMDB0040266;HMD…	3	4-Heptyloxyphenol;Undecanoic_acid;N-Butyl-1H-pyrazolo[3,4-d]pyrimidin-4-amine	C14236;C17715;C15344	39493.14875	44423.76282	35844.06736	36564.18171	27714.58816	23321.19056	25664.04084	36552.14691	47529.84529	30699.79306	35890.33433	31427.14875	44218.51329	35097.44982	28013.81413	22428.41966	45774.87566	42397.71004	51034.68876	25826.27534	41872.92893	37939.66709	21641.52041	28315.62618	24514.83649	26529.37917	26250.37605	26744.59126	25474.07035	26622.64346	27743.00343	24759.32313
pos-M209T337	209.188822	5.609	1	1	(E)-6,10-Dimethyl-9-methylene-5-undecen-2-one	Organic oxygen compounds	Organooxygen compounds	HMDB0035862	null	5	2-Decylfuran;(E)-6,10-Dimethyl-9-methylene-5-undecen-2-one;2-Cyclotetradecen-1-one;Dodecanol;2-Butyl-1-octanol	HMDB0032215;HMDB0035862;HMDB0039884;HMDB0011626;HMDB0041288	1	1-Dodecanol	C02277	22882.43041	36294.60736	57790.53143	13335.79863	10333.7419	14444.2547	18000.28639	49623.98572	12586.9659	10381.48884	31859.53782	49265.23948	35737.67385	8249.528432	21746.16232	6124.682689	11443.77857	35568.44264	27850.67927	33628.17145	32612.81748	25122.76599	75752.58881	308307.8968	22639.07664	26670.15275	35488.56653	47022.22376	48194.58247	27417.43178	29195.9294	44831.24807
pos-M211T178	211.1317594	2.962666667	1	1	Jasmonic acid	Lipids and lipid-like molecules	Fatty Acyls	HMDB0032797	C08491	22	Jasmonic acid;Sedanonic acid;Dihydro-3-(2-octenyl)-2,5-furandione;(R)-8-Acetoxycarvotanacetone;1-Benzyloxy-1-(2-methoxyethoxy)ethane;4-(Butoxymethyl)-2-methoxyphenol;Isoamyl 2-furonpropionate;Dihydro-3-(1-octenyl)-2,5-furandione;3-Ethenyl-2,5-dimethyl-4-oxohex-5-en-2-yl acetate;2,6-Dimethyl-7-octene-2,3,6-triol;Ethyl (±)-3-hydroxyoctanoate;3-Hydroxycapric acid;(R)-3-Hydroxydecanoic acid;9-Hydroxy…	HMDB0032797;HMDB0032871;HMDB0033102;HMDB0037104;HMDB0037135;HMDB0037642;HMDB0037735;HMDB0037816;HMDB0041573;HMDB0038186;HMDB0041600;HMDB0002203;HMDB0010725;HMDB0033201;HMDB0033574;HMDB0033640;HMDB0034783;HMDB0039470;HMDB0039668;HMDB0039669;HMDB0039893;HMDB0040329	4	(-)-Jasmonic_acid;(+)-7-Isojasmonic_acid;10-Hydroxydecanoic_acid;6-Hydroxy-3,7-dimethyloctanoate	C08491;C16317;C02774;C18067	14535.37287	21108.10124	7445.5639	12636.8531	18238.96723	20955.56933	14703.70306	16604.3669	19789.5495	28255.03351	15940.75779	17908.65923	12639.20163	15062.21811	7081.579878	16818.89749	9478.044347	40580.9864	103238.0195	8038.285372	61114.819	29508.568	76907.10989	67003.9661	13022.76906	11370.91058	18525.10178	16142.58164	17336.16999	13740.32299	14572.68001	14394.11527
pos-M211T403	211.1678856	6.717841667	1	1	Methyl (2E,6Z)-dodecadienoate	Lipids and lipid-like molecules	Fatty Acyls	HMDB0031014	null	14	Altretamine;Linalyl propionate;Methyl (2E,6Z)-dodecadienoate;alpha-Terpineol propanoate;Cepanone;Citral propylene glycol acetal;Propyl 2,4-decadienoate;Tsibulin 1;Isobornyl propionate;Neryl propionate;2-Propenyl cyclohexanebutanoate;Octahydro-2,5,5,8a-tetramethyl-7H-1-benzopyran-7-one;Artemisyl propionate;1,1-Dimethoxynonane	HMDB0014631;HMDB0030425;HMDB0031014;HMDB0032052;HMDB0032098;HMDB0037286;HMDB0037307;HMDB0037390;HMDB0038249;HMDB0038258;HMDB0038291;HMDB0040232;HMDB0041554;HMDB0034151	0	-	-	52227.81468	57616.2204	35837.57853	61503.88176	74232.65501	49344.39027	70184.88347	49596.27283	44630.06759	53962.08046	49921.90468	34724.08292	30142.96519	53473.6886	59751.29684	40518.47595	57241.27452	52812.4195	100385.4432	57110.70562	108805.2866	78226.77293	90473.1835	79920.2343	68824.32819	53816.82026	60806.79704	56351.07825	57996.77795	58894.28597	61713.97981	60269.02487
pos-M211T344	211.2042811	5.726783333	1	1	(Z,E)-Tetradeca-9,12-dienol	Unknown	-	NA	NA	2	Tetradec-2-enal;(Z)-8-Tetradecenal	HMDB0032525;HMDB0032526	0	-	-	28057.38465	21165.06545	20595.97494	9534.025635	10490.4531	23641.79803	8433.437794	10324.29069	7958.565176	7134.28387	13602.11735	10234.94291	10305.01504	17205.56171	8978.85651	7548.575634	22614.80259	13310.22296	25264.06068	36974.99626	13926.69334	19798.01545	126274.8701	63551.48547	28447.32571	29442.75745	27500.90248	29147.1284	29645.6321	28849.90675	30608.25742	29870.82811
pos-M213T51	213.0856381	0.849083333	1	1	His-Gly	Organic acids and derivatives	Carboxylic acids and derivatives	HMDB0028885	NA	16	Diaminopimelic acid;Alanyl-Threonine;Threoninyl-Alanine;2-Amino-4-[(2-hydroxy-1-oxopropyl)amino]butanoic acid;N-(gamma-Glutamyl)ethanolamine;Salicyluric acid;Dopaquinone;4-Carboxyphenylglycine;Alpha-Hydroxyhippuric acid;Leucodopachrome;3-Hydroxyhippuric acid;4-Hydroxyhippuric acid;2-Hydroxy-6,7-dimethoxybenzoxazole;2-Hydroxy-7-methoxy-2H-1,4-benzoxazin-3(4H)-one;L-Dopaquinone;N-acetyl-5-aminosali…	HMDB0001370;HMDB0028697;HMDB0029054;HMDB0031412;HMDB0039222;HMDB0000840;HMDB0001229;HMDB0002016;HMDB0002404;HMDB0004067;HMDB0006116;HMDB0013678;HMDB0030726;HMDB0038055;HMDB0039119;HMDB0060602	8	LL-2,6-Diaminoheptanedioate;meso-2,6-Diaminoheptanedioate;C20914;Dopaquinone;1,2-Epoxy-3-(p-Nitrophenoxy)propane;2-Carboxy-2,3-dihydro-5,6-dihydroxyindole;Salicyluric_acid;6-Hydroxy-3-succinoylpyridine	C00666;C00680;C20914;C00822;C04274;C05604;C07588;C19631	19042.4856	20652.28397	19017.9074	25982.23372	22254.6636	29040.78733	32748.39946	29203.50116	28508.68462	32907.25191	24603.65317	21079.23727	21303.71849	29281.44442	53277.43218	4203.094893	82170.15732	29788.77233	37676.10025	16469.08551	27968.21928	19272.20754	30078.66534	29028.91032	24348.62424	23873.66192	19972.24248	20899.99805	22948.30654	21512.53711	22874.34108	21615.37979
pos-M213T105	213.1222932	1.7528	1	1	Pro-Pro	Unknown	-	NA	NA	8	L-prolyl-L-proline ;Butabarbital;Butethal;Metyrosine;Tyrosine methylester;N-Acetyldopamine;N-methyl-4,6,7-trihydroxy-1,2,3,4-tetrahydroisoquinoline;2-Phenyl-1,3-propanediol monocarbamate	HMDB0011180;HMDB0014382;HMDB0015442;HMDB0014903;HMDB0029217;HMDB0041943;HMDB0060065;HMDB0060351	8	Butabarbital;L-Tyrosine_methyl_ester;Metyrosine;Damascenine;alpha-Methyl-m-tyrosine;2-Phenyl-1,3-propanediol_monocarbamate;L-Homotyrosine;3-Methyl-L-tyrosine	C07827;C03404;C07921;C10588;C11820;C16586;C18622;C20800	39341.40142	24299.55493	60603.44568	46284.22572	60463.53759	81838.39036	113401.05	29990.61289	28418.59374	76877.05986	43346.38194	43630.92342	19248.36529	38687.12881	169955.4925	81830.16453	117494.023	41423.22637	34893.14048	37226.54244	90059.82341	34641.29798	82717.70565	55663.91324	24673.23191	54692.95084	51922.70321	49455.62922	55673.23621	52304.89042	59690.15579	57674.03097
pos-M213T331	213.1835906	5.524266667	1	1	Ethyl 10-undecenoate	Lipids and lipid-like molecules	Fatty Acyls	HMDB0034286	null	12	10-Undecenyl acetate;Methyl (E)-2-dodecenoate;Coniferan;(±)-(E)-3-Methyl-4-decen-1-yl acetate;Ethyl 10-undecenoate;Rhodinyl propionate;Citronellyl propionate;1-Ethylhexyl tiglate;2,6,10,10-Tetramethyl-1-oxaspiro[4.5]decan-6-ol;1,1-Diethoxy-2,6-nonadiene;4-(3-Hydroxybutyl)-3,3,5-trimethylcyclohexanone;Oxacyclotetradecan-2-one	HMDB0031017;HMDB0031028;HMDB0031741;HMDB0032792;HMDB0034286;HMDB0037187;HMDB0037226;HMDB0037626;HMDB0037907;HMDB0038078;HMDB0039805;HMDB0040451	1	cis-11-Methyl-2-dodecenoic_acid	C18206	4420.73454	3887.857046	8367.559655	1805.327279	3825.312239	7649.392726	17615.2231	85974.93749	11370.95696	12589.70306	8284.822459	5716.505813	8704.117789	4416.921423	2470.417065	4782.1706	8698.128808	65232.23434	10190.86168	11792.86701	47112.51629	7375.330073	13452.46135	13603.90154	11695.65416	11905.87038	11278.49289	14387.70179	11337.31518	12116.88428	12546.93174	9980.52769
pos-M213T372	213.22003	6.200833333	1	1	12-Methyltridecanal	Lipids and lipid-like molecules	Fatty Acyls	HMDB0032432	null	3	2-Tetradecanone;12-Methyltridecanal;Tetradecanal	HMDB0030924;HMDB0032432;HMDB0034283	0	-	-	8925.712074	6643.869424	8317.099681	7697.252054	7578.3679	2870.153645	2045.775587	6077.262566	6371.263744	5625.090534	4625.812901	3721.4539	7219.186085	5864.016511	1599.955673	5732.953457	6687.430333	6819.834458	9081.669867	3252.085101	7095.652737	8063.414961	3495.215645	169984.2901	7520.810576	7262.324672	7703.739592	7208.87455	9477.806337	8619.842309	8040.675733	8556.857886
pos-M215T136	215.1381937	2.267583333	1	1	Pro-Val	Organic acids and derivatives	Carboxylic acids and derivatives	HMDB0029030	NA	28	Dethiobiotin;Prolyl-Valine;Valyl-Proline;L-Metanephrine;1,2-octadienoylglycine;1,3-octadienoylglycine;1,4-octadienoylglycine;1,5-octadienoylglycine;1,6-octadienoylglycine;1,7-octadienoylglycine;2,3-octadienoylglycine;2,4-octadienoylglycine;2,5-octadienoylglycine;2,6-octadienoylglycine;2,7-octadienoylglycine;3,4-octadienoylglycine;3,5-octadienoylglycine;3,6-octadienoylglycine;3,7-octadienoylglycin…	HMDB0003581;HMDB0029030;HMDB0029135;HMDB0062493;HMDB0094780;HMDB0094781;HMDB0094782;HMDB0094783;HMDB0094784;HMDB0094785;HMDB0094786;HMDB0094787;HMDB0094788;HMDB0094789;HMDB0094790;HMDB0094791;HMDB0094792;HMDB0094793;HMDB0094794;HMDB0094795;HMDB0094796;HMDB0094797;HMDB0094798;HMDB0094799;HMDB0094800;HMDB0004063;HMDB0036074;HMDB0060558	4	Dethiobiotin;L-Metanephrine;Tenuazonic_acid;Ecgonone_methyl_ester	C01909;C05588;C08511;C20371	112667.177	80587.87298	331953.1094	157489.3885	247114.9377	179890.4937	524281.2721	103678.6665	129136.9552	208933.3754	159421.3672	215284.2798	112927.9864	181814.4615	324350.7433	267344.5018	289833.416	145230.8239	84748.9545	138275.1484	330413.8863	127827.4621	172867.6012	248177.9323	169542.9987	163773.4437	168908.8091	174532.7653	169499.7487	186008.1711	167666.8315	168347.6818
pos-M215T54	215.1382931	0.891866667	1	1	Prolyl-Valine	Organic acids and derivatives	Carboxylic acids and derivatives	HMDB0029030	null	0	-	-	0	-	-	61974.3067	53677.80443	116273.1301	24735.29187	137072.4135	111394.4563	179271.4793	51231.77671	79117.35403	110353.1925	102873.7833	91707.05455	90152.93695	100638.9788	200701.8652	120933.294	113462.5323	69379.74112	52038.51914	39073.95167	133052.5238	71422.33964	88165.29238	138111.0354	96409.98245	89583.34528	92643.35051	95450.67678	94809.81204	91474.63165	95061.57645	90935.82273
pos-M215T152_2	215.1379719	2.53555	1	1	Val-Pro	Organic acids and derivatives	Carboxylic acids and derivatives	HMDB0029135	NA	0	-	-	0	-	-	36477.50763	53172.24806	182102.801	80045.19748	90512.84393	104244.4919	113455.3049	100172.5511	65551.74828	95766.26568	72783.24243	150647.0857	50987.55046	63765.04834	160073.9376	311500.1974	129156.4274	74280.50086	36122.45372	105438.9659	151231.584	59948.32744	144449.9355	92345.97401	86042.28091	72724.31263	71936.58629	113180.3872	117977.2189	100501.5356	109707.6633	77111.46416
pos-M215T414	215.1991401	6.893533333	1	1	Tridecanoic acid	Lipids and lipid-like molecules	Fatty Acyls	HMDB0000910	C17076	12	Tridecanoic acid;Ethyl undecanoate;Methyl dodecanoate;Decanal propyleneglycol acetal;Octyl 3-methylbutanoate;Pentyl octanoate;Octyl 2-methylbutyrate;Decyl propionate;3-Methylbutyl octanoate;Propyl decanoate;9-Methyldodecanoic acid;Isopropyl dodecanoic acid	HMDB0000910;HMDB0029552;HMDB0031018;HMDB0032211;HMDB0034140;HMDB0036217;HMDB0036219;HMDB0037311;HMDB0038729;HMDB0059900;HMDB0061828;HMDB0061829	2	CAI-1;Tridecanoic_acid	C16640;C17076	19702.45743	16406.20626	24443.08574	6820.194679	5054.856774	14682.79807	3501.896416	11144.42456	15979.20812	3432.127311	9507.620747	8250.2641	6424.713068	3982.862181	6897.598002	4529.257681	6265.322198	10052.15041	5735.562221	45493.34282	5158.438987	9017.561035	23016.77421	112391.1728	12439.60908	12808.68829	15041.02637	11821.35443	11554.32564	11736.37852	11109.33714	15535.91986
pos-M217T51	217.1175768	0.858166667	1	1	Prolyl-Threonine	Organic acids and derivatives	Carboxylic acids and derivatives	HMDB0029027	null	4	Prolyl-Threonine;Threoninyl-Proline;Sakacin P;2-Acetyl-1,5,6,7-tetrahydro-6-hydroxy-7-(hydroxymethyl)-4H-azepine-4-one	HMDB0029027;HMDB0029069;HMDB0038239;HMDB0035177	2	gamma-Glutamyl-gamma-aminobutyraldehyde;L-Anticapsin	C15700;C20941	35421.41461	29736.77425	38787.34478	22427.73436	82847.50728	95494.13518	147334.6099	224488.7638	33099.63921	65117.93016	38019.18091	42185.33822	35070.56626	63023.2314	233832.7639	107647.8223	60740.39415	185617.4141	44899.61828	20963.87697	66247.35794	35920.46881	70495.45291	82277.4821	72022.71943	68801.80801	64688.90594	59534.59071	64914.36784	65247.42	63446.46777	60157.73116
pos-M217T139	217.1532865	2.313116667	1	1	Valyl-Valine	Organic acids and derivatives	Carboxylic acids and derivatives	HMDB0029140	null	9	Valyl-Valine;2-octenoylglycine;3-octenoylglycine;4-octenoylglycine;5-octenoylglycine;6-octenoylglycine;7-octenoylglycine;Ecgonine methyl ester;Neotussilagine	HMDB0029140;HMDB0094801;HMDB0094802;HMDB0094803;HMDB0094804;HMDB0094805;HMDB0094806;HMDB0006406;HMDB0031820	3	Tussilagine;Ecgonine_methyl_ester;N-Hexanoyl-L-homoserine_lactone	C10411;C12448;C21197	7081.637801	8023.877637	56748.75185	26670.77492	52228.38483	36729.91037	40334.2531	25314.56536	11863.37604	20782.80124	17955.46966	50312.09415	12922.02656	15919.25031	54580.90197	33023.61175	19360.54233	22056.20578	10511.87766	129494.1298	30998.50471	18826.58521	29500.88657	24792.18354	25352.57833	25306.32924	32575.17553	27911.01551	33648.45456	28360.77838	31275.16821	31952.68235
pos-M218T235	218.1527382	3.920091667	1	1	Ethoxyquin	Organoheterocyclic compounds	Quinolines and derivatives	HMDB0039531	C07475	10	Ethoxyquin;2,5-Dibutyl-4-methyloxazole;5-Ethyl-2-hexyl-4-methyloxazole;4-Methyl-2-pentyl-5-propyloxazole;4-Ethyl-2-hexyl-5-methyloxazole;4,5-Dimethyl-2-heptyloxazole;1-Amino-3-hydroxymethyl-5-methyl-adamantane;3-Amino-1-hydroxy-5,7-dimethyl-adamantane;2-(2-Methylpropoxy)naphthalene;(2Z)-2-(phenylmethylidene)hept-6-enal	HMDB0039531;HMDB0037898;HMDB0037899;HMDB0037900;HMDB0037901;HMDB0037902;HMDB0060703;HMDB0060738;HMDB0035076;HMDB0133163	0	-	-	3742.108467	12611.33099	9874.694457	4473.171219	8101.058613	12364.1237	5428.063654	10431.66264	16666.78292	11960.25684	12971.42804	13619.93775	1371.832387	6830.227881	2036.781322	3313.671281	709.5732903	15612.10349	58088.18968	41431.76884	553755.0525	132666.2654	91391.20319	267751.688	33526.90244	35861.75322	33165.15076	34281.88299	33862.59142	31407.28255	33981.74215	32568.50427
pos-M219T44	219.0818093	0.736133333	1	1	Triacetin	Lipids and lipid-like molecules	Glycerolipids	HMDB0029592	null	0	-	-	0	-	-	50470.07554	111946.7582	330182.5526	52023.7072	99033.31278	119053.1479	96243.21047	99458.53404	36497.29293	53781.85073	12391.78281	134626.4582	44300.2106	47095.81043	168315.612	39065.58506	106393.3499	100402.1462	3550.560702	82416.47663	44052.49402	100784.6848	54281.23641	11470.50865	86013.79367	81730.83283	72352.98967	89677.01165	89552.4018	87243.56081	89843.23888	84614.88153
pos-M219T149	219.112312	2.483983333	1	1	Ile-Ser	Organic acids and derivatives	Carboxylic acids and derivatives	HMDB0028916	NA	5	N-Acetylserotonin;Mephenytoin;Primidone;2-Isopropyl-3,5-dimethoxy-6-methylpyrazine;L-alpha-Amino-1H-pyrrole-1-hexanoic acid	HMDB0001238;HMDB0014673;HMDB0014932;HMDB0029741;HMDB0040551	10	N-Acetylserotonin;Abrine;Primidone;L-2-Methyltryptophan;(S)-Mephenytoin;Fasoracetam;Simazine;Carbaryl;2'-Aminobiphenyl-2,3-diol;Fenfuram	C00978;C02983;C07371;C16831;C20130;C13311;C11172;C07491;C08061;C18833	10633.77625	8729.165725	23588.74998	12470.66783	9203.004085	11782.45721	9960.459647	14320.6923	49815.97009	12872.08612	10807.76052	9984.336534	22362.41997	10587.30942	15536.77499	27013.57675	16635.31651	8204.544406	21597.4035	6025.229569	18906.73499	10263.72269	17516.08208	17582.0369	22179.56841	12862.19413	11434.13177	11008.09039	13337.83171	14911.19957	16216.7963	18919.67896
pos-M219T52	219.132713	0.869325	1	1	Val-Thr	Organic acids and derivatives	Carboxylic acids and derivatives	HMDB0029137	NA	0	-	-	0	-	-	15556.36266	21525.94593	71123.06347	28476.32736	43610.25654	31283.94067	37313.18211	31990.38853	29337.00444	32468.19824	34525.35011	37674.24674	28860.11304	26099.50954	19774.31527	70904.54994	36020.51978	28625.63803	29563.44585	101597.4799	42072.66273	17755.12667	38420.55056	49915.30588	34556.9557	35550.13138	34493.35282	34290.92988	34858.00513	34845.48138	35521.57483	34378.07989
pos-M219T115	219.1329277	1.908458333	1	1	Thr-Val	Organic acids and derivatives	Carboxylic acids and derivatives	HMDB0029074	NA	9	Meprobamate;Isoleucyl-Serine;Leucyl-Serine;Serylisoleucine;Serylleucine;Threoninyl-Valine;Valyl-Threonine;L-Lysopine;Pantothenamide	HMDB0014515;HMDB0028916;HMDB0028938;HMDB0029042;HMDB0029043;HMDB0029074;HMDB0029137;HMDB0033675;HMDB0041313	2	D-Lysopine;L-Dihydroanticapsin	C04020;C20940	8296.140061	9893.880464	49017.50087	16951.29014	23493.47862	27459.67904	28251.97437	17963.11376	11408.64654	23133.84603	16158.38145	23623.98016	12668.24759	12716.46128	29325.40607	57667.26667	31841.7408	13329.88175	11387.90002	45424.30949	41569.96437	12361.58698	28503.15551	43666.83455	21829.70466	25774.6517	25104.24448	22194.86815	24189.23966	21954.78597	22720.28514	23208.18978
pos-M219T268	219.1731701	4.465033333	1	1	beta-Santalal	Lipids and lipid-like molecules	Prenol lipids	HMDB0036718	null	38	Nookatone;(5alpha,10alpha)-3,7(11)-Eudesmadien-2-one;(5beta,7beta,10beta)-3,11-Eudesmadien-2-one;beta-Sinensal;Solavetivone;Patchoulenone;Valerenal;Furanoeremophilane;Dendrolasin;1,3,5-Bisabolatrien-10-one;(E)-10,11-Dihydro-alpha-atlantone;Zerumbone;beta-Santalal;Vulgarone A;Mustakone;alpha-Santalal;alpha-Turmerone;(+)-4,11-Eudesmadien-3-one;Curlone;Vulgarone B;beta-Atlantone;Xanthorrhizol;Calamu…	HMDB0013687;HMDB0035081;HMDB0035082;HMDB0035643;HMDB0035657;HMDB0035747;HMDB0035786;HMDB0035835;HMDB0036071;HMDB0036109;HMDB0036201;HMDB0036667;HMDB0036718;HMDB0036733;HMDB0036797;HMDB0036813;HMDB0037000;HMDB0037061;HMDB0037068;HMDB0038164;HMDB0038187;HMDB0038195;HMDB0038200;HMDB0038201;HMDB0038215;HMDB0038511;HMDB0039637;HMDB0040686;HMDB0013693;HMDB0036443;HMDB0094674;HMDB0134121;HMDB0134122;HMD…	17	alpha-Sinensal;beta-Sinensal;Solavetivone;alpha-Vetivone;beta-Vetivone;(+)-8-Hydroxycalamenene;Dendrolasin;Germacrone;alpha-Cyperone;Turmerone;Cyperotundone;Nootkatone;Albaflavenone;Germacra-1(10),4,11(13)-trien-12-al;Pentalen-13-al;Zerumbone;Artemisinic_aldehyde	C09729;C09730;C09737;C09744;C09745;C09938;C16779;C16966;C17090;C17494;C17501;C17914;C17954;C19677;C19939;C20262;C20308	119441.8767	88884.23511	54729.14087	47168.38669	53424.89427	122356.9199	29828.48166	45427.18679	55524.13122	57667.9278	72133.39468	88794.01605	52469.69592	53553.44358	41381.34129	38319.83459	51540.36141	53616.02166	54324.94033	52286.95915	84310.8332	56468.08282	31089.98102	50313.05759	97083.685	102127.9745	49651.61433	66470.35071	51368.30112	49236.81919	97867.0334	49350.64033
pos-M219T520	219.1732778	8.658758333	1	1	Furanoeremophilane	Lipids and lipid-like molecules	Prenol lipids	HMDB0035835	C09685	38	Nookatone;(5alpha,10alpha)-3,7(11)-Eudesmadien-2-one;(5beta,7beta,10beta)-3,11-Eudesmadien-2-one;beta-Sinensal;Solavetivone;Patchoulenone;Valerenal;Furanoeremophilane;Dendrolasin;1,3,5-Bisabolatrien-10-one;(E)-10,11-Dihydro-alpha-atlantone;Zerumbone;beta-Santalal;Vulgarone A;Mustakone;alpha-Santalal;alpha-Turmerone;(+)-4,11-Eudesmadien-3-one;Curlone;Vulgarone B;beta-Atlantone;Xanthorrhizol;Calamu…	HMDB0013687;HMDB0035081;HMDB0035082;HMDB0035643;HMDB0035657;HMDB0035747;HMDB0035786;HMDB0035835;HMDB0036071;HMDB0036109;HMDB0036201;HMDB0036667;HMDB0036718;HMDB0036733;HMDB0036797;HMDB0036813;HMDB0037000;HMDB0037061;HMDB0037068;HMDB0038164;HMDB0038187;HMDB0038195;HMDB0038200;HMDB0038201;HMDB0038215;HMDB0038511;HMDB0039637;HMDB0040686;HMDB0013693;HMDB0036443;HMDB0094674;HMDB0134121;HMDB0134122;HMD…	17	alpha-Sinensal;beta-Sinensal;Solavetivone;alpha-Vetivone;beta-Vetivone;(+)-8-Hydroxycalamenene;Dendrolasin;Germacrone;alpha-Cyperone;Turmerone;Cyperotundone;Nootkatone;Albaflavenone;Germacra-1(10),4,11(13)-trien-12-al;Pentalen-13-al;Zerumbone;Artemisinic_aldehyde	C09729;C09730;C09737;C09744;C09745;C09938;C16779;C16966;C17090;C17494;C17501;C17914;C17954;C19677;C19939;C20262;C20308	79795.28427	84298.87396	79696.96759	91139.79839	56884.46176	53428.15343	46457.26138	76343.64318	77332.99878	62883.20683	74561.31308	61144.49097	65289.43934	73425.67242	62107.38744	45771.9627	70098.20258	81204.83328	90640.44034	68089.19601	57503.05611	64054.01302	51410.62207	49221.64407	52913.01591	50988.22467	51244.89607	46091.73448	46996.69003	57885.63116	56225.26354	48244.37319
pos-M219T240	219.1733015	3.995216667	1	1	Vulgarone A	Lipids and lipid-like molecules	Prenol lipids	HMDB0036733	null	38	Nookatone;(5alpha,10alpha)-3,7(11)-Eudesmadien-2-one;(5beta,7beta,10beta)-3,11-Eudesmadien-2-one;beta-Sinensal;Solavetivone;Patchoulenone;Valerenal;Furanoeremophilane;Dendrolasin;1,3,5-Bisabolatrien-10-one;(E)-10,11-Dihydro-alpha-atlantone;Zerumbone;beta-Santalal;Vulgarone A;Mustakone;alpha-Santalal;alpha-Turmerone;(+)-4,11-Eudesmadien-3-one;Curlone;Vulgarone B;beta-Atlantone;Xanthorrhizol;Calamu…	HMDB0013687;HMDB0035081;HMDB0035082;HMDB0035643;HMDB0035657;HMDB0035747;HMDB0035786;HMDB0035835;HMDB0036071;HMDB0036109;HMDB0036201;HMDB0036667;HMDB0036718;HMDB0036733;HMDB0036797;HMDB0036813;HMDB0037000;HMDB0037061;HMDB0037068;HMDB0038164;HMDB0038187;HMDB0038195;HMDB0038200;HMDB0038201;HMDB0038215;HMDB0038511;HMDB0039637;HMDB0040686;HMDB0013693;HMDB0036443;HMDB0094674;HMDB0134121;HMDB0134122;HMD…	17	alpha-Sinensal;beta-Sinensal;Solavetivone;alpha-Vetivone;beta-Vetivone;(+)-8-Hydroxycalamenene;Dendrolasin;Germacrone;alpha-Cyperone;Turmerone;Cyperotundone;Nootkatone;Albaflavenone;Germacra-1(10),4,11(13)-trien-12-al;Pentalen-13-al;Zerumbone;Artemisinic_aldehyde	C09729;C09730;C09737;C09744;C09745;C09938;C16779;C16966;C17090;C17494;C17501;C17914;C17954;C19677;C19939;C20262;C20308	96099.54321	67837.5144	43268.18233	84174.18413	37519.92455	95951.68473	22620.17046	31440.39851	36337.69214	25630.87774	36787.55482	27034.10701	38205.29727	30259.30365	21115.83002	21193.21672	28721.19652	33623.27448	46120.69069	40227.82915	105498.5791	57918.75114	28109.90013	55274.36513	38843.38614	30140.19282	55586.91656	46809.2745	37231.6306	48874.36358	38327.2541	34357.91011
pos-M219T389	219.2097944	6.486841667	1	1	(3E,7E)-4,8,12-Trimethyl-1,3,7,11-tridecatetraene	Lipids and lipid-like molecules	Prenol lipids	HMDB0034498	null	5	(3E,7E)-4,8,12-Trimethyl-1,3,7,11-tridecatetraene;1,2-Dimethyl-4-(6-methyl-4-heptenyl)-1,3-cyclohexadiene;Cyclotetradecane;(E)-7-Tetradecene;1-Tetradecene	HMDB0034498;HMDB0037740;HMDB0033567;HMDB0061833;HMDB0061834	1	(E,E)-4,8,12-Trimethyltrideca-1,3,7,11-tetraene	C20700	272883.7445	509854.1905	983805.6697	117260.7087	201340.8644	232734.1324	114349.8055	103443.26	50402.07497	88226.96594	333371.146	63800.09011	60660.74295	266844.8505	188707.3986	189868.8766	87582.26434	109152.1022	269788.1373	707924.442	182714.946	291108.9578	750205.2051	309514.8974	267659.7045	282289.7829	268720.6735	270461.5924	288041.4276	282226.7711	271429.6814	269473.7668
pos-M220T144	220.1172146	2.393533333	1	1	D-(+)-Pantothenic acid	Organic acids and derivatives	Carboxylic acids and derivatives	NA	NA	3	5,7-dihydroxy-3-[3-hydroxy-4-methoxy-5-(3-methylbut-2-en-1-yl)phenyl]-8-(3-methylbut-2-en-1-yl)-3,4-dihydro-2H-1-benzopyran-4-one;1-Hydroxy-3,6,7-trimethoxy-2,8-diprenylxanthone;Kanzonol G	HMDB0134749;HMDB0036597;HMDB0040613	1	Kurarinone	C17446	115866.545	49273.58133	97564.14458	20325.26791	238773.2938	170573.7093	240346.8112	156867.2225	156611.9866	322727.1134	232953.8155	66296.34342	97094.47944	124525.2702	215934.1202	100387.3427	126803.9142	94232.84317	132628.2438	30642.77498	235776.3261	58594.09319	528632.277	419609.9869	179987.4383	178321.9889	172136.9062	176160.0773	188475.2242	184421.337	175339.5938	173315.4114
pos-M221T141	221.0908965	2.35075	1	1	Indole-3-pyruvic acid	Organoheterocyclic compounds	Indoles and derivatives	HMDB0060484	C00331	5	5-Hydroxy-L-tryptophan;Oxitriptan;p-Hydroxyl-ethotoin;Metharbital;Indolepyruvate	HMDB0000472;HMDB0015571;HMDB0061174;HMDB0014606;HMDB0060484	6	5-Hydroxy-L-tryptophan;5-Hydroxytryptophan;Jasminine;N-Hydroxy-L-tryptophan;Indolepyruvate;Anibine	C00643;C01017;C09985;C19716;C00331;C10127	25842.68673	31870.4056	41726.08918	28846.48199	68488.2756	80161.57746	52843.95027	20196.96911	21221.60106	48539.74904	19308.84317	32251.12911	19338.78831	18824.12184	35616.0122	23786.53606	49278.38353	19636.48248	13361.0974	26438.27364	45610.50042	13933.59332	37037.26504	28329.9303	42578.83347	27037.0377	30663.96675	39052.61254	32156.09338	29569.88235	31994.4459	28874.43998
pos-M221T396	221.1523048	6.59965	1	1	13-Tetradecene-1,3-diyne-6,7-diol	Lipids and lipid-like molecules	Fatty Acyls	HMDB0039539	null	50	2,6-Di-tert-butylbenzoquinone;3-Phenylpropyl isovalerate;13-Nor-6-eremophilene-8,11-dione;Hexyl phenylacetate;2-Phenylethyl hexanoate;(Z)-6-Tetradecene-1,3-diyne-5,8-diol;13-Tetradecene-1,3-diyne-6,7-diol;3,4-Dihydro-2,2,5,7,8-pentamethyl-2H-1-benzopyran-6-ol;2-Methyl-1-phenyl-2-propanyl butyrate;2-(phenylmethylidene)heptane-1,3-diol;3-[(1Z)-3-hydroxy-2-pentylprop-1-en-1-yl]phenol;4-[(1Z)-3-hydro…	HMDB0013817;HMDB0036389;HMDB0037606;HMDB0037714;HMDB0037718;HMDB0038996;HMDB0039539;HMDB0040217;HMDB0040226;HMDB0126515;HMDB0126516;HMDB0126517;HMDB0126518;HMDB0126519;HMDB0126520;HMDB0133164;HMDB0133165;HMDB0133166;HMDB0133167;HMDB0133169;HMDB0133170;HMDB0133180;HMDB0000529;HMDB0010729;HMDB0029585;HMDB0029763;HMDB0031683;HMDB0032214;HMDB0032235;HMDB0032248;HMDB0033378;HMDB0034160;HMDB0034844;HMD…	9	Oblongolide;Glutinosone;(-)-Menthyl_acetate;Citronellyl_acetate;Neomenthyl_acetate;Decanoyl_acetaldehyde;cis-2-Dodecenoic_acid;N6-(delta2-Isopentenyl)-adenine;Triacanthine	C09519;C09673;C09870;C12298;C16825;C16947;C21202;C04083;C08435	174946.0798	131254.4488	365344.8991	251637.6143	317103.5581	154722.2853	280861.7196	233552.0895	169055.7317	164244.9087	159362.8332	101722.5579	90678.03899	162379.208	402462.0931	166170.0099	204170.4219	235123.1408	165117.6822	212798.609	175952.5072	89332.6081	216076.9868	191784.3862	174170.3811	174121.1867	169888.325	177679.6962	171033.918	181896.2625	174887.6291	198366.3567
pos-M221T403	221.1884895	6.7176	1	1	Humulenol II	Lipids and lipid-like molecules	Prenol lipids	HMDB0038212	null	0	-	-	0	-	-	47051.11791	40798.36787	67877.21743	48706.65317	38222.01422	29983.65182	58952.87283	50915.0505	20695.66502	45655.38256	26838.43911	28636.26768	18324.21222	23779.29214	26527.90184	17429.07956	55634.73997	54921.28555	58041.66585	54175.38739	59629.97067	42785.39699	45273.39962	163088.0458	38468.41045	34709.84652	34153.87967	32464.1648	55980.59339	37041.67623	55387.45766	39856.41885
pos-M223T147	223.1067209	2.454116667	1	1	Gly-Phe	Organic acids and derivatives	Carboxylic acids and derivatives	HMDB0028848	NA	8	Glycyl-Phenylalanine;Phenylalanyl-Glycine;Indolelactic acid;5-Methoxyindoleacetate;Cinnamoylglycine;Edulitine;Methyl 1-methoxy-1H-indole-3-carboxylate;3-Indolehydracrylic acid	HMDB0028848;HMDB0028995;HMDB0000671;HMDB0004096;HMDB0011621;HMDB0030179;HMDB0032755;HMDB0059765	5	N5-Phenyl-L-glutamine;Indolelactate;5-Methoxyindoleacetate;Gentianamine;Swietenidin_B	C20843;C02043;C05660;C09961;C10741	30483.85783	29268.00561	236654.859	39006.64025	218515.7706	39570.14375	96052.01292	23550.60873	22711.87758	39200.5125	20802.27826	20566.31634	13675.24826	33092.02309	138430.3734	75796.66018	152622.0859	36630.6916	41443.70889	182123.9645	139058.3003	32560.06022	70585.90639	75273.9413	69928.66155	69856.74775	71385.3559	70076.96148	71416.58473	64078.64113	66108.35403	76655.36451
pos-M223T367	223.2042225	6.10855	1	1	cis-Nerolidol	Unknown	-	NA	NA	45	Farnesol;beta-Triticene;alpha-Triticene;Pogostol;Valerianol;10-Epijunenol;(-)-Pacifigorgiol;Sesquisabinene hydrate;4beta-8-Daucen-4-ol;6-Epi-beta-bisabolol;Panasinsanol B;Nerolidol;(S)-Nerolidol;Panasinsanol A;Shyobunol;Rosifoliol;beta-Bisabolol;(-)-alpha-Bisabolol;(+)-alpha-Bisabolol;(-)-Valeranone;Bulnesol;Guaioxide;Carotol;5,8-Epoxydaucane;Isointermedeol;Globulol;Cedrelanol;Faurinone;alpha-Car…	HMDB0004305;HMDB0030938;HMDB0030939;HMDB0033239;HMDB0034951;HMDB0034982;HMDB0035021;HMDB0035199;HMDB0035351;HMDB0035364;HMDB0035383;HMDB0035662;HMDB0035663;HMDB0035711;HMDB0035811;HMDB0035868;HMDB0036111;HMDB0036197;HMDB0036198;HMDB0036421;HMDB0036445;HMDB0036447;HMDB0036579;HMDB0036580;HMDB0036642;HMDB0036645;HMDB0036646;HMDB0036679;HMDB0036732;HMDB0036908;HMDB0037031;HMDB0037066;HMDB0037067;HMD…	31	(2E,6E)-Farnesol;(2Z,6E)-Farnesol;(-)-alpha-Bisabolol;Carotol;alpha-Cedrol;Cycloeudesmol;alpha-Eudesmol;beta-Eudesmol;Guaiol;Himachalol;Ledol;Nerolidol;Patchouli_alcohol;(1E,4S,5E,7R)-Germacra-1(10),5-dien-11-ol;Valeranone;Hinesol;gamma-Eudesmol;8-epi-Cedrol;Drimenol;(+)-Epicubenol;(3R,6E)-Nerolidol;Patchoulol;Presilphiperfolan-8beta-ol;10-epi-gamma-Eudesmol;(+)-Caryolan-1-ol;Cubebol;Avermitilol;…	C01126;C03220;C09621;C09628;C09631;C09651;C09663;C09664;C09676;C09682;C09698;C09704;C09705;C16143;C16813;C16970;C17124;C18245;C19743;C19744;C19746;C19755;C19756;C19893;C19974;C20172;C20181;C20184;C20479;C20576;C14509	27273.74932	34458.58859	11034.90787	36303.62899	4713.022028	8449.861898	8488.399078	28040.87857	34078.18321	10206.37085	29629.7543	7211.158962	12544.33995	28263.82567	37744.30225	29360.45069	26801.94491	27745.79569	15602.26211	21468.62171	10458.1487	32423.18874	11764.21769	39736.28126	31240.87155	28638.08292	32632.89447	7383.245829	28031.25744	24852.80444	12793.69444	29423.87947
pos-M225T403	225.1835224	6.719625	1	1	Allyl undecylenate	Lipids and lipid-like molecules	Fatty Acyls	HMDB0036424	null	15	5,8-Tetradecadienoic acid;Linalyl isobutyrate;Linalyl butyrate;Ethyl (2E,6Z)-dodecadienoate;alpha-Terpineol butanoate;Isobornyl isobutyrate;Terpinyl isobutyrate;Allyl undecylenate;2-Propenyl cyclohexanepentanoate;Bornyl butyrate;Neryl butyrate;Geranyl 2-methylpropanoate;Goshuyic acid;Acetaldehyde diisoamyl acetal;1,1-Dimethoxydecane	HMDB0000560;HMDB0030426;HMDB0030427;HMDB0031015;HMDB0032053;HMDB0032342;HMDB0032524;HMDB0036424;HMDB0037814;HMDB0038246;HMDB0038259;HMDB0038260;HMDB0039129;HMDB0032153;HMDB0037310	0	-	-	43271.74936	61128.78457	50611.16266	59067.46654	70011.84728	51980.43312	64642.90293	47724.45779	61022.96414	47246.79252	45805.17373	23367.56522	26115.10812	43139.61955	52357.11084	38288.9962	42742.38801	37822.65216	85184.53689	49774.8711	101757.9429	77532.14455	91418.2851	74801.65064	47237.04209	51381.02746	50441.89243	45758.24183	47782.57572	51956.60243	51167.4153	53121.3644
pos-M225T397	225.2198732	6.622283333	1	1	(+/-)-Dihydrofarnesol	Lipids and lipid-like molecules	Prenol lipids	HMDB0032218	null	3	5,10-Pentadecadien-1-ol;(+/-)-Dihydrofarnesol;3-Pentadecenal	HMDB0031111;HMDB0032218;HMDB0040377	0	-	-	7290.65726	21951.26751	5056.386537	7431.722779	13458.58671	16763.5084	17130.73064	19083.69926	7944.016861	10022.43688	7315.750891	5418.321265	13820.47757	7750.224339	6846.973798	12615.39895	17021.11965	24241.65608	30982.27393	10933.78213	45184.73151	21997.6697	42150.46765	74005.25746	14945.78531	14573.84123	22177.82261	14560.45299	14397.59168	15016.16112	17145.98705	14232.81964
pos-M226T203	226.1788232	3.39075	1	1	2,2,6,7-Tetramethylbicyclo[4.3.0]nona-1(9),4-diene-7,8-diol	Organic oxygen compounds	Organooxygen compounds	HMDB0036686	null	14	Eremopetasinorol;(S,E)-Lyratol propanoate;(5alpha,8beta,9beta)-5,9-Epoxy-3,6-megastigmadien-8-ol;(5R,6S)-5,6-Epoxy-7-megastigmen-9-one;Theaspirone A;2,2,6,7-Tetramethylbicyclo[4.3.0]nona-1(9),4-diene-7,8-diol;3-Hydroxy-beta-ionone;Acetal R;5,9:6,9-Diepoxy-3-megastigmene;Carvyl propionate;5,9:6,9-Diepoxy-4-megastigmene;2,3,5,6,8,8a-Hexahydro-2,5,5,8a-tetramethyl-7H-1-benzopyran-7-one;(3R,8E)-3-Hyd…	HMDB0029668;HMDB0031869;HMDB0034672;HMDB0034984;HMDB0035228;HMDB0036686;HMDB0036821;HMDB0036824;HMDB0037776;HMDB0038047;HMDB0038529;HMDB0040233;HMDB0041636;HMDB0132947	1	4-Heptyloxyphenol	C14236	106794.5134	204736.571	145112.8471	66958.20504	70872.65979	37058.44913	57795.11403	84084.80635	134561.2106	86724.29476	121764.001	100228.2849	92196.55952	116570.8916	63535.36392	50084.34067	105499.9667	152015.517	153281.9801	100051.6485	85900.79986	112607.8302	66390.20693	78544.69164	177874.8081	163568.302	174520.6424	177923.4619	180045.8869	173343.4231	177266.8236	169452.1649
pos-M227T142	227.1020956	2.3607	1	1	Ala-His	Organic acids and derivatives	Carboxylic acids and derivatives	HMDB0028689	NA	10	Porphobilinogen;Serylvaline;Valyl-Serine;N6-Acetyl-5S-hydroxy-L-lysine;3,4-Dihydroxy-2-hydroxymethyl-1-pyrrolidinepropanamide;2-{[hydroxy(2-methoxyphenyl)methylidene]amino}acetic acid;2-{[hydroxy(3-methoxyphenyl)methylidene]amino}acetic acid;2-[(4-methoxyphenyl)formamido]acetic acid;Hydroxyphenylacetylglycine;3-Carbamoyl-2-phenylpropionic acid	HMDB0000245;HMDB0029052;HMDB0029136;HMDB0033891;HMDB0039948;HMDB0126552;HMDB0127991;HMDB0131190;HMDB0000735;HMDB0060367	7	Porphobilinogen;N6-Acetyl-N6-hydroxy-L-lysine;N5-(L-1-Carboxyethyl)-L-ornithine;Triethylenemelamine;N-Benzyloxycarbonylglycine;p-Hydroxyphenylacetylglycine;3-Carbamoyl-2-phenylpropionic_acid	C00931;C03955;C04210;C07642;C03710;C05596;C16591	27977.0729	21287.77566	28849.66819	20356.58301	26083.85217	27661.0467	40470.19781	45549.55785	61352.65554	42707.21484	40180.59134	22017.62325	32515.64828	39402.52903	26582.93095	54573.68068	48250.51278	73111.84229	63608.72109	91891.86352	38048.35239	26674.55342	36143.56139	33796.75932	33828.04412	28671.18977	28496.83927	31413.05374	33075.92831	28110.16398	30506.57243	34489.30063
pos-M227T437	227.1264062	7.286258333	1	1	Indalone	Unknown	-	NA	C19142	7	Allixin;3,4-Methylenesebacic acid;(2xi,6xi)-7-Methyl-3-methylene-1,2,6,7-octanetetrol;(2xi,3xi,6E)-3,7-Dimethyl-6-octene-1,2,3,8-tetrol;3,7-Dimethyl-3-octene-1,2,6,7-tetrol;(1alpha,2alpha,4betaH,6alpha,8R)-p-Menthane-2,6,8,9-tetrol;(1S,2S,4R,8R)-p-Menthane-1,2,8,9-tetrol	HMDB0040705;HMDB0059729;HMDB0033217;HMDB0033642;HMDB0035133;HMDB0039053;HMDB0039974	2	Butopyronoxyl;trans-12-Hydroxyjasmonic_acid	C19142;C21385	147702.7983	192279.7807	182682.36	103496.5959	104602.996	87413.66954	96310.7963	236520.3542	189900.3205	251610.7831	155678.8411	108181.1203	145918.3565	251503.842	113688.2487	74921.21005	216319.8634	134030.2726	179632.4448	135943.6881	118298.4711	152460.6438	99302.04714	170604.1083	138797.4986	118299.7726	131944.5561	179650.7437	124902.6121	127988.5722	125425.3591	121021.3378
pos-M227T208	227.1382777	3.46365	1	1	Pentobarbital	Organoheterocyclic compounds	Diazines	HMDB0014457	C07422	2	Pentobarbital;Amobarbital	HMDB0014457;HMDB0015440	6	Pentobarbital;Amobarbital;Tyr-OEt;Anhalamine;p-Lactophenetide;Propoxur	C07422;C07536;C01458;C12231;C14262;C14334	456587.6368	1073607.831	1109283.996	410696.7411	112670.4966	350281.0739	154347.0069	331611.4249	514587.2677	383425.746	537953.8743	426845.113	670522.9301	368060.5725	400864.1239	343276.8541	284757.3644	502456.4186	361735.6244	698756.1998	267210.6353	838983.152	544488.7455	272072.1008	369838.5741	303246.7612	265617.7892	315615.1525	327390.4582	337415.9802	301277.1304	273720.1464
pos-M227T228_2	227.1778583	3.794983333	1	1	(-)-beta-Elemene	Lipids and lipid-like molecules	Prenol lipids	HMDB0035816	null	82	(8E,15E)-1,8,15-Heptadecatriene-11,13-diyne;delta-Amorphene;(-)-3,5-Cadinadiene;alpha-Santalene;Sesquisabinene;beta-Selinene;Aristolene;2,7,10-Bisabolatriene;Sesquithujene;Daucene;Valencene;(2Z,4E,6E)-2,4,6,10-Farnesatetraene;alpha-Selinene;(-)-beta-Elemene;beta-Farnesene;alpha-Guaiene;alpha-Cyperene;alpha-Farnesene;(3E,6E)-alpha-Farnesene;(Z)-2,6,10-Bisabolatriene;Zingiberene;(R)-2,5,11-Bisabola…	HMDB0031041;HMDB0030644;HMDB0030673;HMDB0034939;HMDB0034943;HMDB0034997;HMDB0035146;HMDB0035161;HMDB0035198;HMDB0035361;HMDB0035688;HMDB0035787;HMDB0035810;HMDB0035816;HMDB0035913;HMDB0036003;HMDB0036004;HMDB0036065;HMDB0036066;HMDB0036154;HMDB0036164;HMDB0036200;HMDB0036364;HMDB0036413;HMDB0036417;HMDB0036419;HMDB0036428;HMDB0036444;HMDB0036450;HMDB0036467;HMDB0036575;HMDB0036644;HMDB0036678;HMD…	82	Pentalenene;Trichodiene;Aristolochene;delta-Cadinene;beta-Cadinene;beta-Caryophyllene;alpha-Cedrene;alpha-Chamigrene;beta-Chamigrene;alpha-Copaene;alpha-Cubebene;beta-Cubebene;alpha-Farnesene;beta-Farnesene;Germacrene_B;Humulene;Isocaryophyllene;Longifolene;beta-Santalene;beta-Selinene;Thujopsene;alpha-Ylangene;Zingiberene;Vetispiradiene;Amorpha-4,11-diene;(+)-Germacrene_A;(-)-Germacrene_D;(+)-ep…	C01841;C01860;C02004;C06394;C09625;C09629;C09630;C09635;C09637;C09639;C09647;C09648;C09665;C09666;C09672;C09684;C09691;C09699;C09718;C09723;C09740;C09749;C09750;C12142;C16028;C16141;C16142;C16269;C16775;C16776;C16814;C16815;C16829;C17065;C17088;C17094;C17120;C17277;C17505;C19619;C19708;C19734;C19735;C19736;C19737;C19738;C19740;C19741;C19742;C19747;C19748;C19749;C19751;C19752;C19753;C19754;C19908;…	79434.81854	63798.91767	49700.44703	40513.46778	58116.62027	23573.00566	48357.72172	47778.39407	31542.00272	17048.88028	23756.72525	10425.35442	26814.58012	50494.38081	44552.84691	53574.55258	57308.53106	53362.31276	16082.73182	18544.68552	31107.78181	6785.851824	21437.07708	24355.17436	34769.00754	35564.96281	38516.99765	34750.79605	43511.94007	36165.02774	36395.45125	31755.99185
pos-M227T396	227.1784322	6.5917	1	1	1,1-Diethoxy-3,7-dimethyl-2,6-octadiene	Lipids and lipid-like molecules	Prenol lipids	HMDB0040228	null	82	(8E,15E)-1,8,15-Heptadecatriene-11,13-diyne;delta-Amorphene;(-)-3,5-Cadinadiene;alpha-Santalene;Sesquisabinene;beta-Selinene;Aristolene;2,7,10-Bisabolatriene;Sesquithujene;Daucene;Valencene;(2Z,4E,6E)-2,4,6,10-Farnesatetraene;alpha-Selinene;(-)-beta-Elemene;beta-Farnesene;alpha-Guaiene;alpha-Cyperene;alpha-Farnesene;(3E,6E)-alpha-Farnesene;(Z)-2,6,10-Bisabolatriene;Zingiberene;(R)-2,5,11-Bisabola…	HMDB0031041;HMDB0030644;HMDB0030673;HMDB0034939;HMDB0034943;HMDB0034997;HMDB0035146;HMDB0035161;HMDB0035198;HMDB0035361;HMDB0035688;HMDB0035787;HMDB0035810;HMDB0035816;HMDB0035913;HMDB0036003;HMDB0036004;HMDB0036065;HMDB0036066;HMDB0036154;HMDB0036164;HMDB0036200;HMDB0036364;HMDB0036413;HMDB0036417;HMDB0036419;HMDB0036428;HMDB0036444;HMDB0036450;HMDB0036467;HMDB0036575;HMDB0036644;HMDB0036678;HMD…	82	Pentalenene;Trichodiene;Aristolochene;delta-Cadinene;beta-Cadinene;beta-Caryophyllene;alpha-Cedrene;alpha-Chamigrene;beta-Chamigrene;alpha-Copaene;alpha-Cubebene;beta-Cubebene;alpha-Farnesene;beta-Farnesene;Germacrene_B;Humulene;Isocaryophyllene;Longifolene;beta-Santalene;beta-Selinene;Thujopsene;alpha-Ylangene;Zingiberene;Vetispiradiene;Amorpha-4,11-diene;(+)-Germacrene_A;(-)-Germacrene_D;(+)-ep…	C01841;C01860;C02004;C06394;C09625;C09629;C09630;C09635;C09637;C09639;C09647;C09648;C09665;C09666;C09672;C09684;C09691;C09699;C09718;C09723;C09740;C09749;C09750;C12142;C16028;C16141;C16142;C16269;C16775;C16776;C16814;C16815;C16829;C17065;C17088;C17094;C17120;C17277;C17505;C19619;C19708;C19734;C19735;C19736;C19737;C19738;C19740;C19741;C19742;C19747;C19748;C19749;C19751;C19752;C19753;C19754;C19908;…	9888.383823	11735.70699	6396.638421	9638.499053	6652.632194	2883.46077	8765.519786	10019.03195	11261.66319	3674.64902	9542.422013	7591.527587	8960.693112	3809.923108	7391.65323	6774.683064	7623.492178	9581.846045	11166.48884	5899.217422	8863.885964	9003.474334	7334.750347	2648.832323	7557.918181	3530.791416	4494.008861	1976.865373	4189.758043	7271.891806	4492.190576	8381.562311
pos-M228T84	228.1037994	1.3959	1	1	Deoxycytidine	Nucleosides, nucleotides, and analogues	Pyrimidine nucleosides	HMDB0000014	C00881	2	Koenoline;Mukoline	HMDB0033452;HMDB0041444	9	N-Acetoxy-4-aminobiphenyl;N-Hydroxy-4-acetylaminobiphenyl;Flindersine;Tetrahomomethionine;Phenanthrene-3,4-diol;1,2-Anthracenediol;9,10-Dihydroxyanthracene;Benzil;Thiolactomycin	C03621;C04081;C10679;C17225;C03164;C16204;C16206;C20226;C11165	8480.58756	4976.473323	6336.395449	2022.391074	6821.394418	8139.602134	23081.26469	7285.104605	3677.517083	12962.55555	7224.653043	2977.101547	5047.891752	8569.807808	17978.06588	6599.844111	8678.792069	4037.123049	5439.274741	10457.06905	7791.818391	5513.339984	7049.22314	5468.116189	4826.367793	4193.052969	6461.806254	6857.720969	4512.90987	5072.817299	5966.294077	5380.673918
pos-M229T118	229.1176583	1.958916667	1	1	Pyroglutamylvaline	Organic acids and derivatives	Carboxylic acids and derivatives	HMDB0094651	null	8	Pyroglutamylvaline;Prolylhydroxyproline;Hydroxyprolyl-Proline;Prolyl-Hydroxyproline;Tetraacetylethylenediamine;3-Methoxytyrosine;Methyldopa;3-O-Methyl-a-methyldopa	HMDB0094651;HMDB0006695;HMDB0028871;HMDB0029018;HMDB0040573;HMDB0001434;HMDB0011754;HMDB0060747	5	(S)-ATPA;Actinamine;Methyldopa_anhydrous;Enicoflavine;3-Hydroxy-5-methyl-L-tyrosine	C13733;C17575;C07194;C09946;C20801	15285.57352	30045.87566	180191.1995	8241.689116	132717.7184	82119.78494	262093.7679	26607.29931	47275.2424	104256.0479	49761.60776	55305.42146	31676.26199	46621.28586	108186.3476	118309.5833	137073.979	66113.83259	67919.92604	110392.9588	154272.2987	65292.27128	109283.0838	170172.3205	65233.46968	65809.32238	79461.96329	69888.146	80757.49092	69824.06217	104943.4563	70802.21885
pos-M229T146	229.1541057	2.428916667	1	1	Ile-Pro	Organic acids and derivatives	Carboxylic acids and derivatives	HMDB0011174	NA	5	Isoleucylproline;Leucylproline;Methoxamine;Orciprenaline;Isoproterenol	HMDB0011174;HMDB0011175;HMDB0014861;HMDB0014954;HMDB0015197	5	Mescaline;Isoproterenol;Metaproterenol;Methoxamine;L-Isoprenaline	C06546;C07056;C07144;C07513;C11703	407215.7802	398749.0667	1092463.014	162187.6479	1123714.999	1166233.146	1830925.616	758848.9296	729335.709	1101183.538	656200.8862	979967.9109	538540.0932	984509.0078	1826318.6	1535618.273	1728854.399	1068806.905	494857.6474	359475.1398	1618290.833	819594.5306	905323.2579	1197189.352	877524.8678	880740.826	917794.1462	908873.8516	912592.9724	902642.9177	866906.3904	933045.8322
pos-M229T52	229.1533876	0.864683333	1	1	Isoleucylproline	Organic acids and derivatives	Carboxylic acids and derivatives	HMDB0011174	null	0	-	-	0	-	-	102342.4388	337826.0553	20669.61684	372255.7227	35131.93135	193089.0922	88686.17159	22184.27419	195581.9512	59526.73413	135513.2211	141401.6786	68622.76702	52482.49751	28772.43819	74760.07805	58512.63847	26508.24783	116374.8537	99381.29025	57113.34426	49904.83635	33953.25953	36037.10325	71703.95532	78501.34739	77022.09418	73935.17056	72039.97529	73057.60537	76724.35699	75315.49399
pos-M230T154_2	230.1011025	2.568433333	1	1	n-Propyl gallate	Benzenoids	Benzene and substituted derivatives	HMDB0033835	C11155	19	Miglitol;2-(2,5-dihydroxy-4-methoxyphenyl)propanoic acid;3-(2,4-dihydroxy-5-methoxyphenyl)propanoic acid;3-(3,4-dihydroxy-5-methoxyphenyl)propanoic acid;3-(2,4-dihydroxy-3-methoxyphenyl)propanoic acid;2-(2,3-dihydroxy-4-methoxyphenyl)propanoic acid;2-(4-hydroxy-3,5-dimethoxyphenyl)acetic acid;3-hydroxy-3-(4-hydroxy-3-methoxyphenyl)propanoic acid;2,3,4-trimethoxybenzoic acid;Vanillactic acid;Danie…	HMDB0014634;HMDB0125013;HMDB0125520;HMDB0125526;HMDB0125540;HMDB0129354;HMDB0131424;HMDB0133486;HMDB0142083;HMDB0000913;HMDB0031704;HMDB0033835;HMDB0033839;HMDB0034493;HMDB0041286;HMDB0041661;HMDB0041663;HMDB0041665;HMDB0060557	5	N-Ethylglycocyamine;Miglitol;2-Deoxy-2-dimethylamino-alpha-D-Glucose;Danielone;n-Propyl_gallate	C02852;C07708;C12067;C10674;C11155	28543.60634	179276.4488	27693.47621	167100.4286	12092.58587	69947.52783	41344.31883	32754.38689	68850.26766	21303.69071	50960.19788	22088.74544	32508.43274	27306.14987	20693.99892	1538.353758	56733.68873	18679.07946	44842.1091	28776.57057	12253.4452	16869.19397	26010.35906	29199.34874	1006.84553	34840.13641	35765.66794	34646.51451	33528.92336	33979.20577	35780.38565	32306.94554
pos-M231T51_3	231.0967126	0.851975	1	1	Asp-Pro	Organic acids and derivatives	Carboxylic acids and derivatives	HMDB0002335	NA	7	Aspartyl-L-proline;Aspartyl-Proline;Prolyl-Aspartate;(1R,2S,3R)-2-Acetyl-4(5)-(1,2,3,4-tetrahydroxybutyl)imidazole;1-(gamma-Glutamylamino)cyclopropanecarboxylic acid;(2S,3'S)-alpha-Amino-2-carboxy-5-oxo-1-pyrrolidinebutanoic acid;Droxidopa	HMDB0002335;HMDB0028761;HMDB0029013;HMDB0029756;HMDB0031701;HMDB0039110;HMDB0015627	3	N1-Acetyl-tabtoxinine-beta-lactam;N,N-Dihydroxy-L-tyrosine;Cetoniacytone_A	C20921;C15503;C17699	96281.20389	107672.6731	118532.5077	63292.26795	124132.0758	166830.4057	188957.831	179952.9195	110962.2222	167909.7663	106968.8081	101571.511	92543.58884	169250.0798	173270.2766	176493.8641	144362.7747	172896.2329	147918.3119	128011.586	118140.9455	97663.46998	173601.1129	149495.127	124594.8083	129918.6274	124336.2367	121529.237	128774.7503	124729.6504	124487.0552	119343.2138
pos-M231T146	231.1693365	2.441533333	1	1	Leu-Val	Organic acids and derivatives	Carboxylic acids and derivatives	HMDB0028942	NA	11	Isoleucyl-Valine;Leucyl-Valine;Valyl-Isoleucine;Valyl-Leucine;2-nonenoylglycine;3-nonenoylglycine;4-nonenoylglycine;5-nonenoylglycine;6-nonenoylglycine;7-nonenoylglycine;8-nonenoylglycine	HMDB0028920;HMDB0028942;HMDB0029130;HMDB0029131;HMDB0094807;HMDB0094808;HMDB0094809;HMDB0094810;HMDB0094811;HMDB0094812;HMDB0094813	1	N-Heptanoylhomoserine_lactone	C11844	39553.15127	72352.01999	641044.7114	109135.4638	269049.2266	182509.8752	187057.1542	126782.7376	61564.80577	113046.6665	79257.05442	186231.0641	66898.24434	69415.15647	282802.9602	419862.8984	245723.7977	65874.41693	80987.44948	362814.7857	242636.876	86291.32435	189715.5875	199654.3058	177212.9561	174334.2286	182630.8558	179472.1901	187981.8808	179193.0549	177215.0651	177397.0794
pos-M232T151	232.0965104	2.509933333	1	1	Suberylglycine	Organic acids and derivatives	Carboxylic acids and derivatives	HMDB0000953	NA	4	3-[(1E)-buta-1,3-dien-1-yl]-5-hydroxy-1H-isochromen-1-one;Phenyl salicylate;4'-Hydroxy-2-biphenylcarboxylic acid;3-Phenoxybenzoic acid	HMDB0130049;HMDB0032018;HMDB0032583;HMDB0041807	10	3,4-Dihydroxy-3,4-dihydro-9-fluorenone;Mycosinol;Phenyl_salicylate;2,4-Dihydroxybenzophenone;4,4'-Dihydroxybenzophenone;2,2'-Dihydroxybenzophenone;Diphenyl_carbonate;1-Hydro-1,1a-dihydroxy-9-fluorenone;4,4'-Dimethylangelicin;4,5'-Dimethylangelicin	C07722;C08455;C14163;C14215;C14220;C14284;C14507;C16262;C19404;C19405	5923.283872	21229.2989	2006.00581	3317.42185	5012.463931	8431.422984	11777.46066	4781.220755	2684.616285	13042.97407	3428.681234	9538.074805	8893.363672	4597.69923	7394.614881	4588.274891	2187.084084	10264.7599	16209.66227	5372.30497	10752.68148	3768.783887	8927.277807	5446.840607	6125.951933	4471.516014	7831.242683	5661.398557	3217.520699	1577.298308	8984.449062	8034.430438
pos-M232T104	232.1281771	1.73195	1	1	Asn-Val	Organic acids and derivatives	Carboxylic acids and derivatives	HMDB0028744	NA	2	Asparaginyl-Valine;Valyl-Asparagine	HMDB0028744;HMDB0029122	0	-	-	2167.294257	3560.496106	59041.90588	3814.610524	13157.83351	13505.23801	21132.57508	6135.321627	3902.821862	12751.75144	5131.180778	12242.91823	4076.249798	5772.403276	43940.02518	14340.67409	22276.91056	8350.057226	10483.30481	15759.0661	44893.81863	10751.56425	22906.89887	32414.16591	15343.27676	14088.30012	14011.82743	14483.19618	15478.15194	15313.2142	15002.05965	15639.38199
pos-M232T53_2	232.1280734	0.877716667	1	1	Gly-Arg	Organic acids and derivatives	Carboxylic acids and derivatives	HMDB0028835	NA	2	Asparaginyl-Valine;Valyl-Asparagine	HMDB0028744;HMDB0029122	0	-	-	9815.167183	11955.94396	51796.2758	20918.35982	21962.06184	24651.55239	16090.72838	13162.83928	9579.474335	17282.1405	9018.377644	14285.33062	5385.33744	13141.98388	45343.44399	28680.3406	24429.99348	24002.20168	21339.90296	59733.16636	45537.07412	12279.36572	30148.77787	39331.52008	24486.03841	25416.75827	26137.12308	25466.24255	24758.26859	23681.51487	23426.62233	27830.92752
pos-M232T145	232.1534266	2.42025	1	1	(R)-Butyrylcarnitine	Lipids and lipid-like molecules	Fatty Acyls	HMDB0002013	NA	7	O-butanoyl-carnitine;O-isobutyryl-L-carnitine;Isobutyryl-L-carnitine;Butyrylcarnitine;5-Hexyltetrahydro-2-oxo-3-furancarboxylic acid;alpha-Carboxy-delta-decalactone;2-Carboxy-5,7-dimethyl-4-octanolide	HMDB0062510;HMDB0062606;HMDB0000736;HMDB0002013;HMDB0030984;HMDB0030985;HMDB0030986	4	O-Butanoylcarnitine;N(alpha)-t-Butoxycarbonyl-L-leucine;Methyl_2-diazoacetamidohexonate;Methyl_2-diazoacetamidohexanoate	C02862;C04301;C01223;C04130	7155.028321	11885.73539	18044.01386	9496.139625	17185.65658	72679.34643	24529.44978	36058.39736	11400.73994	19142.16448	6600.296879	26054.38676	11904.24117	20941.54188	222061.4909	32487.57685	16727.38399	22592.20316	26370.30565	43058.8299	60346.20682	59954.65333	82186.66704	20173.26718	33788.59869	32837.34394	35489.68169	35300.86391	34242.48144	34428.85255	34516.84248	31810.39773
pos-M233T116	233.1123951	1.926475	1	1	Asp-Val	Organic acids and derivatives	Carboxylic acids and derivatives	HMDB0028766	NA	8	N2-Succinyl-L-ornithine;4-(Glutamylamino) butanoate;Aspartyl-Valine;Hydroxyprolyl-Threonine;Threoninyl-Hydroxyproline;Valyl-Aspartate;L-N-(3-Carboxypropyl)glutamine;Kinetin	HMDB0001199;HMDB0012161;HMDB0028766;HMDB0028873;HMDB0029062;HMDB0029123;HMDB0029393;HMDB0012245	7	Boc-Asn;N2-Succinyl-L-ornithine;N6-Acetyl-LL-2,6-diaminoheptanedioate;4-(L-gamma-Glutamylamino)butanoate;gamma-L-Glutamyl-L-2-aminobutyrate;Succinylproline;Kinetin	C01410;C03415;C04390;C15767;C21015;C11711;C08272	12631.0612	15758.32733	47136.9542	49098.63515	60173.05403	28139.24887	33183.65302	11446.30855	38527.76402	50194.5036	30525.59249	19750.90559	21911.45486	27414.81435	17514.3011	92971.19938	46834.87105	46271.78345	29273.65476	27836.90756	51038.81054	35188.86647	37508.81389	52782.69396	29186.7221	28166.7738	28692.00946	33746.53752	30203.62713	29465.30578	29041.89923	31232.63849
pos-M233T79	233.1119065	1.310025	1	1	Val-Asp	Organic acids and derivatives	Carboxylic acids and derivatives	HMDB0029123	NA	7	N2-Succinyl-L-ornithine;4-(Glutamylamino) butanoate;Aspartyl-Valine;Hydroxyprolyl-Threonine;Threoninyl-Hydroxyproline;Valyl-Aspartate;L-N-(3-Carboxypropyl)glutamine	HMDB0001199;HMDB0012161;HMDB0028766;HMDB0028873;HMDB0029062;HMDB0029123;HMDB0029393	6	Boc-Asn;N2-Succinyl-L-ornithine;N6-Acetyl-LL-2,6-diaminoheptanedioate;4-(L-gamma-Glutamylamino)butanoate;gamma-L-Glutamyl-L-2-aminobutyrate;Succinylproline	C01410;C03415;C04390;C15767;C21015;C11711	4861.174102	10772.88628	8679.032847	17569.78982	11904.23853	9997.546014	14736.40679	6864.345388	13072.37775	17378.99199	14515.67471	12467.14421	3521.482443	9806.782376	5860.455202	11597.36937	15915.59543	7335.191584	7607.041411	20526.89369	11025.64318	8210.164576	19214.34713	17743.84635	10541.26498	9019.619289	8786.637741	13555.65127	14221.68273	9154.709343	8977.859325	13715.78096
pos-M233T143	233.1487061	2.382333333	1	1	Thr-Leu	Organic acids and derivatives	Carboxylic acids and derivatives	HMDB0029065	NA	55	Spermic acid 2;Isoleucyl-Threonine;Leucyl-Threonine;Threoninyl-Isoleucine;Threoninyl-Leucine;Altretamine;1-hydroxyoct-2-enoylglycine;1-hydroxyoct-3-enoylglycine;1-hydroxyoct-4-enoylglycine;1-hydroxyoct-5-enoylglycine;1-hydroxyoct-6-enoylglycine;1-hydroxyoct-7-enoylglycine;2-hydroxyoct-1-enoylglycine;2-hydroxyoct-2-enoylglycine;2-hydroxyoct-3-enoylglycine;2-hydroxyoct-4-enoylglycine;2-hydroxyoct-5…	HMDB0013075;HMDB0028917;HMDB0028939;HMDB0029064;HMDB0029065;HMDB0014631;HMDB0094732;HMDB0094733;HMDB0094734;HMDB0094735;HMDB0094736;HMDB0094737;HMDB0094738;HMDB0094739;HMDB0094740;HMDB0094741;HMDB0094742;HMDB0094743;HMDB0094744;HMDB0094745;HMDB0094746;HMDB0094747;HMDB0094748;HMDB0094749;HMDB0094750;HMDB0094751;HMDB0094752;HMDB0094753;HMDB0094754;HMDB0094755;HMDB0094756;HMDB0094757;HMDB0094758;HMD…	2	Piperazine_adipate;2-Amino-9,10-epoxy-8-oxodecanoic_acid	C13811;C12027	60192.39867	52765.45522	198703.5301	116675.9803	78714.22549	140513.1531	103965.4329	106429.8879	61483.17075	92373.42384	84155.06056	227553.5286	89637.39739	90341.79541	125658.4449	194322.3382	212997.3023	60750.48879	53832.57295	165127.7955	114577.7084	98822.22207	96789.19584	103006.6795	99116.5462	96282.41284	103115.1231	104025.3947	104794.4351	101919.4879	105877.2323	100568.7961
pos-M233T110	233.1484551	1.835808333	1	1	Ile-Thr	Organic acids and derivatives	Carboxylic acids and derivatives	HMDB0028917	NA	55	Spermic acid 2;Isoleucyl-Threonine;Leucyl-Threonine;Threoninyl-Isoleucine;Threoninyl-Leucine;Altretamine;1-hydroxyoct-2-enoylglycine;1-hydroxyoct-3-enoylglycine;1-hydroxyoct-4-enoylglycine;1-hydroxyoct-5-enoylglycine;1-hydroxyoct-6-enoylglycine;1-hydroxyoct-7-enoylglycine;2-hydroxyoct-1-enoylglycine;2-hydroxyoct-2-enoylglycine;2-hydroxyoct-3-enoylglycine;2-hydroxyoct-4-enoylglycine;2-hydroxyoct-5…	HMDB0013075;HMDB0028917;HMDB0028939;HMDB0029064;HMDB0029065;HMDB0014631;HMDB0094732;HMDB0094733;HMDB0094734;HMDB0094735;HMDB0094736;HMDB0094737;HMDB0094738;HMDB0094739;HMDB0094740;HMDB0094741;HMDB0094742;HMDB0094743;HMDB0094744;HMDB0094745;HMDB0094746;HMDB0094747;HMDB0094748;HMDB0094749;HMDB0094750;HMDB0094751;HMDB0094752;HMDB0094753;HMDB0094754;HMDB0094755;HMDB0094756;HMDB0094757;HMDB0094758;HMD…	2	Piperazine_adipate;2-Amino-9,10-epoxy-8-oxodecanoic_acid	C13811;C12027	16022.43757	17851.54839	36070.55636	28978.46178	47190.33655	16014.50261	24588.12021	11131.29768	23916.63253	22660.85965	29122.31262	7440.243392	11989.19076	25555.76383	23435.60821	88557.39777	37254.82717	18354.88423	7673.057433	174525.1799	57117.28525	7817.994794	16385.34044	23343.3351	23997.10501	22349.21096	22635.87416	24151.39921	25404.94402	24724.14557	25110.94469	26629.35249
pos-M233T126	233.1486846	2.093016667	1	1	Leu-Thr	Organic acids and derivatives	Carboxylic acids and derivatives	HMDB0028939	NA	55	Spermic acid 2;Isoleucyl-Threonine;Leucyl-Threonine;Threoninyl-Isoleucine;Threoninyl-Leucine;Altretamine;1-hydroxyoct-2-enoylglycine;1-hydroxyoct-3-enoylglycine;1-hydroxyoct-4-enoylglycine;1-hydroxyoct-5-enoylglycine;1-hydroxyoct-6-enoylglycine;1-hydroxyoct-7-enoylglycine;2-hydroxyoct-1-enoylglycine;2-hydroxyoct-2-enoylglycine;2-hydroxyoct-3-enoylglycine;2-hydroxyoct-4-enoylglycine;2-hydroxyoct-5…	HMDB0013075;HMDB0028917;HMDB0028939;HMDB0029064;HMDB0029065;HMDB0014631;HMDB0094732;HMDB0094733;HMDB0094734;HMDB0094735;HMDB0094736;HMDB0094737;HMDB0094738;HMDB0094739;HMDB0094740;HMDB0094741;HMDB0094742;HMDB0094743;HMDB0094744;HMDB0094745;HMDB0094746;HMDB0094747;HMDB0094748;HMDB0094749;HMDB0094750;HMDB0094751;HMDB0094752;HMDB0094753;HMDB0094754;HMDB0094755;HMDB0094756;HMDB0094757;HMDB0094758;HMD…	2	Piperazine_adipate;2-Amino-9,10-epoxy-8-oxodecanoic_acid	C13811;C12027	15607.27809	18113.96716	48717.43049	56733.45981	45919.59036	21004.86667	26302.35921	20682.64422	13546.60465	20768.93036	17022.50442	14160.29074	11229.65859	26546.33832	21074.66111	89284.60075	51184.58794	15859.25578	15439.66111	167820.3806	31327.78948	22677.87133	23545.16255	33694.41077	26295.51435	27226.0494	27097.76725	26236.04275	26356.95333	28125.12187	27288.54415	31160.17853
pos-M233T386	233.15235	6.436616667	1	1	Alantolactone	Organoheterocyclic compounds	Naphthofurans	HMDB0035906	C09289	40	Pterosin O;6-[(3,4-Methylenedioxy)phenyl]-3,3-dimethyl-1-hexene;(Z)-8-Decene-4,6-diyn-1-yl 3-methylbutanoate;1(10),11-Eremophiladiene-2,9-dione;Alantolactone;Isoalantolactone;(S)-Bilobanone;Alloalantolactone;Furoeremophilone 1;alpha-Amylcinnamyl formate;Costunolide;Furanogermenone;Germacrone-13-al;Turmeronol B;Turmeronol A;1,3,11(13)-Eudesmatrien-12-oic acid;(E)-9-(3-Furanyl)-2,6-dimethyl-2,6-non…	HMDB0030761;HMDB0030790;HMDB0031000;HMDB0035412;HMDB0035906;HMDB0035934;HMDB0036110;HMDB0036119;HMDB0036148;HMDB0036206;HMDB0036688;HMDB0036766;HMDB0036881;HMDB0037563;HMDB0037608;HMDB0039011;HMDB0040902;HMDB0040981;HMDB0041038;HMDB0041062;HMDB0134123;HMDB0134124;HMDB0134125;HMDB0134126;HMDB0134127;HMDB0134128;HMDB0134129;HMDB0134130;HMDB0030425;HMDB0031014;HMDB0032052;HMDB0032098;HMDB0037286;HMD…	14	Alantolactone;Costunolide;alpha-Cyclocostunolide;beta-Cyclocostunolide;Eremofrullanolide;Frullanolide;Glechomanolide;Isoalantolactone;Isovelleral;Pinguisone;Furanogermenone;3beta-Hydroxyatractylon;Atractylenolide_II;Tris(2-methyl-1-aziridinyl)phosphine_oxide	C09289;C09382;C09383;C09384;C09408;C09454;C09466;C09484;C09692;C09710;C17488;C17884;C17886;C19556	13754.82427	20001.27509	28526.53714	14427.78262	22004.16003	16971.79469	15174.29532	16903.66897	19684.71636	14479.55149	15096.67914	9089.669094	13205.84736	11503.79409	21446.59015	13082.75982	20885.26327	13661.52648	17872.11992	22389.01345	23049.93286	13830.72969	22290.53652	16202.91338	13972.33027	15757.17707	15030.42295	16364.32399	13271.58049	14813.65125	20305.89441	13368.0442
pos-M233T192	233.152369	3.191733333	1	1	Isoalantolactone	Lipids and lipid-like molecules	Prenol lipids	HMDB0035934	C09484	40	Pterosin O;6-[(3,4-Methylenedioxy)phenyl]-3,3-dimethyl-1-hexene;(Z)-8-Decene-4,6-diyn-1-yl 3-methylbutanoate;1(10),11-Eremophiladiene-2,9-dione;Alantolactone;Isoalantolactone;(S)-Bilobanone;Alloalantolactone;Furoeremophilone 1;alpha-Amylcinnamyl formate;Costunolide;Furanogermenone;Germacrone-13-al;Turmeronol B;Turmeronol A;1,3,11(13)-Eudesmatrien-12-oic acid;(E)-9-(3-Furanyl)-2,6-dimethyl-2,6-non…	HMDB0030761;HMDB0030790;HMDB0031000;HMDB0035412;HMDB0035906;HMDB0035934;HMDB0036110;HMDB0036119;HMDB0036148;HMDB0036206;HMDB0036688;HMDB0036766;HMDB0036881;HMDB0037563;HMDB0037608;HMDB0039011;HMDB0040902;HMDB0040981;HMDB0041038;HMDB0041062;HMDB0134123;HMDB0134124;HMDB0134125;HMDB0134126;HMDB0134127;HMDB0134128;HMDB0134129;HMDB0134130;HMDB0030425;HMDB0031014;HMDB0032052;HMDB0032098;HMDB0037286;HMD…	14	Alantolactone;Costunolide;alpha-Cyclocostunolide;beta-Cyclocostunolide;Eremofrullanolide;Frullanolide;Glechomanolide;Isoalantolactone;Isovelleral;Pinguisone;Furanogermenone;3beta-Hydroxyatractylon;Atractylenolide_II;Tris(2-methyl-1-aziridinyl)phosphine_oxide	C09289;C09382;C09383;C09384;C09408;C09454;C09466;C09484;C09692;C09710;C17488;C17884;C17886;C19556	45609.67424	51510.34712	17580.25628	20666.33885	18982.18117	97794.06052	33898.41632	41049.51351	106525.7841	60605.66459	55789.52359	133329.706	54337.58183	31690.21059	11918.51952	22112.84335	13570.28527	37126.40633	31102.98906	89822.64705	22795.06863	45613.40996	72869.47444	43501.50423	30293.10276	30624.82307	25236.433	28349.11788	29671.68644	20792.36055	27046.35292	30220.62417
pos-M234T48	234.1068674	0.79245	1	1	Ser-Gln	Organic acids and derivatives	Carboxylic acids and derivatives	HMDB0029037	NA	5	Glutaminylserine;Asparaginyl-Threonine;Serylglutamine;Serinyl-Gamma-glutamate;Threoninyl-Asparagine	HMDB0028806;HMDB0028741;HMDB0029037;HMDB0029053;HMDB0029056	2	4,4'-Thiodianiline;8-Hydroxyalanylclavam	C19303;C17359	15762.03163	27746.46112	64224.87331	17620.76436	49537.20736	17221.17139	36657.25521	16480.88461	25379.30914	22621.92317	12481.58385	195966.9098	14060.79859	23385.85396	28486.24266	25493.95899	37078.28753	21949.6223	38585.7123	60959.51473	40246.48541	18269.21847	26699.21065	31558.60636	20662.79162	25685.12333	23747.29824	21099.08487	26650.52681	23049.17205	23404.64968	27291.62409
pos-M234T41	234.1439411	0.687383333	1	1	Ser-Lys	Organic acids and derivatives	Carboxylic acids and derivatives	HMDB0029044	NA	6	Lysyl-Serine;Seryllysine;Lysinoalanine;Prolyl-Threonine;Threoninyl-Proline;Sakacin P	HMDB0028960;HMDB0029044;HMDB0029447;HMDB0029027;HMDB0029069;HMDB0038239	1	gamma-Glutamyl-gamma-aminobutyraldehyde	C15700	10982.85412	14030.72206	100862.2879	10259.36781	58174.53438	46786.03727	49110.42704	9986.498164	15755.91897	28320.97413	14287.03592	23561.28213	14209.05378	21893.42696	85710.75779	41887.28325	18397.41303	33145.97256	19807.48554	13458.86743	27533.32152	21913.22159	23440.91851	27347.19037	28313.71022	31652.56644	27281.392	25802.59788	28002.08141	26511.80851	23749.57698	28546.06462
pos-M235T49	235.0919354	0.815933333	1	1	Ser-Glu	Organic acids and derivatives	Carboxylic acids and derivatives	HMDB0029038	NA	6	Glutamylserine;gamma-Glutamylserine;L-beta-aspartyl-L-threonine ;Aspartyl-Threonine;Threoninyl-Aspartate;Lycoperdic acid	HMDB0028828;HMDB0029158;HMDB0011169;HMDB0028763;HMDB0029057;HMDB0030417	3	C20913;Ethylenediaminetriacetic_acid;2-(Hydroxymethyl)-3-(acetamidomethylene)succinate	C20913;C21396;C04690	40979.94309	50387.74536	67274.20893	97197.94649	77634.00144	129283.0531	75147.65771	46011.88739	43054.25543	78786.22438	37452.97953	47122.8219	29589.62292	49594.61983	101115.7401	38712.44588	47887.90794	54205.0821	75531.67924	126072.3003	54176.86737	92548.42057	120714.7611	65839.88816	63534.96054	59252.34371	56639.31033	56305.11959	60245.24029	63445.66296	61436.02075	59890.15087
pos-M235T142_2	235.1380065	2.372116667	1	1	Valerenic acid	Lipids and lipid-like molecules	Prenol lipids	HMDB0030016	C09743	4	Glutaminylalanine;N-a-Acetylcitrulline;Alanyl-Glutamine;Alanyl-Gamma-glutamate	HMDB0028790;HMDB0000856;HMDB0028685;HMDB0028701	1	N-Acetyl-L-citrulline	C15532	4019.097296	22631.12032	36730.69195	17481.50101	27411.71847	11206.25397	30393.80929	12972.09167	17231.46539	13284.48124	19519.41066	15700.52221	14177.80098	11002.87564	9466.729619	143298.9316	24780.23283	17199.37022	26611.42571	44002.55503	33162.33679	14372.68092	41759.31032	42364.81382	18717.80332	23968.55719	21355.69429	21432.75797	9781.715121	18545.39726	21072.63021	32612.97019
pos-M235T215	235.1470633	3.575333333	1	1	Rishitinol	Benzenoids	Tetralins	HMDB0038190	null	6	2,6-Diisopropylnaphthalene;(Z)-4-Dodecenal;4-(2,6,6-Trimethyl-1-cyclohexenyl)-2-butanol;2-Tridecenal;2-Methylcyclododecanone;Dihydrogeranylacetone	HMDB0059902;HMDB0032247;HMDB0036172;HMDB0037275;HMDB0041404;HMDB0041490	0	-	-	46607.50003	23226.82508	45827.29505	18381.06366	39190.33376	12949.29763	36896.20154	17102.62491	29935.42694	6663.955368	6467.144488	6840.77701	13204.42206	44710.35747	21507.09755	42663.77409	31319.34068	35996.08973	13080.77618	28488.32543	46863.27455	15112.84437	10169.21427	27543.15178	29562.41761	29089.90468	23207.83687	29138.88078	28083.34568	31292.31864	26110.75131	29799.09743
pos-M235T297	235.1683328	4.956675	1	1	3,5-Di-tert-butyl-2-hydroxybenzaldehyde	Unknown	-	NA	NA	64	Valerenic acid;Epiacoronene;4,10-Longipinanedione;Curcumanolide A;Curcumenone;Curcumenol;9-Pentadecene-12,14-diyne-1,11-diol;Saussurea lactone;Oxysolavetivone;7-Hydroxycostal;Dehydrocurdione;1,10-Epoxygermacrone;(4alpha,5alpha)-11-Eremophilene-2,9-dione;Petasalbin;beta-Costic acid;alpha-Rotunol;Germacrone 4,5-epoxide;Dihydroisoalantolactone;Marasmene;3-Phenylpropyl hexanoate;(Z)-alpha-Bergamoteno…	HMDB0030016;HMDB0031349;HMDB0032081;HMDB0033252;HMDB0033253;HMDB0033960;HMDB0034562;HMDB0034742;HMDB0034956;HMDB0035202;HMDB0035407;HMDB0035408;HMDB0035413;HMDB0035639;HMDB0035794;HMDB0035869;HMDB0035889;HMDB0035935;HMDB0036035;HMDB0036390;HMDB0036392;HMDB0036427;HMDB0036449;HMDB0036466;HMDB0036647;HMDB0037038;HMDB0037391;HMDB0037640;HMDB0037710;HMDB0037739;HMDB0038190;HMDB0038198;HMDB0038698;HMD…	21	Bakkenolide_A;Confertifolin;Drimenin;Eremophilenolide;Helminthosporal;Hydroxyisopatchoulenone;Polygodial;Sclerosporin;Tetradymol;Valerenic_acid;Curcumenol;Dehydrocurdione;(4S,5S)-(+)-Germacrone_4,5-epoxide;13-Hydroxygermacrone;Curcumenone;Sugeonol;Chrysantherol;Germacrene_A_acid;Artemisinate;1-Deoxypentalenate;cis-11-Methyl-2-dodecenoic_acid	C09350;C09376;C09399;C09409;C09677;C09686;C09712;C09721;C09739;C09743;C16942;C16949;C17489;C17491;C17492;C17504;C17609;C19678;C20309;C20404;C18206	105687.4713	110656.2283	61249.12281	77360.1892	63694.02097	92927.13805	68939.97234	83078.85333	103537.384	68674.67266	602752.4479	70405.31049	84814.72077	84703.27596	44358.29472	42717.53616	75711.14191	84334.83852	102087.4373	53165.1109	95536.33838	103488.945	82768.38695	86884.89022	65887.58681	69222.2017	69827.71017	69447.01948	72348.5673	69877.77278	73242.29729	77249.36888
pos-M235T220	235.1678781	3.672725	1	1	Polygodial	Unknown	-	NA	C09712	64	Valerenic acid;Epiacoronene;4,10-Longipinanedione;Curcumanolide A;Curcumenone;Curcumenol;9-Pentadecene-12,14-diyne-1,11-diol;Saussurea lactone;Oxysolavetivone;7-Hydroxycostal;Dehydrocurdione;1,10-Epoxygermacrone;(4alpha,5alpha)-11-Eremophilene-2,9-dione;Petasalbin;beta-Costic acid;alpha-Rotunol;Germacrone 4,5-epoxide;Dihydroisoalantolactone;Marasmene;3-Phenylpropyl hexanoate;(Z)-alpha-Bergamoteno…	HMDB0030016;HMDB0031349;HMDB0032081;HMDB0033252;HMDB0033253;HMDB0033960;HMDB0034562;HMDB0034742;HMDB0034956;HMDB0035202;HMDB0035407;HMDB0035408;HMDB0035413;HMDB0035639;HMDB0035794;HMDB0035869;HMDB0035889;HMDB0035935;HMDB0036035;HMDB0036390;HMDB0036392;HMDB0036427;HMDB0036449;HMDB0036466;HMDB0036647;HMDB0037038;HMDB0037391;HMDB0037640;HMDB0037710;HMDB0037739;HMDB0038190;HMDB0038198;HMDB0038698;HMD…	21	Bakkenolide_A;Confertifolin;Drimenin;Eremophilenolide;Helminthosporal;Hydroxyisopatchoulenone;Polygodial;Sclerosporin;Tetradymol;Valerenic_acid;Curcumenol;Dehydrocurdione;(4S,5S)-(+)-Germacrone_4,5-epoxide;13-Hydroxygermacrone;Curcumenone;Sugeonol;Chrysantherol;Germacrene_A_acid;Artemisinate;1-Deoxypentalenate;cis-11-Methyl-2-dodecenoic_acid	C09350;C09376;C09399;C09409;C09677;C09686;C09712;C09721;C09739;C09743;C16942;C16949;C17489;C17491;C17492;C17504;C17609;C19678;C20309;C20404;C18206	301875.8162	194042.6766	113339.8228	144196.22	102050.139	197398.4143	58232.52135	47132.88569	47087.22588	37457.86359	83292.54333	41153.59028	45701.58342	66515.34748	54372.24844	132238.7724	43725.27421	62057.29775	60865.26302	253218.9205	40159.16011	50476.34084	52031.09693	107486.4339	58433.71223	91591.97233	92125.00139	91965.85204	63671.10057	60973.99038	63433.77519	60646.48636
pos-M235T241	235.1675413	4.014208333	1	1	7-Hydroxycostal	Lipids and lipid-like molecules	Prenol lipids	HMDB0035202	null	64	Valerenic acid;Epiacoronene;4,10-Longipinanedione;Curcumanolide A;Curcumenone;Curcumenol;9-Pentadecene-12,14-diyne-1,11-diol;Saussurea lactone;Oxysolavetivone;7-Hydroxycostal;Dehydrocurdione;1,10-Epoxygermacrone;(4alpha,5alpha)-11-Eremophilene-2,9-dione;Petasalbin;beta-Costic acid;alpha-Rotunol;Germacrone 4,5-epoxide;Dihydroisoalantolactone;Marasmene;3-Phenylpropyl hexanoate;(Z)-alpha-Bergamoteno…	HMDB0030016;HMDB0031349;HMDB0032081;HMDB0033252;HMDB0033253;HMDB0033960;HMDB0034562;HMDB0034742;HMDB0034956;HMDB0035202;HMDB0035407;HMDB0035408;HMDB0035413;HMDB0035639;HMDB0035794;HMDB0035869;HMDB0035889;HMDB0035935;HMDB0036035;HMDB0036390;HMDB0036392;HMDB0036427;HMDB0036449;HMDB0036466;HMDB0036647;HMDB0037038;HMDB0037391;HMDB0037640;HMDB0037710;HMDB0037739;HMDB0038190;HMDB0038198;HMDB0038698;HMD…	21	Bakkenolide_A;Confertifolin;Drimenin;Eremophilenolide;Helminthosporal;Hydroxyisopatchoulenone;Polygodial;Sclerosporin;Tetradymol;Valerenic_acid;Curcumenol;Dehydrocurdione;(4S,5S)-(+)-Germacrone_4,5-epoxide;13-Hydroxygermacrone;Curcumenone;Sugeonol;Chrysantherol;Germacrene_A_acid;Artemisinate;1-Deoxypentalenate;cis-11-Methyl-2-dodecenoic_acid	C09350;C09376;C09399;C09409;C09677;C09686;C09712;C09721;C09739;C09743;C16942;C16949;C17489;C17491;C17492;C17504;C17609;C19678;C20309;C20404;C18206	125305.4871	64123.75983	30466.40335	55771.75361	40290.4275	145457.6643	21308.24158	31884.51358	35859.3605	26659.02572	32354.75277	27600.19648	38156.50089	32812.43815	21534.04008	21632.6634	30165.40605	33414.17575	39469.75798	32348.10896	38600.78618	64721.71272	29547.40379	53048.18351	42367.46111	45959.56653	47869.33595	43962.44506	47298.63543	49691.8991	42166.53936	49772.6592
pos-M237T387	237.1102687	6.44625	1	1	5-Hexyltetrahydro-2-oxo-3-furancarboxylic acid	Organoheterocyclic compounds	Lactones	HMDB0030984	null	0	-	-	0	-	-	13197.13484	17089.41239	14548.36154	15605.62935	10721.86259	16513.97153	14348.96826	14873.44635	16328.20452	21144.87659	18709.00606	17321.87419	15419.98014	18962.43354	13173.35887	18635.16949	18122.5128	19132.04675	17407.14967	13181.55704	22365.52321	17034.45109	7756.960212	19982.38454	10234.89034	19070.62475	9915.465047	11605.3264	21923.54535	10446.92687	10243.48699	10517.53466
pos-M237T148	237.1221956	2.459225	1	1	Phe-Ala	Organic acids and derivatives	Carboxylic acids and derivatives	HMDB0028988	NA	12	N-acetyl-5-methoxykynuramine;Hexobarbital;Alanyl-Phenylalanine;Phenylalanyl-Alanine;O-Desmethyl-lacosamide;Dethiobiotin;Prolyl-Valine;Valyl-Proline;N-Deschlorobenzoyl indomethacin;Nigellimine N-oxide;alpha-Hydroxy-1-methyl-1H-indole-3-propanoic acid;alpha-Methoxy-1H-indole-3-propanoic acid	HMDB0062497;HMDB0015444;HMDB0028694;HMDB0028988;HMDB0060855;HMDB0003581;HMDB0029030;HMDB0029135;HMDB0013988;HMDB0033436;HMDB0038338;HMDB0038339	5	Carbetamide;Hexobarbitone;Dethiobiotin;Aniracetam;(2S,3R)-2-Hydroxy-3-(indol-3-yl)butanoate	C11075;C11723;C01909;C13355;C21288	13492.12926	8358.137351	114843.3176	29834.0553	38391.90675	26399.02933	34995.385	35982.6443	20372.47642	24502.60781	20753.62561	25939.29359	9925.447007	19487.05445	44610.9215	112874.9332	40486.95063	29738.14137	21054.69748	90449.57745	30795.29137	21935.38963	55475.11772	31682.4346	38381.69141	27696.02773	39237.84922	44943.97295	37312.27104	36023.29604	30750.84815	43957.58133
pos-M237T146	237.1583944	2.432583333	1	1	Procaine	Benzenoids	Benzene and substituted derivatives	HMDB0014859	C07375	8	N-(4-aminobutyl)-3-(4-hydroxyphenyl)propanimidic acid;Procaine;Tanakamine;Tanakine;cis-3-Hexenyl 2-aminobenzoate;Cyclohexyl 2-aminobenzoate;1-(2,3-Dihydro-6-methyl-1H-pyrrolizin-5-yl)-1,4-pentanedione;Ritalinic acid	HMDB0139525;HMDB0014859;HMDB0033429;HMDB0033430;HMDB0037694;HMDB0037695;HMDB0040006;HMDB0042008	3	Procaine;Metabutethamine;Darlingine	C07375;C17723;C10857	9097.891049	8767.364118	5310.248758	7124.249961	4840.448332	14718.28857	7815.562395	12928.44202	1355.812145	13463.25023	2045.430315	7729.402073	10175.88463	10459.20493	26066.13748	12535.59461	12829.92764	2458.301022	168107.4177	22081.75166	142926.8856	70040.52802	242891.6226	243421.1605	52987.82238	52646.48697	52744.02442	43293.87033	44304.35052	52786.87056	43983.79974	45623.47145
pos-M237T232	237.1832918	3.865916667	1	1	Curcumol	Unknown	-	NA	NA	9	3b,17b-Dihydroxyetiocholane;3a,17a-Dihydroxy-5b-androstane;3b,17a-Dihydroxy-5a-androstane;5a-Androstane-3a,17a-diol;5a-Androstane-3b,17b-diol;Androstanediol;Etiocholanediol;Dihydroandrosterone;Androstan-3alpha,17beta-diol	HMDB0000369;HMDB0000383;HMDB0000412;HMDB0000458;HMDB0000493;HMDB0000495;HMDB0000551;HMDB0000554;HMDB0060437	11	16alpha-Hydroxysteroid;Hydroxysteroid;16beta-Hydroxysteroid;17beta-Hydroxysteroid;Steroid_hydroperoxide;Androstan-3alpha,17beta-diol;Androstanediol;Grevillol;5alpha-Androstan-3beta,17beta-diol;D-Homo-17a-oxa-5alpha-androstan-3beta-ol;5alpha-Androstane-11beta,17beta-diol	C01090;C02159;C03050;C03051;C03176;C03852;C07632;C10800;C12525;C14975;C15288	22415.93943	3623.771949	20403.64797	10639.065	20794.14341	15269.39786	22903.94259	37056.97017	18405.40968	23492.8089	16500.86286	47008.1727	18035.50602	28258.46503	12214.02395	12113.21461	18871.86635	22224.83712	20937.45287	25306.55893	23826.29677	28655.80371	24322.34973	73553.48904	17316.70377	17095.88525	21805.79344	16148.16673	19261.01439	18190.48545	27710.52251	12821.56901
pos-M237T389_1	237.2211836	6.486283333	1	1	Ambronide	Organoheterocyclic compounds	Naphthofurans	HMDB0036831	null	2	3-(5,6,6-Trimethylbicyclo[2.2.1]hept-1-yl)cyclohexanol;Ambronide	HMDB0031851;HMDB0036831	1	Bombykal	C20128	1169600.277	2216800.651	4630963.441	461010.9221	881363.3634	1020910.28	456468.5196	406239.5986	177878.4196	308854.7448	1492736.784	241525.0762	203987.3902	1175477.145	839912.4462	777006.072	322967.6299	408829.6698	1217351.528	3466196.392	786239.5636	1269978.928	3552847.793	1371903.809	1193580.008	1207443.584	1193455.808	1211021.65	1248351.098	1259807.2	1192969.15	1165268.539
pos-M239T43_1	239.0881128	0.7177	1	1	Gly-Tyr	Organic acids and derivatives	Carboxylic acids and derivatives	NA	NA	0	-	-	1	L-Histidinol_phosphate	C01100	33662.15495	39155.92287	26136.29378	42709.19718	18446.0508	14225.82048	15589.93547	29719.522	48214.19366	28833.86007	39965.42267	33694.51405	39740.91723	24817.73819	17341.50943	19234.28914	46754.81002	47564.51581	27780.14505	39438.79544	23131.98349	35656.70357	7840.569392	18278.08469	20649.14433	20521.35219	20704.04819	20852.91155	18538.46836	19718.6449	20023.22588	21137.89716
pos-M239T319	239.1990646	5.32185	1	1	(3S,4S,6R,7S)-1,10-Bisaboladiene-3,4-diol	Lipids and lipid-like molecules	Prenol lipids	HMDB0031383	null	32	Geranyl 3-methylbutanoate;Linalyl isovalerate;(3S,4S,6R,7S)-1,10-Bisaboladiene-3,4-diol;beta-Kessyl alcohol;alpha-Terpinyl pentanoate;Citronellyl trans-2-methyl-2-butenoate;Geranyl 2-methylbutyrate;Isobornyl 2-methylbutyrate;Guaidiol;Calamendiol;Daucol;Germacrenone;3beta-7-Drimene-3,11-diol;Tricyclohumuladiol;1,6,9-Farnesatriene-3,11-diol;2-Propenyl cyclohexanehexanoate;2,10-Bisaboladiene-1,4-dio…	HMDB0029350;HMDB0030428;HMDB0031383;HMDB0031384;HMDB0032054;HMDB0032209;HMDB0032291;HMDB0032343;HMDB0033228;HMDB0034673;HMDB0035287;HMDB0035887;HMDB0036032;HMDB0036730;HMDB0036880;HMDB0037195;HMDB0037279;HMDB0037284;HMDB0038136;HMDB0038138;HMDB0038196;HMDB0038197;HMDB0038247;HMDB0038248;HMDB0038250;HMDB0039130;HMDB0039745;HMDB0040273;HMDB0040281;HMDB0041589;HMDB0032154;HMDB0032550	8	Centarol;Daucol;Debneyol;Seiricardine_A;Bisabolol_oxide_A;Bisabolol_oxide_B;Bornyl_isovalerate;Kanokonol	C09632;C09652;C09653;C09722;C16773;C16774;C16920;C17427	18627.89497	12137.24844	13583.79502	15840.97282	14830.28151	14638.2592	8303.381618	14821.87473	15457.30179	15213.52849	11647.65021	8113.843065	16845.41409	16492.53025	6717.874473	13010.09797	18480.95189	16447.03492	13617.89962	17640.01367	41544.39765	17957.19435	31121.08043	365430.3801	25593.73327	19720.54457	20580.43421	22900.74874	23168.32672	23152.19579	20387.59268	27103.20098
pos-M239T430	239.2358756	7.1665	1	1	Muscone	Organooxygen compounds	Carbonyl compounds	HMDB0034181	NA	3	3-Methylcyclopentadecanone;(±)-2-Dodecylcyclobutanone;Hexadecenal	HMDB0034181;HMDB0037544;HMDB0060482	2	Hexadecenal;Bombykol	C06123;C16873	42286.15924	32729.00157	54062.24564	28097.69091	28206.81967	27363.00829	26944.84192	39660.31305	25808.97786	34998.93676	40127.85577	20202.7837	24594.41031	34409.29805	48708.36891	27646.72522	39101.3696	45969.38516	33527.68026	46208.29436	33531.92887	35665.76249	32369.24939	26854.73274	30768.37859	34159.53361	31378.45776	37987.74699	32730.34635	36151.44464	34616.7273	32186.03015
pos-M241T47	241.0302005	0.783508333	1	1	Cystine	Organic acids and derivatives	Carboxylic acids and derivatives	HMDB0000192	C00491	0	-	-	0	-	-	24295.9871	15538.75414	7907.156551	12950.71288	5216.352258	28538.03408	1477.14757	38352.05842	3509.117673	4045.483827	917096.8755	30048.46807	3292.859939	782.2865213	74174.81164	4035.190677	715588.8321	1823.130764	2957.125082	10464.93673	3208.532036	16189.77025	3966.057638	1291.92105	7593.549882	6519.598895	7539.156909	4929.416716	4797.809037	6755.909967	4419.65688	5416.482429
pos-M244T78	244.0916201	1.3053	1	1	Cytidine	Nucleosides, nucleotides, and analogues	Pyrimidine nucleosides	HMDB0000089	C00475	4	Cytidine;Cytarabine;gamma-Glutamyl-beta-cyanoalanine;3-Nitrotyrosine	HMDB0000089;HMDB0015122;HMDB0060478;HMDB0001904	4	Cytidine;Cytosine_arabinoside;gamma-Glutamyl-beta-cyanoalanine;1-Guanidino-1-deoxy-scyllo-inositol	C00475;C02961;C05711;C04280	19848.45569	8790.619346	5179.361073	7282.526638	9630.321609	11649.39859	6084.048798	4065.852144	7574.26028	17189.18939	9137.702341	9476.699144	12928.26386	12199.2131	22795.4009	12371.68878	3238.862387	1776.235757	7481.130337	7078.992897	4995.715689	4718.319187	7388.31824	3252.322746	7224.890625	7916.469453	7684.694568	6912.26766	7312.50506	8657.62378	7013.11905	6803.951401
pos-M244T428	244.1896624	7.127833333	1	1	Methyl dihydrojasmonate	Lipids and lipid-like molecules	Fatty Acyls	HMDB0031740	null	0	-	-	0	-	-	31382.07156	98746.30296	8826.474821	7793.384728	6718.598923	20119.06135	12421.15827	20890.23281	125844.2208	6602.778233	41919.08161	8107.839778	31873.39987	91755.9738	13802.15647	12230.14237	15170.129	117151.2744	90994.30282	5211.328826	17161.13527	10849.99596	9295.419113	17049.00137	187886.3369	186524.4294	189989.565	173949.9997	168732.037	200677.5242	193306.2568	192783.2371
pos-M245T155_2	245.1849171	2.5859	1	1	Isoleucyl-Leucine	Organic acids and derivatives	Carboxylic acids and derivatives	HMDB0028911	null	4	Isoleucyl-Isoleucine;Isoleucyl-Leucine;Leucyl-Isoleucine;Leucyl-Leucine	HMDB0028910;HMDB0028911;HMDB0028932;HMDB0028933	3	N-(6-Aminohexanoyl)-6-aminohexanoate;Leucyl-leucine;N-Octanoyl-L-homoserine_lactone	C01255;C11332;C21199	49095.58565	50164.6997	716097.6491	141510.6043	198743.7753	199216.03	175087.4088	129340.3176	45700.4259	89476.82376	55094.72424	170720.223	55546.74744	53373.08124	313699.1994	256190.5438	249483.0873	55732.08251	97766.94764	287053.2734	221157.9745	74458.86687	197416.8111	139991.1366	161229.5911	160256.942	159129.0622	167321.7458	173388.1107	156476.4683	164609.7989	165242.2615
pos-M246T51	246.1075678	0.85235	1	1	Asparaginyl-Hydroxyproline	Organic acids and derivatives	Carboxylic acids and derivatives	HMDB0028732	null	4	Asparaginyl-Hydroxyproline;Hydroxyprolyl-Asparagine;Deoxyuridine;Pemirolast	HMDB0028732;HMDB0028858;HMDB0000012;HMDB0015023	1	Deoxyuridine	C00526	18709.86283	66135.90715	5400.238256	182883.0808	17167.49687	16202.28088	41170.32548	5103.736784	22006.02829	7812.503331	11906.99128	16013.41529	12491.91832	16837.09814	1574.73014	19275.28316	36779.39032	33928.72761	99479.00385	60350.90516	36919.51609	30409.77221	46511.32231	40794.24383	27864.28328	27132.21984	27661.59681	30792.48598	28401.03302	27570.93172	28146.79849	25296.38486
pos-M246T155_1	246.1686951	2.591066667	1	1	Acylcarnitine 5:0	Lipids and lipid-like molecules	Fatty Acyls	HMDB00378;HMDB00688;HMDB13128;HMDB41993	C02301	6	2-Methylbutyroylcarnitine;Isovalerylcarnitine;Valerylcarnitine;Pivaloylcarnitine;Traumatic acid;5-Heptyltetrahydro-2-oxo-3-furancarboxylic acid	HMDB0000378;HMDB0000688;HMDB0013128;HMDB0041993;HMDB0000933;HMDB0030994	2	Isovalerylcarnitine;Traumatic_acid	C20826;C16308	10581.85838	12054.82257	90692.69087	31556.99519	10892.98237	26464.35379	22154.79464	21798.11357	8750.634446	16005.61589	13217.57984	11120.35865	9834.566674	8727.591458	17141.42424	11501.46267	6049.799312	11051.22193	28497.94078	137908.1967	30786.20347	45894.91641	103658.9001	31623.25435	20957.48505	21453.43574	30044.96684	20210.35674	30718.99429	2598.587801	20597.33086	31179.4027
pos-M246T47_2	246.1799749	0.791566667	1	1	Leu-Pro	Organic acids and derivatives	Carboxylic acids and derivatives	HMDB0011175	NA	4	Lysyl-Valine;Valyl-Lysine;Isoleucylproline;Leucylproline	HMDB0028964;HMDB0029132;HMDB0011174;HMDB0011175	0	-	-	27098.8409	34682.8453	138379.231	35252.68915	70902.49891	89927.95808	79028.90983	35345.29738	27081.68775	39593.54368	27490.55436	55542.41135	29600.18543	34757.25787	72490.17895	99968.91372	25995.10076	32496.88084	18646.24699	21053.23979	34175.75104	29395.79631	47158.57184	42903.10404	43227.73736	42914.17289	45231.31911	46152.5251	42866.60133	43302.34101	45201.61034	44076.47493
pos-M247T169	247.0986729	2.82385	1	1	Indole-3-acetyl-L-alanine	Organic acids and derivatives	Carboxylic acids and derivatives	NA	NA	14	7,8-dihydroxy-6-(3-methylbut-2-en-1-yl)-2H-chromen-2-one;7-methoxy-6-(3-oxobutyl)-2H-chromen-2-one;6-(3-hydroxybut-1-en-1-yl)-7-methoxy-2H-chromen-2-one;7-hydroxy-6-(3-hydroxy-3-methylbut-1-en-1-yl)-2H-chromen-2-one;8-[(3,3-dimethyloxiran-2-yl)methyl]-7-hydroxy-2H-chromen-2-one;7-hydroxy-8-(2-hydroxy-3-methylbut-3-en-1-yl)-2H-chromen-2-one;6,7-dihydroxy-3-(2-methylbut-3-en-2-yl)-2H-chromen-2-one;…	HMDB0128650;HMDB0128950;HMDB0128957;HMDB0130516;HMDB0132692;HMDB0132701;HMDB0136551;HMDB0136681;HMDB0136947;HMDB0030786;HMDB0033914;HMDB0034384;HMDB0038473;HMDB0039493	8	(-)-Columbianetin;Decursinol;Marmesin;Nodakenetin;Torachrysone;(+)-Columbianetin;Naphazoline_hydrochloride;N-[(4-Chlorophenyl)methyl]-N-ethyl-2-pyridinamine	C09210;C09259;C09276;C09278;C17672;C19707;C07898;C14938	9327.062434	12871.39197	12803.34935	3435.703379	12835.52052	24729.81003	8452.217123	8939.923077	20756.35772	26367.34699	15994.42463	15343.05539	15919.76509	11694.7997	11348.53312	5779.520052	8144.724277	11585.68057	30554.06518	7668.832818	7344.101811	17718.1823	15862.24603	28268.4716	11521.30918	27479.72332	13318.47785	11566.76383	11216.99458	11813.96471	12141.43483	27118.33598
pos-M247T55	247.1090018	0.915883333	1	1	Glutamylvaline	Organic acids and derivatives	Carboxylic acids and derivatives	HMDB0028832	null	35	N-acetyltryptophan;Methylphenobarbital;Nigellicine;cyclic 6-Hydroxymelatonin;Methionyl-Proline;Prolyl-Methionine;2-(2-phenylcyclobutyl)phenol;3-(2-phenylcyclobutyl)phenol;4-(2-phenylcyclobutyl)phenol;1,2-diphenylcyclobutan-1-ol;1,3-diphenylbut-3-en-2-ol;2-(4-phenylbut-1-en-2-yl)phenol;2-(3-phenylbut-3-en-1-yl)phenol;1,3-diphenylbut-3-en-1-ol;4-(4-phenylbut-1-en-2-yl)phenol;3-(4-phenylbut-1-en-2-y…	HMDB0013713;HMDB0014987;HMDB0030269;HMDB0060810;HMDB0028981;HMDB0029023;HMDB0134565;HMDB0134566;HMDB0134567;HMDB0134568;HMDB0135554;HMDB0135555;HMDB0135556;HMDB0135557;HMDB0135558;HMDB0135559;HMDB0135560;HMDB0135561;HMDB0135562;HMDB0029668;HMDB0031869;HMDB0034672;HMDB0034984;HMDB0035228;HMDB0036686;HMDB0036821;HMDB0036824;HMDB0037776;HMDB0038047;HMDB0038529;HMDB0040233;HMDB0041636;HMDB0132947;HMD…	6	N-Acetyl-D-tryptophan;Mephobarbital;3,4-Diphenyltetrahydrofuran;Navenone_B;4-Heptyloxyphenol;gamma-Fagarine	C03137;C07829;C14277;C17020;C14236;C10676	1939.92851	8597.018221	13351.04205	3626.454824	5365.858251	1567.58632	14892.97284	16474.09105	4194.250685	6322.164666	4043.328132	8443.810112	6322.625598	5206.756628	12972.62352	843.7549615	7153.428683	4381.164599	7243.860341	1038.240321	14498.25233	2838.994451	7251.939174	14186.11746	6549.682176	5987.145849	7347.997795	5701.000885	6320.274859	4520.823589	4688.885407	6108.792097
pos-M247T144	247.1280262	2.393033333	1	1	Aspartyl-Leucine	Organic acids and derivatives	Carboxylic acids and derivatives	HMDB0028757	null	7	gamma-Glutamylvaline;L-beta-aspartyl-L-leucine ;Aspartyl-Isoleucine;Aspartyl-Leucine;Glutamylvaline;Isoleucyl-Aspartate;Leucyl-Aspartate	HMDB0011172;HMDB0011166;HMDB0028756;HMDB0028757;HMDB0028832;HMDB0028903;HMDB0028925	3	2,4-Bis(acetamido)-2,4,6-trideoxy-beta-L-altropyranose;2,4-Diacetamido-2,4,6-trideoxy-D-mannopyranose;N-Hydroxy-MeIQx	C19972;C20424;C20291	326727.395	212220.5223	491775.2439	337246.9052	624486.5818	674846.3782	216629.1498	392532.0961	522753.8984	551014.4689	561131.1825	248341.0338	400014.018	334997.8943	499256.5099	385635.1224	345965.2402	490256.7452	393563.7801	166016.4719	528678.3573	591118.9698	1006531.039	447658.9966	517747.4481	238216.8612	494878.0354	535506.9511	556875.2763	244940.2455	290033.7086	544235.9786
pos-M248T52	248.1480127	0.8646	1	1	Thr-Lys	Organic acids and derivatives	Carboxylic acids and derivatives	HMDB0029066	NA	3	(R)-3-hydroxybutyrylcarnitine;Hydroxybutyrylcarnitine;Dicyclohexyl disulfide	HMDB0062735;HMDB0013127;HMDB0041448	3	Prometon;Terbumeton;Secbumeton	C14186;C18768;C19106	7626.335622	9500.415619	43026.74797	4664.532604	16418.43951	30945.25183	22763.33848	22838.60773	7743.288276	9878.232354	20114.724	26181.5616	10201.17934	12553.42704	65074.25754	31177.52301	14759.485	21278.60446	24527.04418	8232.46574	19908.70015	52001.93523	30378.31893	26152.02307	19672.50141	19216.94043	15764.26354	17452.92901	18265.07265	18998.29774	18358.95724	17316.13267
pos-M250T221	250.176616	3.685591667	1	1	Furanogermenone	Lipids and lipid-like molecules	Prenol lipids	HMDB0036766	C17488	5	Spermic acid 2;Isoleucyl-Threonine;Leucyl-Threonine;Threoninyl-Isoleucine;Threoninyl-Leucine	HMDB0013075;HMDB0028917;HMDB0028939;HMDB0029064;HMDB0029065	1	Piperazine_adipate	C13811	41964.47803	90376.57949	50393.33148	2220.896348	21021.52632	24444.51333	19470.58815	36041.16318	66549.42772	28891.15139	45338.83784	40869.67584	46185.41906	23886.75847	9470.158684	8056.667118	31419.27308	68092.50785	99401.16696	2546.64603	39783.8825	56061.97789	24276.36334	28891.94926	49941.69193	51281.4257	51756.16871	51432.97841	54964.44773	53062.94971	55239.67069	48182.62203
pos-M251T52_1	251.0685327	0.85955	1	1	.gamma.-Glu-Cys	Organic acids and derivatives	Carboxylic acids and derivatives	HMDB0001049	C00669	21	gamma-Glutamylcysteine;Glutamylcysteine;Resveratrol;(Z)-Resveratrol;Seselin;2-hydroxy-2-(2-hydroxyphenyl)-1-phenylethan-1-one;2-hydroxy-1-(2-hydroxyphenyl)-2-phenylethan-1-one;2-hydroxy-1-(4-hydroxyphenyl)-2-phenylethan-1-one;2-hydroxy-2-(4-hydroxyphenyl)-1-phenylethan-1-one;2-hydroxy-2-(3-hydroxyphenyl)-1-phenylethan-1-one;2-hydroxy-1-(3-hydroxyphenyl)-2-phenylethan-1-one;Oxybenzone;Trioxsalen;B…	HMDB0001049;HMDB0028816;HMDB0003747;HMDB0034118;HMDB0034257;HMDB0135182;HMDB0135183;HMDB0135184;HMDB0135185;HMDB0135187;HMDB0135188;HMDB0015497;HMDB0015575;HMDB0029818;HMDB0032217;HMDB0034270;HMDB0037667;HMDB0059744;HMDB0029707;HMDB0004148;HMDB0006275	16	gamma-L-Glutamyl-L-cysteine;Resveratrol;Seselin;Trioxsalen;Xanthyletin;5,6-Dehydrokawain;2-Hydroxy-4-methoxybenzophenone;Benzylparaben;3,4-Dihydro-8,9-dihydroxy-1(2H)-anthracenone;4,4',6-Trimethylangelicin;7-Deoxyloganetin;Chrysoidine_free_base;MeIQ;Sulbactam;Dopamine_3-O-sulfate;Dopamine_4-O-sulfate	C00669;C03582;C09312;C09314;C09317;C09925;C14285;C14393;C15196;C19538;C20790;C14617;C19254;C07770;C13690;C13691	23315.98682	13723.89155	47925.0769	34626.89882	42895.94993	31068.01046	20266.86882	8771.512105	21150.02191	35608.95457	21373.41927	8520.334011	8420.507512	14989.58294	13027.42367	19517.18702	15815.15031	18664.85447	39740.55244	150003.6677	37093.09835	28783.17193	23458.64599	44562.19658	26793.02808	25811.91286	25111.54892	24977.46542	26321.5406	25502.29037	26418.95755	23936.11417
pos-M251T188	251.16293	3.128483333	1	1	(3beta,8beta)-3-Hydroxy-7(11)-eremophilen-12,8-olide	Lipids and lipid-like molecules	Prenol lipids	HMDB0040754	null	27	Gemfibrozil;1-Hydroxyacorenone;Blennin A;Procurcumadiol;(3beta,6beta)-Furanoeremophilane-3,6-diol;Heliannuol D;(6beta,8alpha)-6-Hydroxy-7(11)-eremophilen-12,8-olide;Ketosantalic acid;3-Hydroxytrichothecene;Piperdial;3beta-Dihydroxymarasmene;13-Hydroxymarasmene;3-Ketoapotrichothecene;Valerenolic acid;Ketopelenolide a;FS4 toxin;Lactaronecatorin A;Cadabicilone;3beta-Hydroxycinnamolide;Abscisic alcoh…	HMDB0015371;HMDB0030917;HMDB0031901;HMDB0034721;HMDB0035117;HMDB0035137;HMDB0035148;HMDB0035358;HMDB0035760;HMDB0035798;HMDB0036036;HMDB0036037;HMDB0036550;HMDB0036563;HMDB0036664;HMDB0037064;HMDB0037529;HMDB0037559;HMDB0039156;HMDB0039635;HMDB0039644;HMDB0040754;HMDB0061839;HMDB0035881;HMDB0036139;HMDB0037212;HMDB0040004	10	Gemfibrozil;Arbusculin_A;Ipomeamarone;Piperdial;Warburganal;Xanthoxin;Abscisic_alcohol;2-Ethylhexyl-4-hydroxybenzoate;1-Deoxy-11beta-hydroxypentalenate;Pentalenate	C07020;C09295;C09689;C09711;C09748;C13453;C13456;C14716;C20403;C20405	11473.66899	30459.5904	3527.358296	14848.38582	14827.37934	27278.50821	30880.61556	33338.68145	36113.75122	44065.27267	32902.44892	32764.24118	106701.6006	58733.68183	10501.54486	20649.73748	13601.96953	33922.90739	33641.92426	14248.88072	23561.1565	41751.39001	56065.9177	32831.16101	18727.74117	23148.89378	22913.2628	26242.98142	15269.68076	23049.98752	24096.67091	24816.28388
pos-M251T152	251.1742163	2.539116667	1	1	Rivastigmine	Benzenoids	Benzene and substituted derivatives	HMDB0015124	C11766	6	Rivastigmine;3-Hydroxylidocaine;Methylphenidate;Dexmethylphenidate;Thalictroidine;Normeperidine	HMDB0015124;HMDB0060655;HMDB0014566;HMDB0015647;HMDB0034684;HMDB0041958	3	Rivastigmine;3-Hydroxylidocaine;Methylphenidate	C11766;C16560;C07196	9808.87032	13941.31836	14176.48496	36080.46609	14133.64927	10843.81741	16301.35778	13649.13839	18354.97622	15735.65792	16060.62266	5711.364205	16488.44955	14587.54132	17627.7483	13221.86758	12039.36991	22924.51457	94779.55141	17969.35568	83960.21353	43942.85354	140501.2782	155306.7381	32348.10988	33870.24206	29275.76812	32574.59045	30503.68938	30983.90765	32927.31732	31479.64539
pos-M251T334	251.199038	5.563783333	1	1	Sclareolide	Organoheterocyclic compounds	Naphthofurans	HMDB0035293	NA	17	Norambreinolide;3-Methyl-alpha-ionyl acetate;[2,2-Bis(2-methylpropoxy)ethyl]benzene;Myristic acid;2,6,10-Trimethylundecanoic acid;12-Methyltridecanoic acid;Hexanal octane-1,3-diol acetal;Undecanal propyleneglycol acetal;Ethyl dodecanoate;Heptyl heptanoate;Hexyl octanoate;Decyl butanoate;3-Methylbutyl nonanoate;Nonyl isovalerate;Dodecyl acetate;Isobutyl decanoate;10-Methyltridecanoic acid	HMDB0035293;HMDB0037631;HMDB0037712;HMDB0000806;HMDB0002221;HMDB0031072;HMDB0032318;HMDB0032548;HMDB0033788;HMDB0034461;HMDB0036216;HMDB0037312;HMDB0037495;HMDB0038034;HMDB0038969;HMDB0059865;HMDB0061781	2	Methyl_farnesoate;Tetradecanoic_acid	C16503;C06424	42549.47879	35070.48355	28540.95825	19212.27449	16280.35489	64421.33406	10219.97847	18642.98229	15903.81584	16857.1583	16808.27348	18817.73435	20213.57789	4393.159608	13242.82856	16386.92451	12824.11577	49333.96647	48423.88885	19158.0668	16736.07169	48975.59908	38595.65551	31606.30429	17281.44938	17200.63307	22811.033	20789.01473	16015.2016	17412.04662	9237.004475	15379.56034
pos-M252T136	252.0883291	2.267475	1	1	2'-Deoxyadenosine	Nucleosides, nucleotides, and analogues	Purine nucleosides	HMDB0000101	C00559	12	N-Phenylacetylaspartic acid;N-Carboxyacetyl-D-phenylalanine;4-Hydroxy-3-methoxy-cinnamoylglycine;5-Chloro-1,3-dihydro-1-(4-piperidinyl)-2H-benzimidazol-2-one;3-(4-methoxy-1-benzofuran-5-yl)-3-oxopropanoic acid;6-hydroxy-4-methyl-2-oxo-2H-chromen-7-yl acetate;4-(hydroxymethyl)-2-oxo-2H-chromen-7-yl acetate;8-hydroxy-4-methyl-2-oxo-2H-chromen-7-yl acetate;5-hydroxy-4-methyl-2-oxo-2H-chromen-7-yl ac…	HMDB0029355;HMDB0039102;HMDB0059747;HMDB0061025;HMDB0129372;HMDB0136750;HMDB0136751;HMDB0136752;HMDB0136753;HMDB0136754;HMDB0034345;HMDB0040408	3	N-Feruloylglycine;2-Hydroxy-6-oxo-6-(2-hydroxyphenyl)-hexa-2,4-dienoate;2-O,3-Dimethylflaviolin	C02564;C07731;C21001	9672.973455	9698.061108	5755.040631	34257.21922	6381.328458	15709.06685	31087.08757	74963.9636	25441.87419	23340.89536	23963.66933	28981.834	36458.733	11410.32991	22653.51699	7684.182379	5122.061317	54115.21617	32595.37639	17500.95796	14612.6246	17449.35525	38962.24218	75083.25163	10205.05234	9363.517229	8840.511633	15076.32734	18108.84156	18824.88577	9786.666751	10451.46672
pos-M253T49	253.1282205	0.820491667	1	1	His-Pro	Organic acids and derivatives	Carboxylic acids and derivatives	HMDB0028893	NA	0	-	-	0	-	-	10992.6649	11490.99136	26589.6888	8403.973728	13203.94205	33507.62664	35977.86944	18861.11551	19112.80965	28694.65811	25682.50833	14454.74428	21640.14382	19739.95622	16948.84589	98311.99746	14636.13075	30328.90276	26971.22958	16179.07893	30427.15748	19074.88357	36065.04995	34235.29947	21371.76342	21894.48382	19629.28427	21634.35485	20945.76059	18548.15471	22740.91524	21448.56596
pos-M253T144	253.1175169	2.4061	1	1	Deoxyinosine	Nucleosides, nucleotides, and analogues	Purine nucleosides	HMDB0000071	C05512	9	3'-Hydroxyhexobarbital;Epoxy-hexobarbital;Alanyl-Tyrosine;Phenylalanyl-Serine;Serylphenylalanine;Tyrosyl-Alanine;Hydroxyprolyl-Valine;Valyl-Hydroxyproline;3-Oxo-carbofuran	HMDB0013940;HMDB0013941;HMDB0028699;HMDB0029004;HMDB0029046;HMDB0029098;HMDB0028876;HMDB0029128;HMDB0032776	1	3-Hydroxyhexobarbital	C03068	8898.123491	15156.33388	82640.88135	51613.22941	45371.37113	26282.31453	61701.54131	24998.85844	24270.48432	19373.63972	21437.45488	7347.912459	18909.09157	12191.96118	28579.07129	34239.50435	43828.28356	12152.53207	29116.13645	74821.09016	45282.70061	42512.35735	34443.88777	84663.44396	70052.62584	31279.90223	70514.68742	69672.10884	21351.04816	27713.25844	28506.93619	41542.78532
pos-M253T216	253.1934534	3.5958	1	1	Palmitic acid alkyne	Unknown	-	NA	NA	2	Tetradecanol;Tetradecan-2-ol	HMDB0011638;HMDB0062733	0	-	-	27245.90652	13763.46555	7916.836785	27369.89602	21981.50988	19712.26147	48749.87391	21281.45728	40735.8377	22286.51922	25252.99732	19942.91473	26169.25755	28988.66394	35044.59171	28551.27956	31343.94033	85140.68921	32480.17488	12969.42266	52077.92363	24121.39833	25103.40138	17895.75148	40760.71561	16493.46156	24900.44484	16153.34329	16251.05343	17343.18031	37378.48713	24504.0352
pos-M255T140	255.1330984	2.328433333	1	1	His-Val	Organic acids and derivatives	Carboxylic acids and derivatives	HMDB0028898	NA	14	Midodrine;L-Furosine;L-Pyridosine;Pyrraline;Aldosine;Spermic acid 2;Isoleucyl-Threonine;Leucyl-Threonine;Threoninyl-Isoleucine;Threoninyl-Leucine;N-lactoyl-Phenylalanine;3-(3,4-dihydroxyphenyl)-N-(3-oxopropyl)propanimidic acid;Salsoline-1-carboxylate;3-Hydroxy-carbofuran	HMDB0014356;HMDB0029390;HMDB0029443;HMDB0033143;HMDB0037817;HMDB0013075;HMDB0028917;HMDB0028939;HMDB0029064;HMDB0029065;HMDB0062175;HMDB0139939;HMDB0013067;HMDB0032775	2	Midodrine;Piperazine_adipate	C07890;C13811	8224.072795	19818.55638	28139.7626	10759.50247	16867.31327	20053.41279	20975.7264	13103.26179	27817.11391	16042.93237	21928.66603	6239.802386	5060.860915	5643.664333	59647.23764	35781.29537	32217.77542	31733.39641	56751.72778	82970.05473	54541.675	19845.7109	80767.73627	48019.17188	18583.12311	22071.10957	25298.64908	28661.41314	24563.40335	29954.03972	17367.72275	16946.95184
pos-M255T51_2	255.1429363	0.855466667	1	1	Val-His	Organic acids and derivatives	Carboxylic acids and derivatives	HMDB0029129	NA	7	4-[(2-Methyl-3-furanyl)thio]-5-nonanone;2,6-Dimethyl-3-[(2-methyl-3-furanyl)thio]-4-heptanone;Homoanserine;Histidinyl-Valine;Valyl-Histidine;(S)-Argpyrimidine;isobutyrylcarnitine	HMDB0037141;HMDB0037154;HMDB0005767;HMDB0028898;HMDB0029129;HMDB0037180;HMDB0062556	0	-	-	4609.702625	31329.79076	172028.2265	40944.69509	42713.52883	28889.27467	31406.32889	39786.55818	50626.66437	18778.29711	46990.67232	21480.84145	7522.200873	13527.6333	26598.92147	24723.92049	42535.04239	45428.37192	53278.64628	40630.93841	42811.78624	59565.12335	33323.21866	45553.22392	40116.64259	26290.89099	26589.5987	27467.38559	27914.4949	25867.23759	28539.72038	26356.08576
pos-M255T177	255.1684768	2.956458333	1	1	3-Furancarboxylic acid, tetrahydro-4-methylene-2-octyl-5-oxo-, (2R,3S)-rel-	Unknown	-	NA	NA	0	-	-	4	Gigantine;(-)-Pellotine;O-7-Angelylheliotridine;Anhalonine	C09445;C09604;C10278;C16705	22968.78967	74509.28554	31840.89493	21662.76887	29626.70099	13354.68364	55392.73581	59125.23462	32336.07269	48979.00244	35104.05525	14149.91029	12692.65208	19746.69758	16465.47687	24452.01849	18973.9886	29380.57893	69800.34864	7910.889866	22435.80608	15775.00564	45890.2703	32507.96132	33322.22401	19537.75581	22459.01428	39022.77345	38117.78821	28518.55726	27742.21559	12875.07829
pos-M255T263	255.209364	4.375675	1	1	18-Nor-4(19),8,11,13-abietatetraene	Lipids and lipid-like molecules	Prenol lipids	HMDB0041371	null	2	18-Nor-4(19),8,11,13-abietatetraene;6-Phenylundecane	HMDB0041371;HMDB0061857	4	Aplotaxene;5alpha-Gonane;Gonane;5beta-Gonane	C17535;C19638;C19639;C19640	17521.74394	21082.04568	17862.27349	18714.56832	28272.50057	9208.855324	27677.95745	16392.34875	21818.35514	11961.36986	14389.678	11220.94988	14412.06206	36525.20836	14752.50201	38122.37652	15280.27352	25075.06726	8570.629829	23085.7385	37506.4344	8281.156846	12265.4346	17669.169	19169.00936	18198.02043	20188.56911	18208.33102	17894.31042	17533.19326	19516.6438	20719.99283
pos-M255T350	255.2306803	5.834516667	1	1	cis-9-Hexadecenoic acid	Lipids and lipid-like molecules	Fatty Acyls	HMDB0003229	C08362	13	Hypogeic acid;Palmitoleic acid;Trans-Hexa-dec-2-enoic acid;Palmitelaidic acid;(E)-6-Hexadecenoic acid;5-Dodecyldihydro-2(3H)-furanone;15-Hexadecanolide;(Z)-5-Hexadecenoic acid;(E)-3-Hexadecenoic acid;(Z)-13-Hexadecenoic acid;(E)-11-Hexadecenoic acid;Citronellyl hexanoate;(Z)-14-Methyl-6-pentadecenoic acid	HMDB0002186;HMDB0003229;HMDB0010735;HMDB0012328;HMDB0031053;HMDB0031145;HMDB0031711;HMDB0032638;HMDB0033791;HMDB0035877;HMDB0037647;HMDB0038958;HMDB0041422	1	(9Z)-Hexadecenoic_acid	C08362	138875.8193	138570.7457	20258.21313	70853.2894	70485.43562	87687.80981	51123.38073	48308.09843	19112.01935	24115.88487	30216.44527	28876.10607	18026.23294	24762.73561	49154.90309	24611.71077	74764.21349	16053.09893	31203.15498	74761.09821	37495.47799	28692.26995	130312.8846	90698.34	47276.55474	47016.94738	47534.2457	44713.29285	44329.00493	89807.36683	42872.21098	42575.58428
pos-M256T248	256.2256877	4.125158333	1	1	1,6,9-Farnesatriene-3,11-diol	Lipids and lipid-like molecules	Prenol lipids	HMDB0036880	null	30	Geranyl 3-methylbutanoate;Linalyl isovalerate;(3S,4S,6R,7S)-1,10-Bisaboladiene-3,4-diol;beta-Kessyl alcohol;alpha-Terpinyl pentanoate;Citronellyl trans-2-methyl-2-butenoate;Geranyl 2-methylbutyrate;Isobornyl 2-methylbutyrate;Guaidiol;Calamendiol;Daucol;Germacrenone;3beta-7-Drimene-3,11-diol;Tricyclohumuladiol;1,6,9-Farnesatriene-3,11-diol;2-Propenyl cyclohexanehexanoate;2,10-Bisaboladiene-1,4-dio…	HMDB0029350;HMDB0030428;HMDB0031383;HMDB0031384;HMDB0032054;HMDB0032209;HMDB0032291;HMDB0032343;HMDB0033228;HMDB0034673;HMDB0035287;HMDB0035887;HMDB0036032;HMDB0036730;HMDB0036880;HMDB0037195;HMDB0037279;HMDB0037284;HMDB0038136;HMDB0038138;HMDB0038196;HMDB0038197;HMDB0038247;HMDB0038248;HMDB0038250;HMDB0039130;HMDB0039745;HMDB0040273;HMDB0040281;HMDB0041589	8	Centarol;Daucol;Debneyol;Seiricardine_A;Bisabolol_oxide_A;Bisabolol_oxide_B;Bornyl_isovalerate;Kanokonol	C09632;C09652;C09653;C09722;C16773;C16774;C16920;C17427	28626.38466	49296.91154	22343.66456	17995.9059	15505.05912	17912.99917	14009.55977	23177.48952	37320.83466	15087.87603	25979.30285	17860.08704	24487.03547	22812.00652	9706.981996	13665.29387	19400.46558	34153.42816	43307.89433	22842.40655	22259.4359	31293.63782	18804.428	20230.08907	43040.1587	45353.1828	41829.36122	44725.07363	44706.25578	40828.60037	43595.06837	43396.12945
pos-M256T386	256.2632908	6.437858333	1	1	Palmitamide	Lipids and lipid-like molecules	Fatty Acyls	HMDB0012273	NA	4	Palmitic amide;3-Methylcyclopentadecanone;(±)-2-Dodecylcyclobutanone;Hexadecenal	HMDB0012273;HMDB0034181;HMDB0037544;HMDB0060482	2	Hexadecenal;Bombykol	C06123;C16873	4573364.414	3924748.613	4943843.068	4475509.26	2940169.332	2682531.911	3275501.369	2633778.449	2444261.434	2877533.382	3292476.626	3525275.146	3927093.038	2261937.444	1764564.247	2618411.886	3711211.985	5775943.535	2701743.02	2980452.046	3379469.034	4826441.683	2740951.823	3135624.91	5378627.56	5370691.823	4933096.926	5209172.833	5719873.415	5375363.932	5402589.474	5523516.211
pos-M257T136	257.1121812	2.268616667	1	1	Thr-His	Organic acids and derivatives	Carboxylic acids and derivatives	HMDB0029063	NA	12	Naphthalene;(2Z)-3-hydroxy-2-(phenylmethylidene)heptanoic acid;(2Z)-2-[(3-hydroxyphenyl)methylidene]heptanoic acid;(2Z)-2-[(4-hydroxyphenyl)methylidene]heptanoic acid;(2Z)-6-hydroxy-2-(phenylmethylidene)heptanoic acid;2-pentyl-3-phenyloxirane-2-carboxylic acid;(2Z)-7-hydroxy-2-(phenylmethylidene)heptanoic acid;(2Z)-2-[(2-hydroxyphenyl)methylidene]heptanoic acid;(10S,11S)-Pterosin C;Dehydrooreadon…	HMDB0029751;HMDB0133171;HMDB0133172;HMDB0133173;HMDB0133174;HMDB0133175;HMDB0133176;HMDB0133177;HMDB0030763;HMDB0036046;HMDB0036607;HMDB0038218	3	Naphthalene;Azulene;Strigolactone_ABC-rings	C00829;C13392;C18036	25061.27576	38475.29773	13943.79612	4899.575989	17659.26517	25966.40125	15734.71876	31296.65763	36276.08146	29170.60242	29692.47522	29276.41482	32446.13658	21907.77972	14491.10593	24582.99785	28783.2208	40936.37213	37300.60986	93013.21439	24331.22804	24891.18776	32162.43445	24063.21098	22488.84209	20308.75735	20150.38761	20251.61331	20577.47719	21430.72735	22495.99153	21441.17406
pos-M257T402	257.2462635	6.701116667	1	1	Hexadecanoic acid	Lipids and lipid-like molecules	Fatty Acyls	HMDB0000220	C00249	9	Palmitic acid;Trimethyltridecanoic acid;Isopalmitic acid;Butyl dodecanoate;Dodecyl butyrate;Hexyl decanoate;Octyl octanoate;Ethyl tetradecanoate;Dodecyl 2-methylpropanoate	HMDB0000220;HMDB0002396;HMDB0031068;HMDB0032065;HMDB0032249;HMDB0032324;HMDB0033166;HMDB0034153;HMDB0036210	1	Hexadecanoic_acid	C00249	48862.07844	61543.57137	31432.87295	101214.0134	98374.56452	69276.6585	38045.8662	53472.35959	24968.95175	16432.99374	96844.54924	34869.0384	22387.64062	45135.61391	123508.5723	49531.08401	88007.56492	24909.98427	43094.77493	56578.78566	35155.81565	59308.02438	165938.7264	34876.54527	72956.72712	71011.55711	80317.01624	73287.32151	76035.17956	79181.55299	78878.9298	82487.29649
pos-M257T430	257.2460975	7.164841667	1	1	2-Hexyldecanoic acid	Unknown	-	NA	NA	9	Palmitic acid;Trimethyltridecanoic acid;Isopalmitic acid;Butyl dodecanoate;Dodecyl butyrate;Hexyl decanoate;Octyl octanoate;Ethyl tetradecanoate;Dodecyl 2-methylpropanoate	HMDB0000220;HMDB0002396;HMDB0031068;HMDB0032065;HMDB0032249;HMDB0032324;HMDB0033166;HMDB0034153;HMDB0036210	1	Hexadecanoic_acid	C00249	18092.55539	19718.18212	73318.99122	18063.8565	20911.83037	14270.05666	16379.26519	18561.32295	16751.0164	19146.75043	27065.07019	10543.14526	14561.82999	21891.53252	27687.73539	20001.02023	31340.55703	31013.40789	21634.21097	32704.05512	19427.73788	25249.27008	16919.33342	16039.42408	15770.2489	21060.34489	19950.95513	22377.06294	19688.84827	20867.35721	19595.37842	22012.49692
pos-M258T48_1	258.1083316	0.805366667	1	1	Glycerophosphocholine	Lipids and lipid-like molecules	Glycerophospholipids	HMDB0000086	C00670	9	5-Methylcytidine;Pyro-L-glutaminyl-L-glutamine;Glycerophosphocholine;Pandamarilactam 3x;1-hydroperoxy-8-carboxyoctyl-3,4-epoxynon-(2E)-enyl-ether;3(S),5(S),12(R)-trihydroxy-eicosa-8-trans-6,14-cis-trienoyl-CoA;11,15-cyclo-12,14-cycloperoxy-8-hydroperoxy-5Z,9E-eicosadienoic;Miglustat;(±)-2-(1-Methylpropyl)-4,6-dinitrophenol	HMDB0000982;HMDB0039229;HMDB0000086;HMDB0033610;HMDB0062187;HMDB0062199;HMDB0062279;HMDB0014563;HMDB0032559	3	Lophophorine;Dinoseb;Dinoterb	C09573;C14302;C18671	33087.26336	40005.67744	87286.37591	39384.29583	72766.80949	94941.64435	108092.1897	70814.20435	92212.32991	136114.5158	119510.8562	35944.90426	52105.1759	56028.6339	99234.15308	69000.038	64093.7073	95936.54148	84315.19538	85425.36525	71811.23704	53824.77387	84325.75414	71274.68726	70329.37163	68473.88751	68025.7472	69241.82097	71512.71017	70637.42922	71210.11952	70784.8347
pos-M259T341	259.1891003	5.677733333	1	1	Dibutyl adipate	Unknown	-	NA	C14253	5	Diisobutyl adipate;Tetradecanedioic acid;Diethyl decanedioate;2-Hydroxypropyl 2-isopropyl-5-methylcyclohexyl carbonate;1-Hydroxypropan-2-yl 2-isopropyl-5-methylcyclohexyl carbonate	HMDB0041618;HMDB0000872;HMDB0040429;HMDB0059946;HMDB0059947	2	Dibutyl_adipate;Diisobutyl_adipate	C14253;C14260	70723.66691	54271.63071	107668.8316	19698.77518	38858.34436	30250.25045	17591.01733	22564.77042	24953.63436	21613.26234	29307.20154	16931.22726	28373.09623	22951.02133	22058.25255	29406.73543	27834.67432	26330.55943	28504.72278	77301.4355	20391.55733	20410.50125	35298.35067	18021.40748	23158.84508	21338.0229	25324.65817	20365.3817	23811.97481	24179.31077	25165.22765	25732.58101
pos-M259T374	259.1891955	6.241625	1	1	Diethyl sebacate	Unknown	-	NA	NA	5	Diisobutyl adipate;Tetradecanedioic acid;Diethyl decanedioate;2-Hydroxypropyl 2-isopropyl-5-methylcyclohexyl carbonate;1-Hydroxypropan-2-yl 2-isopropyl-5-methylcyclohexyl carbonate	HMDB0041618;HMDB0000872;HMDB0040429;HMDB0059946;HMDB0059947	2	Dibutyl_adipate;Diisobutyl_adipate	C14253;C14260	47691.48576	73856.66724	44510.53384	25056.93608	22941.78524	26962.87832	13485.4467	22271.6026	26704.40213	22487.47651	28053.89239	26298.59881	25881.82838	27554.04805	11891.76843	17818.21551	24847.1262	27302.93187	33802.88889	41852.24876	21831.8961	28574.71223	63091.84753	23039.0802	24061.1615	22644.00882	28595.19365	21390.21022	23463.37689	26374.48473	22383.53923	30244.60655
pos-M260T78_1	260.1231148	1.297733333	1	1	3-Acetyl-7-diethylaminocoumarin	Phenylpropanoids and polyketides	Coumarins and derivatives	NA	NA	7	Glutaminylhydroxyproline;Hydroxyprolyl-Glutamine;Hydroxyprolyl-Gamma-glutamate;Gamma-glutamyl-Hydroxyproline;Linatine;Thymidine;Telbivudine	HMDB0028798;HMDB0028861;HMDB0028877;HMDB0029150;HMDB0038516;HMDB0000273;HMDB0015394	3	Linatine;Thymidine;HC_Yellow_No._4	C05939;C00214;C19431	1887.563492	1686.804612	4103.722856	2765.489429	4046.50902	5747.937619	3551.479133	3815.183719	3553.33889	2452.932732	2751.463982	5047.493904	764.1899438	2074.921269	6370.352507	1933.707027	1227.331676	3185.593338	30900.23913	7156.364246	24406.13177	11960.42545	39657.21414	37611.67517	10311.62656	10789.10233	10706.11947	10603.39378	11559.02892	10545.43703	9414.974366	10715.89873
pos-M260T141	260.1592415	2.352733333	1	1	Gln-Ile	Organic acids and derivatives	Carboxylic acids and derivatives	HMDB0028800	NA	8	Glutaminylisoleucine;Glutaminylleucine;Hydroxyprolyl-Lysine;Isoleucyl-Glutamine;Isoleucyl-Gamma-glutamate;Leucyl-Glutamine;Leucyl-Gamma-glutamate;Lysyl-Hydroxyproline	HMDB0028800;HMDB0028801;HMDB0028868;HMDB0028905;HMDB0028921;HMDB0028927;HMDB0028943;HMDB0028952	0	-	-	47793.44089	18466.25386	256336.3398	59811.05522	71739.60078	68923.78363	68908.83297	35909.1357	32252.33147	49663.57055	40763.76953	55831.68566	42702.49917	57566.89224	85849.82409	62008.63654	80312.46328	29055.97621	56547.88148	83542.9915	122414.1798	43255.29271	95134.88022	84762.85465	69283.65424	57108.48488	66337.22066	65037.12146	71236.56554	67945.86009	68276.5475	67618.96797
pos-M260T107_1	260.1594978	1.7867	1	1	Ile-Gln	Organic acids and derivatives	Carboxylic acids and derivatives	HMDB0028905	NA	8	Glutaminylisoleucine;Glutaminylleucine;Hydroxyprolyl-Lysine;Isoleucyl-Glutamine;Isoleucyl-Gamma-glutamate;Leucyl-Glutamine;Leucyl-Gamma-glutamate;Lysyl-Hydroxyproline	HMDB0028800;HMDB0028801;HMDB0028868;HMDB0028905;HMDB0028921;HMDB0028927;HMDB0028943;HMDB0028952	0	-	-	5093.232943	3952.217758	38905.4138	35747.76219	33735.21083	30749.10698	43042.81944	9575.197304	9447.083942	13982.69223	11676.04097	31454.85317	5867.123249	14743.22498	18019.94405	33528.14794	35654.36382	13299.46061	8209.246305	177956.6532	39458.20654	8974.226381	19278.52184	20417.88116	18143.0783	17660.74273	33493.52661	18751.1519	19016.40476	30192.35656	17928.17668	29321.6462
pos-M260T52_2	260.1955561	0.863125	1	1	Leu-Lys	Organic acids and derivatives	Carboxylic acids and derivatives	HMDB0028934	NA	4	Isoleucyl-Lysine;Leucyl-Lysine;Lysyl-Isoleucine;Lysyl-Leucine	HMDB0028912;HMDB0028934;HMDB0028954;HMDB0028955	0	-	-	22508.98059	27740.81169	244798.1525	3475.408286	102834.4189	104418.9153	89103.6795	41036.2641	31874.22622	58989.66362	38740.10414	73843.43094	36526.42586	33906.01082	72111.46668	94643.89097	66460.52572	40657.10486	30064.89539	6229.432101	66944.59792	44816.69718	61187.83829	63436.44013	50600.45085	54825.6929	51228.18042	48816.44056	53569.9336	50244.50663	50689.94886	50981.8518
pos-M261T149	261.1444305	2.487375	1	1	Glu-Leu	Organic acids and derivatives	Carboxylic acids and derivatives	HMDB0028823	NA	6	gamma-Glutamylisoleucine;Glutamylisoleucine;Glutamylleucine;gamma-Glutamylleucine;3,4-Dimethyl-5-pentyl-2-furanpropanoic acid;Geranyl acetoacetate	HMDB0011170;HMDB0028822;HMDB0028823;HMDB0011171;HMDB0112083;HMDB0038256	1	Methaphenilene	C11113	1448621.049	791897.8205	937317.4179	1460624.7	2225399.227	5438825.516	2112114.198	1999088.621	990342.8185	3385690.507	1809887.279	920588.1435	858761.6495	1111159.279	4506122.32	740986.1912	720335.9662	1008012.655	1290348.55	1988491.953	1613798.21	2371106.896	3850911.215	1905819.442	1938951.958	1792749.562	1943290.809	1870016.597	1851524.531	1800559.677	1897671.926	1754201.199
pos-M261T52_2	261.1438775	0.864566667	1	1	Leu-Glu	Organic acids and derivatives	Carboxylic acids and derivatives	HMDB0028928	NA	0	-	-	0	-	-	30314.41589	60547.07835	80326.42738	59870.90824	79918.44973	50468.01588	64068.85072	38040.19504	56151.91512	74291.59378	59928.3176	32037.54595	27833.28507	36933.7272	46867.89463	112481.4962	60352.49529	54050.83046	45706.3093	191278.7224	63719.04065	32005.17463	53809.24409	69915.50631	59006.89652	57401.24881	58674.38005	57680.68677	54557.98931	60712.53612	56531.42865	59760.84562
pos-M262T48	262.1025974	0.807858333	1	1	Asn-Glu	Organic acids and derivatives	Carboxylic acids and derivatives	HMDB0028730	NA	7	Glutaminylaspartic acid;Glutamylasparagine;gamma-Glutamylasparagine;Aspartyl-Glutamine;Aspartyl-Gamma-glutamate;Uridine;Pseudouridine	HMDB0028793;HMDB0028814;HMDB0029144;HMDB0028751;HMDB0028767;HMDB0000296;HMDB0000767	3	Uridine;Pseudouridine;Spongouridine	C00299;C02067;C16745	39025.24055	48800.28535	64167.92174	125367.7546	100357.5682	104756.1342	88985.79209	55096.05927	43294.16746	69076.95287	38063.3074	36442.78079	31262.01014	63167.84195	97061.1645	37816.83468	52044.32022	71436.91854	104798.2057	107650.0323	51983.91382	55271.16869	82541.22847	63932.26334	60551.41385	60092.89737	57245.13542	60731.79481	60456.56329	64511.6658	57371.6508	57704.49929
pos-M263T240_1	263.0803908	4.006958333	1	1	3-(3-oxo-1H-indol-2-ylidene)-1H-indol-2-one	Organoheterocyclic compounds	-	NA	NA	2	Butalbital;Lamivudine sulfoxide	HMDB0014386;HMDB0060599	2	Cyanazine;Chlorphenesin_carbamate	C14299;C07930	18618.69921	18895.7202	14263.11232	18550.57978	10306.50016	10787.03705	9614.852127	11648.89251	13069.46494	9924.515381	14199.45208	11705.61488	14003.14053	12653.96811	17111.79386	14496.8182	15027.89794	19248.05336	16503.70614	11821.33864	39916.06837	15070.20255	8754.477883	26651.29356	12174.42627	11892.46453	10590.83549	9920.090727	9359.749062	11425.07342	10376.44546	10895.42313
pos-M263T153	263.1386706	2.546675	1	1	Phe-Pro	Organic acids and derivatives	Carboxylic acids and derivatives	HMDB11177	NA	18	Phenylalanylproline;Prolylphenylalanine;Methohexital;Pirbuterol;5,8-Tetradecadienoic acid;Linalyl isobutyrate;Linalyl butyrate;Ethyl (2E,6Z)-dodecadienoate;alpha-Terpineol butanoate;Isobornyl isobutyrate;Terpinyl isobutyrate;Allyl undecylenate;2-Propenyl cyclohexanepentanoate;Bornyl butyrate;Neryl butyrate;Geranyl 2-methylpropanoate;Goshuyic acid;N-Phenylacetyl pyroglutamic acid	HMDB0011177;HMDB0011179;HMDB0014617;HMDB0015407;HMDB0000560;HMDB0030426;HMDB0030427;HMDB0031015;HMDB0032053;HMDB0032342;HMDB0032524;HMDB0036424;HMDB0037814;HMDB0038246;HMDB0038259;HMDB0038260;HMDB0039129;HMDB0059782	4	Methohexital;Physovenine;Pirbuterol;Dehydrofalcarinone	C07844;C09232;C07807;C08445	253116.2754	214862.3755	461388.7339	204879.0344	439228.7006	609915.432	942810.0852	449595.8651	374461.2742	566761.4309	432511.1663	257548.105	314532.2886	480005.5758	838119.7081	1716456.884	721899.081	647955.0898	298576.5097	318047.5706	712354.7108	316178.813	564155.9024	489445.7679	469444.5189	484366.4591	468623.8725	504135.298	492105.7919	497760.2841	485655.1865	485419.684
pos-M263T268	263.1991261	4.462191667	1	1	alpha-Santalyl acetate	Lipids and lipid-like molecules	Prenol lipids	HMDB0037209	null	18	Santalyl acetate;Crithmumdiol;alpha-Santalyl acetate;Vetiveryl acetate;beta-Santalyl acetate;1-Heptadecene-4,6-diyne-3,9-diol;Ginsenoyne D;Ginsenoyne I;9-Pentadecenoic acid;Isobutyl 10-undecenoate;Exaltolide;Butyl undecylenate;Rhodinyl isovalerate;Menthyl isovalerate;Citronellyl pentanoate;Citronellyl isovalerate;Auberganol;15,5-Farnesanolide	HMDB0032501;HMDB0033957;HMDB0037209;HMDB0037832;HMDB0038024;HMDB0038782;HMDB0039358;HMDB0040374;HMDB0029765;HMDB0032347;HMDB0034455;HMDB0036426;HMDB0037190;HMDB0037211;HMDB0037229;HMDB0038954;HMDB0039715;HMDB0040997	2	Virol_B;Cryptomeridiol	C19994;C17676	92222.16468	81376.27874	138653.2699	16118.2003	78308.09997	11484.44945	25904.15422	62737.79874	42817.41843	11215.90262	22645.88857	13485.85365	41816.10444	80964.5806	77241.20552	99498.82301	75553.83845	57426.78081	12830.59015	35602.12207	59483.09238	17406.77541	20207.94312	38055.69332	48040.20675	40739.06581	47794.71179	56266.40091	48091.18541	44108.86149	45121.28613	45488.52681
pos-M263T403_2	263.2367205	6.718558333	1	1	6,10,14-Trimethyl-5,9,13-pentadecatrien-2-one	Lipids and lipid-like molecules	Prenol lipids	HMDB0034495	null	4	6,10,14-Trimethyl-5,9,13-pentadecatrien-2-one;2-(5,8-Tetradecadienyl)cyclobutanone;Palmitaldehyde;2-Hexadecanone	HMDB0034495;HMDB0037519;HMDB0001551;HMDB0031052	3	4-Dodecylphenol;Hexadecanal;1,2-Epoxyhexadecane	C14245;C00517;C14499	1303935.872	1957901.12	1449935.24	2500723.943	3281375.43	1885078.428	3590352.12	2133420.829	773897.162	1610935.546	1687341.114	634440.8888	678915.6485	1844766.112	2487717.013	1569379.39	1708329.069	1584105.894	4466560.058	2230800.383	5767806.415	3725161.299	4512867.348	4026795.698	2425666.681	2309307.723	2372737.6	2201514.477	2412178.491	2437687.801	2369520.632	2395788.919
pos-M264T166	264.1943956	2.767775	1	1	rac-N-Desmethylvenlafaxine	Unknown	-	NA	NA	8	N-Desmethylvenlafaxine;Tramadol;Desvenlafaxine;Hydroxy-alpha-sanshool;O-Desmethylvenlafaxine;alpha-Amylcinnamyl acetate;Heptyl cinnamate;Demethoxyshogaol	HMDB0013892;HMDB0014339;HMDB0015646;HMDB0029567;HMDB0060532;HMDB0036207;HMDB0037705;HMDB0041250	6	Tramadol;Annofoline;Fawcettimine;Dendrobine;Butacarb;Geranylhydroquinone	C07153;C09851;C09864;C09943;C18949;C10793	8223.874721	6930.477235	1912.433105	7024.281096	45464.2218	1884.229029	11791.33574	9941.242811	3767.116684	11118.45113	9515.613713	29506.71039	1173.445269	4825.027757	10233.83432	13649.65281	6192.665477	10912.80853	264625.0576	94172.89951	14814.99578	19003.24663	39797.99448	41347.07595	26165.11462	27271.67571	25382.0152	23967.08313	26665.51969	23849.17471	25081.37507	26026.15122
pos-M265T53_3	265.0845811	0.88785	1	1	Thiamine	Organoheterocyclic compounds	Diazines	HMDB0000235	C00378	28	N-Acetylcystathionine;Aspartyl-Methionine;Methionyl-Aspartate;gamma-Glutamyl-S-methylcysteine;3-(4-hydroxyphenyl)-3,4-dihydro-2H-1-benzopyran-7-ol;3-phenyl-3,4-dihydro-2H-1-benzopyran-4,7-diol;1-(2,4-dihydroxyphenyl)-2-phenylpropan-1-one;1-(2,5-dihydroxyphenyl)-3-phenylpropan-1-one;1-(3,4-dihydroxyphenyl)-3-phenylpropan-1-one;3-(2-hydroxyphenyl)-1-(3-hydroxyphenyl)propan-1-one;1-(3,5-dihydroxyphe…	HMDB0002381;HMDB0028759;HMDB0028969;HMDB0031985;HMDB0130495;HMDB0130496;HMDB0130497;HMDB0135355;HMDB0135397;HMDB0135405;HMDB0135406;HMDB0135407;HMDB0135408;HMDB0135409;HMDB0135593;HMDB0135594;HMDB0135595;HMDB0135596;HMDB0135601;HMDB0002209;HMDB0014713;HMDB0029302;HMDB0035019;HMDB0036347;HMDB0037679;HMDB0039146;HMDB0040705;HMDB0059729	15	Fenoprofen;7,4'-Dihydroxyflavan;4,7-Dihydroxy-2-methoxy-9,10-dihydrophenanthrene;Hircinol;Dunnione;Lapachol;beta-Lapachone;4,5-Bisphenol-o-quinone;Equol;3-Methoxy-4',5-dihydroxy-trans-stilbene;(2R,3S,4S)-Leucoanthocyanidin;Butopyronoxyl;trans-12-Hydroxyjasmonic_acid;Forchlorfenuron;DCI	C06997;C09641;C10257;C10261;C10337;C10366;C10367;C13628;C14131;C20154;C21418;C19142;C21385;C18604;C11772	6368.580639	7250.347628	11346.74084	8639.510007	11953.87287	8068.900937	9309.295663	43775.97131	10684.17396	11109.97589	9771.378187	10911.55214	7296.767286	8956.192353	14026.33225	12056.45397	7715.747149	224007.6342	14628.43902	26104.42627	10859.83377	14403.60923	11373.97167	10326.93834	13288.34846	13654.55717	13437.88193	17423.64825	13917.61822	13485.47186	13719.18572	14173.45931
pos-M265T152	265.153262	2.5268	1	1	Val-Phe	Organic acids and derivatives	Carboxylic acids and derivatives	HMDB0029134	NA	6	(2E)-N-(4-aminobutyl)-3-(4-hydroxy-3-methoxyphenyl)prop-2-enimidic acid;N-(4-aminobutyl)-3-(4-hydroxy-3-methoxyphenyl)prop-2-enimidic acid;Vorinostat;Phenylalanyl-Valine;Valyl-Phenylalanine;Subaphylline	HMDB0139553;HMDB0139638;HMDB0015568;HMDB0029008;HMDB0029134;HMDB0033463	2	Feruloylputrescine;Fagaramide	C10497;C10455	20260.0924	24096.67657	137705.5723	29003.3036	68344.49816	106500.0796	62197.00339	79169.35612	37440.30567	35809.59873	31686.64034	414347.937	41919.97476	40163.96988	110176.754	77664.24058	146975.1433	48356.39228	45907.24352	70990.22097	88291.61575	52505.73527	92239.38614	96614.51617	78584.70572	82310.55906	83620.08907	78836.30389	77944.80346	74879.67209	79461.33121	80186.24677
pos-M267T139	267.1329146	2.316366667	1	1	Thr-Phe	Organic acids and derivatives	Carboxylic acids and derivatives	HMDB0029068	NA	9	(2E)-N-(4-amino-2,3-dihydroxybutyl)-3-(4-hydroxyphenyl)prop-2-enimidic acid;N-(4-amino-2-hydroxybutyl)-3-(3,4-dihydroxyphenyl)prop-2-enimidic acid;Phenylalanyl-Threonine;Threoninyl-Phenylalanine;N5-(4-Methoxybenzyl)glutamine;Hydroxyprolyl-Isoleucine;Hydroxyprolyl-Leucine;Isoleucyl-Hydroxyproline;Leucyl-Hydroxyproline	HMDB0139575;HMDB0139703;HMDB0029005;HMDB0029068;HMDB0033598;HMDB0028866;HMDB0028867;HMDB0028908;HMDB0028930	1	gamma-Glutamyltyramine	C20926	11894.40461	13914.85224	52838.10758	38987.47357	27349.1426	73327.85828	40873.69955	104158.632	45221.0737	92254.21223	61687.31052	86687.47819	77730.73421	25921.86082	31902.84873	34323.85364	35847.64282	53944.24421	95265.435	93780.2923	101261.3454	104420.7298	168108.6745	154976.2606	68749.2731	62270.31691	71210.83312	81581.77616	61757.18671	50966.30256	58955.44682	73688.50351
pos-M267T53	267.1326825	0.875366667	1	1	Phe-Thr	Organic acids and derivatives	Carboxylic acids and derivatives	HMDB0029005	NA	9	(2E)-N-(4-amino-2,3-dihydroxybutyl)-3-(4-hydroxyphenyl)prop-2-enimidic acid;N-(4-amino-2-hydroxybutyl)-3-(3,4-dihydroxyphenyl)prop-2-enimidic acid;Phenylalanyl-Threonine;Threoninyl-Phenylalanine;N5-(4-Methoxybenzyl)glutamine;Hydroxyprolyl-Isoleucine;Hydroxyprolyl-Leucine;Isoleucyl-Hydroxyproline;Leucyl-Hydroxyproline	HMDB0139575;HMDB0139703;HMDB0029005;HMDB0029068;HMDB0033598;HMDB0028866;HMDB0028867;HMDB0028908;HMDB0028930	1	gamma-Glutamyltyramine	C20926	7386.521875	11488.76651	21389.17585	8311.636093	14813.99679	23493.89776	11195.72109	34790.39234	23319.49524	22485.15674	5956.62661	34742.51008	30065.22476	10455.70443	10582.92874	8884.69002	14618.18615	19152.88468	69110.92074	55485.47775	44683.33661	51250.88683	44265.65348	52076.108	28348.16654	28022.74086	19614.44339	25972.89185	16689.49223	23859.95626	22724.49107	21908.182
pos-M267T437	267.2302964	7.279316667	1	1	S-Hydroprene	Unknown	-	NA	NA	1	Methyl 2E,4Z-hexadecadienoate	HMDB0031050	1	Hydroprene	C18862	30374.07264	36443.85948	17927.32835	52004.92807	43977.75748	16967.5932	32845.15445	19751.36745	26661.11174	12712.74526	24835.0775	23265.113	61493.30984	51892.38652	45497.49882	41226.09118	65436.00527	74811.49358	72205.13996	19144.78587	43751.28678	19455.67374	17818.38183	44364.80352	41530.72964	14821.72845	14729.69966	18139.13723	29067.01309	41682.16727	35376.01416	41728.87802
pos-M267T449	267.266784	7.479216667	1	1	cis,cis-9,12-Octadecadien-1-ol	Unknown	-	NA	NA	2	9-Octadecenal;2-Tetradecylcyclobutanone	HMDB0030965;HMDB0037517	0	-	-	16926.16366	24976.19081	25810.11621	66260.33616	12272.077	5417.171165	15490.61096	15480.31239	8594.554793	11600.00224	16871.16738	7562.381265	7633.224472	17881.44451	58777.1425	7601.683187	16112.11976	15752.21019	11853.67067	25985.21252	5387.440091	5725.232864	8164.946853	5163.303581	14937.76565	15400.64727	12414.69601	24402.70915	13855.68079	35553.77301	13054.58446	12859.04663
pos-M268T132	268.1030772	2.204533333	1	1	Adenosine	Nucleosides, nucleotides, and analogues	Purine nucleosides	HMDB0000050	C00212	7	Neuraminic acid;N-(1-Deoxy-1-fructosyl)serine;Adenosine;Deoxyguanosine;Vidarabine;Zidovudine;Valyl-Glutamate	HMDB0000830;HMDB0037842;HMDB0000050;HMDB0000085;HMDB0014340;HMDB0014638;HMDB0029126	5	Neuraminic_acid;Miserotoxin;Adenosine;Deoxyguanosine;Zidovudine	C06469;C08507;C00212;C00330;C07210	33690.85272	19890.21281	26230.1623	12111.38573	47659.2499	226828.1154	69906.5105	126087.4082	39412.08054	74112.21934	69607.53207	46505.71381	114976.0922	40380.48793	48142.21282	21129.01592	13089.30796	53751.91262	180116.8711	16277.8441	54253.89014	34693.88738	190019.0021	123917.232	48225.40937	48390.12689	47918.94116	49788.05349	47610.95191	52444.96812	50981.13832	52874.15696
pos-M269T136_1	269.1112654	2.268533333	1	1	Inosine	Nucleosides, nucleotides, and analogues	Purine nucleosides	HMDB0000195	C00294	2	1,3,11-Tridecatriene-5,7,9-triyne;(3E,5Z)-1,3,5-Tridecatriene-7,9,11-triyne	HMDB0034294;HMDB0039104	2	Fluorene;1-Phenyl-5-heptene-1,3-diyne	C07715;C08457	8038.597299	8132.535622	20484.20683	16081.14758	16289.00358	28545.81425	18533.14992	17021.03464	15135.37499	35624.64555	30068.43076	15061.53126	17502.77514	16624.74457	11392.71021	15234.45111	17335.60817	16118.22335	33631.63459	33839.31965	34166.12137	20952.1136	48248.74972	38777.99413	16535.0777	17610.77484	24997.83914	14362.41009	15345.7758	30625.36559	18906.56009	20725.7794
pos-M269T83	269.1119708	1.379316667	1	1	Tyr-Ser	Organic acids and derivatives	Carboxylic acids and derivatives	HMDB0029114	NA	4	Bis(1-methylethyl) hexanedioate;Dipropyl hexanedioate;Dodecanedioic acid;Talaromycin A	HMDB0041613;HMDB0041614;HMDB0000623;HMDB0030143	3	Dodecanedioic_acid;Diisopropyl_adipate;Dibutyl_succinate	C02678;C14523;C19143	1102.178222	2624.069965	8383.725667	2183.074345	2935.634538	10677.63928	4195.04723	5187.641666	4136.460803	10523.03804	5081.432348	8351.374601	3269.277166	2233.122746	5518.120008	4430.923603	4821.309488	7979.808404	4693.625728	5638.301093	6030.775328	7202.052911	9536.251731	7503.689757	5132.142934	5325.999319	5286.527786	5383.690033	5789.376482	5692.270742	5436.683562	5589.615654
pos-M269T52	269.1593902	0.86345	1	1	His-Leu	Organic acids and derivatives	Carboxylic acids and derivatives	HMDB0028889	C05010	4	Histidinyl-Isoleucine;Histidinyl-Leucine;Isoleucyl-Histidine;Leucyl-Histidine	HMDB0028888;HMDB0028889;HMDB0028909;HMDB0028931	1	Histidylleucine	C05010	3041.093786	7358.890247	177791.8467	2049.966916	2511.134963	20191.7776	24308.88345	8269.711595	5812.65589	13097.01671	9261.215542	14615.85983	6966.657662	6704.679287	13146.78325	29102.58084	21930.70709	11116.35035	11080.81458	13218.53854	44020.50748	9906.961587	27929.84662	22872.03168	19906.0782	20697.26454	21642.84934	18331.32054	21246.27193	23750.55315	19865.3342	24245.8777
pos-M269T136_2	269.1593296	2.261633333	1	1	His-Ile	Organic acids and derivatives	Carboxylic acids and derivatives	HMDB0028888	NA	5	Histidinyl-Isoleucine;Histidinyl-Leucine;Isoleucyl-Histidine;Leucyl-Histidine;Hesperaline	HMDB0028888;HMDB0028889;HMDB0028909;HMDB0028931;HMDB0029560	1	Histidylleucine	C05010	8103.794355	4454.504889	131510.9672	97205.74233	15489.1136	29807.55091	18885.25015	10450.13893	8573.608563	11858.94063	2958.376633	7638.884137	4299.48673	8864.739362	60095.88641	104473.3633	68705.08751	11334.02775	24692.96588	35092.55184	21284.08099	7570.960014	5560.87598	5872.84079	37679.52396	27836.47009	34118.14956	26222.73392	32892.32788	28332.54216	29991.47141	34915.26013
pos-M269T396	269.2252272	6.599583333	1	1	anhydroretinol	Lipids and lipid-like molecules	Prenol lipids	HMDB0062447	null	1	anhydroretinol	HMDB0062447	1	Estrane	C19641	129074.3888	72028.69116	259291.0971	214281.13	334030.3699	126207.0603	256341.9943	197708.2153	53809.8547	135501.7468	136515.554	37653.99567	46957.45519	126149.0636	407110.6674	140739.6778	213579.311	84989.92324	103282.4585	203592.2439	148280.6606	49466.32255	225918.0073	139987.8047	163385.9466	165641.1481	153231.5198	163743.413	169885.0154	164651.2068	157830.4857	163029.4862
pos-M269T368	269.2253276	6.1374	1	1	Methyl hexadec-9-enoate	Unknown	-	NA	NA	1	anhydroretinol	HMDB0062447	1	Estrane	C19641	98144.77353	74482.81967	215263.8369	145811.7663	446577.1177	227837.3009	79429.7037	45661.61934	7531.917344	30280.99854	23908.9117	141772.1933	19338.34799	22383.20138	411144.3214	33298.38998	39886.4809	11902.95181	19762.24238	40115.46939	34073.64762	28264.27021	80272.90012	33731.32828	119446.9736	115819.9539	123684.6879	122534.7485	126080.16	142574.0971	120626.8784	124568.9119
pos-M270T224	270.3140064	3.733933333	1	1	Octadecylamine	Organonitrogen compounds	Amines	HMDB0029586	null	2	Octadecylamine;3-Cyclohexyldodecane	HMDB0029586;HMDB0036345	0	-	-	35755.97977	48538.29569	37427.23561	40707.12141	30472.3243	30858.42822	32453.95701	45914.05695	50391.83998	37879.62333	42677.69954	39549.9152	52010.726	38209.59379	27792.93038	21766.75021	38085.68114	50730.91743	64392.06899	32791.42614	43463.60473	52640.2097	31801.9518	35635.6645	32290.61372	29568.03001	33709.09893	29513.03686	34991.01253	31779.95302	32667.86458	31172.41677
pos-M271T214	271.1680716	3.573466667	1	1	Trenbolone	Unknown	-	NA	C14261	7	Estrone;15-Octadecene-9,11,13-triynoic acid;Dimethylbenzyl carbinyl hexanoate;[2-(Dimethoxymethyl)-1-heptenyl]benzene;Furanofukinin;Octyl phenylacetate;2-Phenylethyl octanoate	HMDB0000145;HMDB0032673;HMDB0032228;HMDB0036221;HMDB0036640;HMDB0037713;HMDB0037719	7	Estrone;Hexestrol;Trenbolone;17beta-Dihydroequilin;Estra-1,3,5(10),6-tetraen-3,17beta-diol;3-Hydroxyestra-1,3,5(10)-trien-16-one;Cybutryne	C00468;C13101;C14261;C14485;C14590;C15215;C10927	427403.002	190984.4979	367430.5098	135531.9871	387472.5523	62629.54253	263027.9431	121642.9464	175032.9312	64544.11585	61898.03423	34537.8627	89686.49266	411456.0887	171143.3421	488903.4455	266084.6956	287690.8603	95449.56163	242336.3584	394046.8454	61072.2614	101892.1059	240267.2012	214430.4264	228094.4358	241087.6467	226958.9648	232314.8497	216755.4509	218337.9608	220825.9563
pos-M271T145	271.1649462	2.4193	1	1	Estra-1,3,5(10),7-tetraene-3,17.beta.-diol	Unknown	-	NA	C14485	5	Dimethylbenzyl carbinyl hexanoate;[2-(Dimethoxymethyl)-1-heptenyl]benzene;Furanofukinin;Octyl phenylacetate;2-Phenylethyl octanoate	HMDB0032228;HMDB0036221;HMDB0036640;HMDB0037713;HMDB0037719	0	-	-	11599.88855	19060.4221	28381.62892	7715.411023	33682.73913	3258.801448	15437.9389	10727.13033	15953.14814	14686.19024	14262.85392	6924.172144	1722.998524	9659.795615	25356.42786	26605.66045	13453.93787	14672.57343	1094470.927	34959.14616	746524.9385	408578.0873	1213259.12	1693036.876	246547.631	236436.6576	239064.2136	239598.1389	236876.4413	241608.4534	219851.6922	238730.8639
pos-M271T393	271.2406418	6.542433333	1	1	ar-Artemisene	Lipids and lipid-like molecules	Prenol lipids	HMDB0039155	null	1	ar-Artemisene	HMDB0039155	1	Abieta-8,11,13-triene	C21425	22478.9494	8309.331805	28999.60014	37932.71466	22553.6827	37664.59817	5379.479482	10803.94084	11646.51567	10970.29263	10327.53318	22671.60889	24024.13451	17814.06374	66899.01968	25832.51322	18576.6452	13028.53096	12799.15746	15668.6823	15321.73739	15293.97124	44975.78672	20914.03564	17672.36175	15606.52756	22198.08891	29168.64745	13305.80992	16235.05108	21755.14892	22373.49179
pos-M271T499	271.2620404	8.311666667	1	1	Ethyl pentadecanoate	Unknown	-	NA	NA	8	Heptadecanoic acid;(S)-14-Methylhexadecanoic acid;Nonyl octanoate;3-Methylbutyl dodecanoate;Isopropyl tetradecanoate;(±)-11-Methylhexadecanoic acid;Ethyl pentadecanoate;Methyl hexadecanoic acid	HMDB0002259;HMDB0031067;HMDB0034131;HMDB0037372;HMDB0040392;HMDB0040598;HMDB0059870;HMDB0061859	1	Methyl_palmitate	C16995	25220.06395	14818.83166	27657.97131	20176.53594	8000.592181	18382.78233	6105.581573	9040.902643	5334.889919	10510.4747	27661.16057	11060.87416	10392.69877	9392.331916	26160.6808	5815.209051	13995.87117	8442.754365	8421.12623	43876.29162	6821.773146	5247.10679	39676.99658	6135.936956	15033.72034	16620.1751	12462.76912	12683.45146	14395.78136	16413.43583	14589.3177	13964.55648
pos-M272T51_2	272.1698137	0.845658333	1	1	Prolyl-Arginine	Organic acids and derivatives	Carboxylic acids and derivatives	HMDB0029011	null	8	Arginyl-Proline;Prolyl-Arginine;4-[(2-Methyl-3-furanyl)thio]-5-nonanone;2,6-Dimethyl-3-[(2-methyl-3-furanyl)thio]-4-heptanone;Homoanserine;Histidinyl-Valine;Valyl-Histidine;(S)-Argpyrimidine	HMDB0028717;HMDB0029011;HMDB0037141;HMDB0037154;HMDB0005767;HMDB0028898;HMDB0029129;HMDB0037180	0	-	-	15415.77767	13092.05096	84098.46044	1362.383624	30768.17796	53573.60738	46313.25753	21511.6931	16652.83893	28679.6514	14726.01309	31962.78466	21019.37231	22497.66599	52181.71142	33263.62557	22758.30432	77088.33389	38080.99159	14590.28958	52832.76587	22100.41763	33292.57927	43108.36996	28189.97874	29915.48591	27837.28535	29017.14209	30452.185	29415.46511	29701.25699	28167.13657
pos-M272T306	272.2580496	5.094275	1	1	Myristoyl ethanolamide	Organic nitrogen compounds	Organonitrogen compounds	NA	NA	13	Hypogeic acid;Palmitoleic acid;Trans-Hexa-dec-2-enoic acid;Palmitelaidic acid;(E)-6-Hexadecenoic acid;5-Dodecyldihydro-2(3H)-furanone;15-Hexadecanolide;(Z)-5-Hexadecenoic acid;(E)-3-Hexadecenoic acid;(Z)-13-Hexadecenoic acid;(E)-11-Hexadecenoic acid;Citronellyl hexanoate;(Z)-14-Methyl-6-pentadecenoic acid	HMDB0002186;HMDB0003229;HMDB0010735;HMDB0012328;HMDB0031053;HMDB0031145;HMDB0031711;HMDB0032638;HMDB0033791;HMDB0035877;HMDB0037647;HMDB0038958;HMDB0041422	1	(9Z)-Hexadecenoic_acid	C08362	7817.226676	7717.941974	1536.120896	5480.364803	8299.146111	5658.404887	3739.59539	6842.749978	11767.74352	7189.129568	19013.04409	12241.96304	5395.170159	5641.587832	6624.987769	15965.8614	9266.528759	4968.190876	6641.819001	35401.97593	13122.49594	10742.695	6650.563491	6147.082214	8493.894688	9031.033379	6599.177625	12079.98097	6703.063621	13976.34903	8534.613979	10936.55983
pos-M272T218	272.2577245	3.634316667	1	1	Palmitelaidic acid	Lipids and lipid-like molecules	Fatty Acyls	HMDB0012328	NA	13	Hypogeic acid;Palmitoleic acid;Trans-Hexa-dec-2-enoic acid;Palmitelaidic acid;(E)-6-Hexadecenoic acid;5-Dodecyldihydro-2(3H)-furanone;15-Hexadecanolide;(Z)-5-Hexadecenoic acid;(E)-3-Hexadecenoic acid;(Z)-13-Hexadecenoic acid;(E)-11-Hexadecenoic acid;Citronellyl hexanoate;(Z)-14-Methyl-6-pentadecenoic acid	HMDB0002186;HMDB0003229;HMDB0010735;HMDB0012328;HMDB0031053;HMDB0031145;HMDB0031711;HMDB0032638;HMDB0033791;HMDB0035877;HMDB0037647;HMDB0038958;HMDB0041422	1	(9Z)-Hexadecenoic_acid	C08362	18346.28502	11203.21446	13095.5261	29706.75672	9582.558462	15941.12646	17932.58663	12944.60481	16727.96167	12167.85628	16473.66678	19205.09182	12972.14405	22642.04066	40488.78459	9606.801392	31220.08719	23463.86111	13774.6646	27142.95107	38914.66431	17338.33451	17259.7912	44610.3928	17754.07735	16653.19717	14769.98643	15464.15013	15862.55836	15767.90693	14283.49146	15602.23257
pos-M275T52_2	275.1227453	0.86445	1	1	Gln-Gln	Organic acids and derivatives	Carboxylic acids and derivatives	HMDB0028795	NA	3	1,5,5,8-Tetramethyl-12-thiabicyclo[9.1.0]dodeca-3,7-diene;3,7,7,10-Tetramethyl-12-thiabicyclo[9.1.0]dodeca-3,7-diene;Mintsulfide	HMDB0036468;HMDB0036469;HMDB0038151	0	-	-	30003.19195	24170.0481	55574.81255	20705.14307	22094.09535	21003.50196	30644.45301	28471.70805	31086.87474	22587.08726	26023.71727	20164.46599	13479.65872	14615.83917	17810.38738	38128.09387	12360.87885	119919.4434	60277.778	24305.28471	34858.75017	25496.77136	54690.77925	60619.26703	26272.4634	27109.40146	26249.66405	25648.80551	27310.30037	24235.58997	23688.00118	24207.98939
pos-M275T267	275.1989961	4.451816667	1	1	Nandrolone	Lipids and lipid-like molecules	Sterol Lipids	HMDB0002725	C07254	14	Nandrolone;1-Phenyl-1,3-dodecanedione;(10Z,14E,16E)-10,14,16-Octadecatrien-12-ynoic acid;Rhodinyl phenylacetate;Citronellyl alpha-toluate;7Z,10Z-Hexadecadienoic acid;Geranyl hexanoate;Linalyl hexanoate;(Z)-7-Hexadecen-1,16-olide;Isoambrettolide;D6-Ambrettolide;Geranyl 2-ethylbutyrate;Ethyl (Z,Z)-5,8-tetradecadienoate;2-Hexenoylcarnitine	HMDB0002725;HMDB0035579;HMDB0035963;HMDB0037191;HMDB0037230;HMDB0000477;HMDB0029351;HMDB0030429;HMDB0031086;HMDB0032340;HMDB0037805;HMDB0038255;HMDB0039131;HMDB0013161	5	Nandrolone;Cinmethylin;17beta-Hydroxyestr-5(10)-en-3-one;Empenthrin;Hydnocarpic_acid	C07254;C10903;C15257;C18524;C16795	81354.74109	65533.21996	87586.64874	40102.17168	190865.62	50134.23704	98282.12213	47771.59834	33683.04726	10792.52645	19123.1165	14024.46321	32196.11906	74363.01624	53581.32487	214604.5815	59699.7587	44259.03239	39692.62323	25354.96205	48369.09403	15243.22384	18099.75219	34895.90772	89869.39556	37426.34519	36705.653	34232.59633	37353.78544	86426.66756	35206.30497	35754.75475
pos-M275T127	275.2066275	2.118433333	1	1	Lys-Lys	Organic acids and derivatives	Carboxylic acids and derivatives	HMDB0028956	NA	1	Lysyl-Lysine	HMDB0028956	1	(2R,3R)-3-Methylornithinyl-N6-lysine	C20278	7570.958341	4652.815863	8186.064533	4949.505523	44652.84372	2232.709904	11240.02902	2267.181355	2324.773119	2341.023426	2155.828825	2130.657473	1979.482317	10474.55272	210123.0189	31002.32124	24491.4297	3207.671617	2923.848888	9241.705269	1879.614774	1721.756663	2906.307894	2897.132602	21977.85486	21076.77251	22641.025	24314.71872	25912.68685	24053.88774	23761.47031	24706.02815
pos-M276T77	276.1176991	1.283875	1	1	Glu-Gln	Organic acids and derivatives	Carboxylic acids and derivatives	HMDB0028817	NA	8	Glutaminylglutamic acid;Glutamylglutamine;N-gamma-Glutamylglutamine;Norophthalmic acid;N2-gamma-Glutamylglutamine;Ribothymidine;Imidazoleacetic acid riboside;3-Methyluridine	HMDB0028796;HMDB0028817;HMDB0029147;HMDB0005766;HMDB0011738;HMDB0000884;HMDB0002331;HMDB0004813	4	(5-L-Glutamyl)-L-glutamine;N-Succinyl-L-citrulline;(1-Ribosylimidazole)-4-acetate;Spongothymidine	C05283;C18048;C05131;C16744	5733.818309	4567.694429	9047.902838	9877.864557	11092.63231	12749.09209	6587.098306	5342.917523	7083.791651	8194.626713	3068.990878	4598.261097	2641.47808	3937.953292	11134.82938	7895.151492	6194.330264	7174.235493	8490.322397	21283.91291	10382.7397	6428.819442	11754.60823	12757.38622	10743.32333	7556.676545	7781.959282	7712.631751	8405.246358	8206.723862	8217.09192	8308.110049
pos-M276T50	276.1185383	0.840675	1	1	Gln-Glu	Organic acids and derivatives	Carboxylic acids and derivatives	HMDB0028796	NA	15	2,2-dimethyl-2H-chromen-5-ol;2-[(1E)-3-methylbuta-1,3-dien-1-yl]benzene-1,3-diol;5-benzyloxolan-2-one;(1E)-1-(4-hydroxyphenyl)pent-1-en-3-one;4-(3-methoxyphenyl)but-3-en-2-one;1-hydroxy-3-methyl-4-phenylbut-3-en-2-one;3-(hydroxymethyl)-4-phenylbut-3-en-2-one;4-(3-hydroxyphenyl)-3-methylbut-3-en-2-one;4-(4-hydroxyphenyl)-3-methylbut-3-en-2-one;1-(2-methyl-3-phenyloxiran-2-yl)ethan-1-one;Cinnamyl a…	HMDB0126379;HMDB0126467;HMDB0132267;HMDB0132973;HMDB0133466;HMDB0133677;HMDB0133678;HMDB0133679;HMDB0133680;HMDB0133681;HMDB0029699;HMDB0033834;HMDB0036905;HMDB0037142;HMDB0037145	7	Ethyl_cinnamate;Lachnophyllum_ester;Prenylbenzoquinone;Cinnamyl_acetate;cis-1,2-Dihydroxy-1,2-dihydro-8-methylnaphthalene;cis-1,2-Dihydroxy-1,2-dihydro-7-methylnaphthalene;5,6,7,8-Tetrahydro-2-naphthoic_acid	C06359;C08453;C10389;C12299;C14083;C14102;C14111	116379.1714	86675.19485	148676.0541	229461.7954	210205.1705	516713.9033	197876.1659	136718.1768	90119.92504	259409.8326	118176.5273	117547.7297	37900.60694	103049.2952	330705.9435	88976.7969	101493.1036	120824.9236	176904.1062	373429.5753	172579.6981	131332.1187	298533.1726	274431.6657	181991.0854	164395.3035	156581.848	160763.7675	183442.3837	170759.5135	178014.382	174817.984
pos-M276T47	276.1543881	0.782483333	1	1	Epsilon-(gamma-Glutamyl)-lysine	Organic acids and derivatives	Carboxylic acids and derivatives	HMDB0003869	null	5	gamma-Glutamyllysine;Epsilon-(gamma-Glutamyl)-lysine;Glutamyllysine;gamma-L-Glutamyl-L-pipecolic acid;(2S,2'S)-Pyrosaccharopine	HMDB0029154;HMDB0003869;HMDB0004207;HMDB0038614;HMDB0038676	0	-	-	49713.97888	57847.7046	82586.60682	54535.74993	83601.63081	99491.34824	108152.8419	49117.39325	38906.90061	41300.78429	31454.12034	65155.33404	24620.18411	53232.3654	78513.77141	107737.3785	60010.82843	52441.63393	75154.82319	83993.94633	60714.31287	716001.6493	109278.7302	59948.86015	81896.29776	67673.77058	74488.79613	61042.83423	54428.9228	68350.06257	53272.95402	76421.56288
pos-M277T75	277.1026473	1.254066667	1	1	L-.gamma.-Glutamyl-L-glutamic acid	Unknown	-	NA	NA	5	Glutamylglutamic acid;gamma-Glutamylglutamic acid;Thymidine glycol;Methyl 3-(2,3-dihydroxy-3-methylbutyl)-4-hydroxybenzoate;1,2-Benzenediol bis(trimethylsilyl) ether	HMDB0028818;HMDB0011737;HMDB0042036;HMDB0032796;HMDB0094664	7	Benzo[ghi]perylene;Indeno[1,2,3-cd]pyrene;Anthanthrene;Glutamyl-glutamic_acid;(5-L-Glutamyl)-L-glutamate;C20912;Triphenylsilanol	C14318;C19251;C19327;C01425;C05282;C20912;C14549	29108.84544	26302.2374	66503.54506	119537.0242	78516.17015	293742.2898	59320.16608	49566.1028	28289.60921	156451.5191	54648.76413	32687.60095	9457.27682	24065.12228	65716.54629	13667.19064	5728.810332	35730.36079	39217.76796	191104.619	67592.16931	227086.0839	236044.031	117471.7323	79114.4421	76508.94648	75963.08724	81472.61267	82792.49578	82089.1632	86135.53231	96107.80585
pos-M279T139	279.1007662	2.322341667	1	1	Glu-Met	Organic acids and derivatives	Carboxylic acids and derivatives	HMDB0028825	NA	26	Glutamylmethionine;gamma-Glutamylmethionine;4-[3-(2-hydroxyphenyl)prop-2-en-1-yl]-3-methoxyphenol;3-methoxy-4-[(2E)-3-phenylprop-2-en-1-yl]benzene-1,2-diol;4-methoxy-5-(3-phenylprop-2-en-1-yl)benzene-1,2-diol;4-[3-(3-hydroxyphenyl)prop-2-en-1-yl]-3-methoxyphenol;3-methoxy-4-[(3-phenyloxiran-2-yl)methyl]phenol;2-[(E)-2-(3,5-dimethoxyphenyl)ethenyl]phenol;2,4-dimethoxy-6-[(E)-2-phenylethenyl]phenol…	HMDB0028825;HMDB0034367;HMDB0130333;HMDB0130335;HMDB0130336;HMDB0130337;HMDB0130338;HMDB0130983;HMDB0130985;HMDB0130986;HMDB0130987;HMDB0130988;HMDB0130989;HMDB0135417;HMDB0135613;HMDB0135614;HMDB0135616;HMDB0135617;HMDB0141948;HMDB0029539;HMDB0034992;HMDB0037686;HMDB0041678;HMDB0135615;HMDB0015190;HMDB0014862	8	Xenognosin_A;Broussin;7,4'-Dihydroxy-8-methylflavan;Loroglossol;Orchinol;Pterostilbene;Echothiophate;Mirasan	C08731;C09505;C09650;C10267;C10272;C10287;C06975;C11716	198803.5848	117326.1541	200263.886	164509.7202	427204.2931	1263380.233	259387.7364	289105.6668	130214.1835	422573.7783	167307.5531	220879.0288	72067.40329	119021.5144	517966.3471	33696.75544	59642.6445	170848.7353	349815.3531	381428.7402	486907.9863	604821.1338	692189.6406	713414.3639	349199.8944	328221.3195	357533.9814	351935.7283	363946.2422	336367.4332	381805.4068	358448.4108
pos-M279T142	279.1325792	2.361166667	1	1	Tyr-Pro	Organic acids and derivatives	Carboxylic acids and derivatives	HMDB0029113	NA	5	N1-(alpha-D-ribosyl)-5,6-dimethyl-benzimidazole;L-phenylalanyl-L-hydroxyproline ;Phenylalanyl-Hydroxyproline;Prolyl-Tyrosine;Tyrosyl-Proline	HMDB0011112;HMDB0011176;HMDB0028996;HMDB0029029;HMDB0029113	3	alpha-Ribazole;Oxadixyl;Pulcherriminic_acid	C05775;C18753;C20515	73033.36612	45596.05999	61885.96338	40997.03299	76129.34526	66895.89593	128686.6269	93551.0629	101516.1126	95200.37923	105274.8638	34822.15663	99104.31753	111258.3023	103003.749	370525.1089	168649.99	150767.9607	73449.39412	54578.0525	140664.6105	39791.48047	92183.94609	71172.26891	104530.2315	92528.60133	81105.08629	83936.53417	78155.88464	87000.50909	88919.97735	79462.95152
pos-M279T55	279.1328731	0.912	1	1	Dibutyl phthalate	Benzenoids	Benzene and substituted derivatives	HMDB0033244	C14214	5	N1-(alpha-D-ribosyl)-5,6-dimethyl-benzimidazole;L-phenylalanyl-L-hydroxyproline ;Phenylalanyl-Hydroxyproline;Prolyl-Tyrosine;Tyrosyl-Proline	HMDB0011112;HMDB0011176;HMDB0028996;HMDB0029029;HMDB0029113	3	alpha-Ribazole;Oxadixyl;Pulcherriminic_acid	C05775;C18753;C20515	17736.02981	15678.97209	27852.83162	7086.372334	30049.7521	21537.23178	47722.89623	15545.85584	24512.59849	20129.75542	20293.04349	7377.086478	16262.48432	25745.90893	52328.93196	34438.06158	29964.58357	28390.85324	28592.21201	12375.46648	55239.06136	21001.97065	35625.00153	42290.04621	27113.99529	24796.36869	25700.46363	25281.43563	25165.93765	20113.53602	24961.38225	25545.33962
pos-M279T161	279.1687558	2.677183333	1	1	Leu-Phe	Organic acids and derivatives	Carboxylic acids and derivatives	HMDB0013243	NA	0	-	-	0	-	-	28688.87636	38209.41356	343317.4474	61904.87464	109245.0734	131514.4634	174945.8171	105871.6666	45433.41035	239475.3159	15963.63757	71241.46415	30105.46057	34717.9934	233019.3287	159545.5223	162092.5493	38373.8011	70461.2357	33949.02598	162314.5648	46133.93184	169702.9554	77433.71423	95767.24394	94060.88406	96228.27783	104476.5567	96943.25872	96331.80612	97119.99418	99644.18027
pos-M280T146	280.128594	2.430783333	1	1	Asn-Phe	Organic acids and derivatives	Carboxylic acids and derivatives	HMDB0028738	NA	5	Asparaginyl-Phenylalanine;Phenylalanyl-Asparagine;Coumaperine;Dioscoretine;L-cis-Cyclo(aspartylphenylalanyl)	HMDB0028738;HMDB0028990;HMDB0039125;HMDB0038588;HMDB0031360	3	(+)-Elaeocarpine;(+/-)-gamma-Lycorane;Valeroidine	C10591;C12243;C10869	16826.03725	14604.81815	95507.26693	8472.668695	49438.83511	22703.8293	39249.84648	14050.90743	28784.37476	40418.29162	6558.691123	14613.99666	21630.86499	16530.69785	65251.19265	224676.6005	67361.03272	34419.99818	20348.97655	52042.32428	72083.74243	28751.70051	43919.67473	34686.46592	34651.02862	40227.94191	59324.66615	43168.09041	40879.6612	40095.13084	39366.1657	43646.36666
pos-M281T143	281.0978076	2.383516667	1	1	Aspartylphenylalanine	Organic acids and derivatives	Carboxylic acids and derivatives	HMDB0000706	null	4	N-Despyridinyl rosiglitazone;Methionyl-Methionine;1,1'-(Tetrahydro-6a-hydroxy-2,3a,5-trimethylfuro[2,3-d]-1,3-dioxole-2,5-diyl)bis-ethanone;Ascorbalamic acid	HMDB0060842;HMDB0028979;HMDB0032527;HMDB0029944	1	sn-Glycero-3-phosphocholine	C00670	84991.63424	120411.7894	144054.4074	36562.06042	58682.8189	91468.90741	65445.91047	71005.42186	88195.12685	6935.045835	77441.93285	66511.63625	94530.63505	80468.69347	36484.38313	29446.83718	6323.204977	76710.31206	48276.16752	51537.73217	38834.50496	73045.36791	53145.0155	63004.79558	71160.37588	64144.25795	4698.226333	54904.89953	48861.52874	62856.10847	59310.25486	43943.93466
pos-M281T141	281.1482136	2.351083333	1	1	Tyr-Val	Organic acids and derivatives	Carboxylic acids and derivatives	HMDB0029118	NA	0	-	-	0	-	-	16216.98698	11878.84554	72572.63342	20341.91892	35347.40956	57564.03172	42531.11781	36129.87454	16986.63526	25127.23221	18708.93272	49810.77878	16539.11323	21199.98282	57728.9249	37340.32643	33612.53793	19830.73012	48693.49836	48249.35856	72371.86568	39104.44408	90799.15643	76873.82921	38686.75725	51311.78236	39935.93696	35619.13356	48232.95952	45870.9276	35961.71602	43203.26382
pos-M281T374	281.2461364	6.231666667	1	1	Linoleic acid	Lipids and lipid-like molecules	Fatty Acyls	HMDB0000673	C01595	11	Linoleic acid;Bovinic acid;9E,11E-Octadecadienoic acid;10E,12Z-Octadecadienoic acid;Linoelaidic acid;Mangiferic acid;Linalyl caprylate;Ethyl 2E,4Z-hexadecadienoate;5-Octadecynoic acid;Octadecadienoate;6Z,9Z-octadecadienoic acid	HMDB0000673;HMDB0003797;HMDB0005047;HMDB0005048;HMDB0006270;HMDB0029800;HMDB0030430;HMDB0031051;HMDB0031097;HMDB0062784;HMDB0062238	5	Linoleate;9-cis,11-trans-Octadecadienoate;Chaulmoogric_acid;Malvalic_acid;Stearolic_acid	C01595;C04056;C08282;C08321;C08459	127350.1887	82596.87844	135684.1645	45975.1411	69198.69763	128540.4607	64371.74761	32590.2971	20923.87507	27769.73611	91268.50138	67342.58871	59872.15745	42202.26849	82785.26485	37057.17355	35471.49886	34147.70756	106743.1817	254636.2336	425279.0253	198140.4283	705720.9531	108508.0387	159290.4755	161044.484	170304.7615	169456.0459	172916.037	163435.312	161289.0523	160905.6078
pos-M282T78_2	282.117872	1.304033333	1	1	1-Methyladenosine	Nucleosides, nucleotides, and analogues	Purine nucleosides	HMDB0003331	C02494	10	N-(1-Deoxy-1-fructosyl)threonine;1-Methyladenosine;N6-Methyladenosine;2'-O-Methyladenosine;3'-O-Methyladenosine;Isoleucyl-Glutamate;Leucyl-Glutamate;3,4,5-trihydroxy-6-[(2-methylpropanoyl)oxy]oxane-2-carboxylic acid;6-(butanoyloxy)-3,4,5-trihydroxyoxane-2-carboxylic acid;3-Hydroxy-4-butanolide	HMDB0037843;HMDB0003331;HMDB0004044;HMDB0004326;HMDB0006023;HMDB0028906;HMDB0028928;HMDB0126095;HMDB0130127;HMDB0034681	2	1-Methyladenosine;O6-Methyl-2'-deoxyguanosine	C02494;C05031	1124.48966	8764.230449	3237.533849	30561.57745	3213.46313	5395.354483	37477.81386	3617.472313	1660.103429	2126.793347	2744.920441	5283.185263	1275.516981	1448.799749	7078.935744	6168.596937	8320.351268	2469.685874	2727.511267	28677.47144	44037.81822	67008.50195	26950.68535	41915.05116	3132.875519	4068.191802	3255.786613	3444.036462	3499.32721	3250.359056	3865.105873	3260.828282
pos-M282T400	282.2788762	6.659683333	1	1	Oleamide	Lipids and lipid-like molecules	Fatty Acyls	HMDB0002117	C19670	2	Oleamide;(±)-(Z)-2-(5-Tetradecenyl)cyclobutanone	HMDB0002117;HMDB0037543	2	Dodemorph;Oleamide	C18786;C19670	24254607.6	21928776.49	24231904.72	18123412.73	20186476.09	16733150.35	22968502.13	13944430.59	17142207.59	21382407.01	27350111.7	31610682.64	25541315.31	20342061.78	11272726.57	18625405.5	26607380.65	33237815.56	16395881.88	15543750.12	22864285.72	28202015.47	16293020.42	18340302.66	25902360.52	25971727.89	27661185.09	31301536.89	30341826.8	28770673.81	29847800.33	30444475.25
pos-M283T100	283.1277253	1.66145	1	1	Tyr-Thr	Organic acids and derivatives	Carboxylic acids and derivatives	HMDB0029115	NA	9	Threoninyl-Tyrosine;Tyrosyl-Threonine;Hydroxy-lacosamide;gamma-Glutamylisoleucine;Glutamylisoleucine;Glutamylleucine;gamma-Glutamylleucine;2-(2-Phenylacetoxy)propionylglycine;N-Phenylacetylglutamic acid	HMDB0029073;HMDB0029115;HMDB0061146;HMDB0011170;HMDB0028822;HMDB0028823;HMDB0011171;HMDB0059732;HMDB0059772	1	Oxypyrithiamine	C21112	5251.809617	4248.06778	11245.24675	6586.5121	8549.088733	25140.38485	10010.95609	7584.835381	9811.449818	29947.1075	16814.61352	20077.87997	9091.225706	4977.891722	17938.82299	8152.426051	10446.318	10171.5361	12905.96386	11900.41842	12900.23286	15648.81828	24861.18203	17387.95675	11956.4522	11925.6977	11669.10584	12532.65237	12484.27207	11689.75093	12421.36286	11863.48617
pos-M283T438	283.2626613	7.297341667	1	1	cis-Vaccenic acid	Lipids and lipid-like molecules	Fatty Acyls	HMDB0003231	NA	0	-	-	0	-	-	282867.2834	404225.8747	516157.4442	212628.5222	304010.715	232928.0621	265753.4077	235329.6679	179474.9437	236405.1388	437338.3109	142496.6813	171591.1568	439678.6371	325798.1037	313826.2435	294790.4305	283967.5919	265115.5885	383432.6659	258227.1956	321544.3499	376247.6743	227374.8146	272415.5312	269568.8425	284018.6626	281932.2256	253434.2301	295900.5401	284588.7596	281199.9018
pos-M284T133	284.0980436	2.222816667	1	1	Guanosine	Nucleosides, nucleotides, and analogues	Purine nucleosides	HMDB0000133	C00387	2	Glycyl-Tryptophan;Tryptophyl-Glycine	HMDB0028852;HMDB0029083	1	Imazapyr	C18864	9264.957283	33329.21378	38427.08934	27718.65248	28397.73234	147157.7739	6174.855476	56386.27437	7723.101272	12369.36533	10902.57342	34840.65533	17207.32723	7308.339381	24859.50051	25824.86448	6219.640828	26812.45755	55814.68861	19052.42734	7607.937772	18819.43	12082.55475	9750.831371	22103.75914	21462.39308	21386.88417	20816.82505	21648.38536	22741.75151	21552.85564	23054.72193
pos-M284T137_2	284.1690237	2.285083333	1	1	His-Lys	Organic acids and derivatives	Carboxylic acids and derivatives	HMDB0028890	NA	4	Oxtriphylline;Histidinyl-Lysine;Lysyl-Histidine;Cadralazine	HMDB0015415;HMDB0028890;HMDB0028953;HMDB0041845	0	-	-	23144.44715	12261.84255	32860.03628	9085.541488	53095.53375	35008.06841	43692.55432	13835.61874	10146.20839	21536.09172	11401.10202	12194.74615	9523.818977	9279.217938	116259.7748	235735.6265	36803.00821	20715.19599	39481.83397	88814.92546	71246.86828	22550.44213	31524.77786	43337.84529	16174.10484	17573.81143	34577.89929	28297.56258	31686.00841	29478.53601	18772.65148	29415.06111
pos-M284T497	284.2936064	8.291233333	1	1	Stearamide	Lipids and lipid-like molecules	Fatty Acyls	HMDB0034146	C13846	3	Octadecanamide;9-Octadecenal;2-Tetradecylcyclobutanone	HMDB0034146;HMDB0030965;HMDB0037517	1	Octadecanamide	C13846	15250.53275	18688.30291	9458.373428	25818.52238	11141.50943	11999.12211	30325.89747	21954.56864	18068.98987	40577.14866	22916.4139	20425.54186	24013.86577	20263.87747	11007.80949	16120.30588	21155.72355	26980.89534	34693.99936	19859.94028	15973.96834	50307.54012	9475.385403	19022.79857	18424.07241	13871.63592	16348.23126	15314.14133	12124.17253	20234.50694	18119.82528	9521.612172
pos-M285T177	285.0745452	2.952991667	1	1	Calycosin	Unknown	-	NA	C01562	40	Biochanin A;Glycitein;Prunetin;5,7-dihydroxy-6-methoxy-2-phenyl-4H-chromen-4-one;6,7-dihydroxy-5-methoxy-2-phenyl-4H-chromen-4-one;5,7-dihydroxy-2-(3-methoxyphenyl)-4H-chromen-4-one;3-(3,4-dihydroxyphenyl)-7-methoxy-4H-chromen-4-one;7-hydroxy-3-(4-hydroxy-3-methoxyphenyl)-4H-chromen-4-one;7-hydroxy-2-(4-hydroxyphenyl)-6-methoxy-4H-chromen-4-one;7-hydroxy-2-(4-hydroxyphenyl)-5-methoxy-4H-chromen-4…	HMDB0002338;HMDB0005781;HMDB0034127;HMDB0128584;HMDB0128588;HMDB0130320;HMDB0130374;HMDB0130379;HMDB0130929;HMDB0132455;HMDB0132850;HMDB0132873;HMDB0132886;HMDB0134889;HMDB0137557;HMDB0140471;HMDB0141945;HMDB0029522;HMDB0030768;HMDB0031428;HMDB0031720;HMDB0036629;HMDB0039166;HMDB0039578;HMDB0041758;HMDB0041776;HMDB0132457;HMDB0133330;HMDB0128944;HMDB0128958;HMDB0128960;HMDB0128961;HMDB0128962;HMD…	19	Biochanin_A;Questin;Acacetin;Calycosin;2'-Hydroxyformononetin;Genkwanin;Geraldone;Wogonin;Cypripedin;Lucidin_omega-methyl_ether;(-)-Maackiain;Melannin;Prunetin;Texasin;3-Methylgalangin;Glycitein;(+)-Maackiain;Obtusifolin;Physcion	C00814;C01448;C01470;C01562;C02920;C10046;C10047;C10197;C10323;C10370;C10502;C10504;C10521;C10536;C11577;C14536;C16229;C17039;C17045	14702.06129	14110.46694	619.8695503	7616.193142	1259.305173	9993.020695	2252.052811	5172.868217	2196.021293	2894.758023	3573.02868	25171.11902	10842.05415	9349.062314	7934.750289	727.9608627	7240.547408	3230.692369	27932.95135	31822.10359	38327.30775	8948.773339	14293.48225	3327.392871	9777.57504	9257.20567	9715.763433	8890.79747	8216.731816	9046.002357	9361.361139	9823.365537
pos-M285T136_2	285.1037417	2.273408333	1	1	Glu-His	Organic acids and derivatives	Carboxylic acids and derivatives	HMDB0028821	NA	1	Ceanothine C	HMDB0029340	0	-	-	6987.208613	7637.523032	1453.966403	6507.009396	5769.867292	19242.92845	7762.428925	8603.420872	13517.22277	7785.687834	3035.614651	9113.316285	6888.584432	4666.643977	14973.7546	7148.079811	9828.615031	11485.75831	14486.00697	13015.82899	24394.5034	7342.546288	10967.58784	36201.51098	5395.174018	8197.392633	13148.18426	13212.53626	6143.35256	6476.894374	11794.08355	4684.81207
pos-M285T365	285.2199373	6.076275	1	1	Lynestrenol	Unknown	-	NA	C13037	9	Retinal;11-cis-Retinaldehyde;9-cis-Retinal;13-cis-Retinal;Vitamin A2;delta6-Dehydroferruginol;6,10,14-Trimethyl-5,9,13-pentadecatrien-2-one;2-(5,8-Tetradecadienyl)cyclobutanone;Metoprolol	HMDB0001358;HMDB0002152;HMDB0006218;HMDB0006220;HMDB0013117;HMDB0035151;HMDB0034495;HMDB0037519;HMDB0001932	9	Retinal;11-cis-Retinal;Lynestrenol;17,17-Dimethyl-18-norandrosta-4,13-dien-3-one;19-Norpregna-4,17(20)-dien-3-one;17-Methyl-18,19-dinor-17alpha-pregna-4,13-dien-3-one;3-Methoxyestra-1,3,5(10)-trien-16beta-ol;9-cis-Retinal;4-Dodecylphenol	C00376;C02110;C13037;C14655;C15016;C15170;C15262;C16681;C14245	19136.74858	15875.54513	3955.818114	18046.47402	13096.00044	14755.92451	64780.32989	30622.52075	5882.739406	13646.99175	14495.14989	8389.595372	5577.481478	20965.28639	60175.89739	21470.95911	26789.64634	9577.858943	23965.59185	39496.50368	45114.19847	21992.18186	28908.60481	35481.96142	20635.35417	18400.87525	19742.0829	19214.09483	19340.85973	20577.49574	20057.47152	18003.18813
pos-M286T218	286.2725476	3.63425	1	1	C17_Sphingosine	Unknown	-	NA	NA	6	Cyclohexaneundecanoic acid;(Z)-9-Heptadecenoic acid;2,4-Heptadecanedione;10Z-Heptadecenoic acid;7-Hexadecenoic acid, methyl ester;9Z-heptadecenoic acid	HMDB0030997;HMDB0031046;HMDB0040888;HMDB0060038;HMDB0061858;HMDB0062437	2	omega-Cyclohexylundecanoic_acid;9E-Heptadecenoic_acid	C12100;C16536	63251.60919	30045.02841	84332.53726	173972.5852	448573.0626	19733.16685	219198.2596	29635.07564	31965.72593	119499.0979	81949.58287	14802.70224	20923.77911	51788.50332	191518.9553	45735.10888	70311.83257	29786.79553	212564.7026	135581.4482	295509.1215	35425.406	409052.9954	699127.0752	80397.69597	80436.45998	72864.60591	73730.47423	85304.70432	126818.6072	131722.6418	116613.1801
pos-M287T148	287.177772	2.4655	1	1	Androstan-4,6-diene-17.beta.-ol-3-one	Lipids and lipid-like molecules	Sterol Lipids	NA	NA	5	10-alpha-methoxy-9,10-dihydrolysergol;Avocadenofuran;(all-Z)-8,11,14-Heptadecatrienal;Sterol;2-(4-Methyl-5-thiazolyl)ethyl octanoate	HMDB0060995;HMDB0030932;HMDB0041333;HMDB0060512;HMDB0032423	7	4-Dimethylallyl-L-abrine;Sterol;Heptadecatrienal;Strobamine;1-Methyl-6-(1,2,3,4-tetrahydro-6-methoxy-2-naphthyl)-2(1H)-pyridone;2,3-Dimethoxy-[2-(4-Pyridinyl)-1-butenyl]phenol;Mepronil	C20410;C00370;C16343;C10867;C14896;C15044;C18548	13215.2828	15368.60457	63876.74952	19307.41968	48983.3569	46086.00783	36021.35695	15903.31188	41075.32797	17717.75782	38893.82128	10849.5302	5532.335578	24100.73563	13639.27823	29921.43144	54269.54152	21472.35722	21082.05616	60163.24175	49918.99005	23177.60368	29433.99496	24721.93538	26052.30222	24104.04596	37651.78632	30334.16379	32613.21541	32601.46997	35164.29839	27181.58577
pos-M287T396	287.2362072	6.5993	1	1	13-cis Retinol	Lipids and lipid-like molecules	Prenol lipids	HMDB0006221	C19962	10	Vitamin A;11-cis-Retinol;9-cis-Retinol;13-cis Retinol;(x)-p-Menth-1-en-4-yl 5-isopropyl-2-methylphenyl ether;Abietinal;ent-16-Kauren-19-al;ent-19-Trachylobanal;8,13-Abietadien-18-al;(±)-(Z)-2-(5-Tetradecenyl)cyclobutanone	HMDB0000305;HMDB0006216;HMDB0006217;HMDB0006221;HMDB0030403;HMDB0034735;HMDB0036728;HMDB0036841;HMDB0038709;HMDB0037543	13	Retinol;11-cis-Retinol;Ferruginol;Kaur-16-en-18-al;Neoabietal;Levopimarinal;Abietal;9-cis-Retinol;Retinol-(cellular-retinol-binding-protein);Palustradienal;Isopimaradienal;13-cis-Retinol;9beta-Pimara-7,15-dien-19-al	C00473;C00899;C09092;C11873;C11885;C11886;C11887;C16682;C17276;C18220;C18222;C19962;C20148	583504.0916	361734.1839	1153127.695	1013826.765	1474945.744	553840.9738	1318327.648	954379.6765	271430.6288	677961.6512	591389.4983	180018.6505	211499.1768	635283.4247	2034249.607	634606.1085	951447.0316	407432.7904	471402.5823	955698.135	725727.3571	250526.256	965857.2586	623666.6174	747928.5972	749444.5717	736992.6344	758010.4317	773620.1126	745243.613	798730.5034	756061.5454
pos-M288T152	288.1905739	2.536683333	1	1	Ile-Arg	Organic acids and derivatives	Carboxylic acids and derivatives	HMDB0028901	NA	0	-	-	0	-	-	19792.42426	39870.6132	456534.7476	2640.76996	218450.006	75280.13212	80487.24708	24825.42941	22962.2664	45928.46244	23394.70104	50115.09299	14142.07899	34172.76322	228354.1766	94907.3175	159596.7235	66694.47575	23116.16081	237139.3963	205081.5638	40672.99404	87513.75834	70038.72098	82933.79543	87268.28813	77353.51619	90665.21082	91333.76102	82386.49045	81989.66493	85841.0895
pos-M288T136	288.2018241	2.273491667	1	1	Leu-Arg	Organic acids and derivatives	Carboxylic acids and derivatives	HMDB0028923	NA	4	Arginyl-Isoleucine;Arginyl-Leucine;Isoleucyl-Arginine;Leucyl-Arginine	HMDB0028712;HMDB0028713;HMDB0028901;HMDB0028923	0	-	-	107704.7013	21593.46011	196674.4241	311821.4999	87137.08302	174335.0909	88825.17959	193274.5845	84780.76841	165290.0256	140325.1068	185198.4405	152419.2085	151847.2733	369319.8332	444589.1898	135298.7539	59361.34402	29279.17517	14370.17277	19837.09758	82828.66202	82797.11967	36904.94698	144226.9738	143132.8892	142489.0501	151411.0951	146790.7938	141437.6968	143657.1138	147055.6255
pos-M288T254	288.2516366	4.229608333	1	1	Lauric acid diethanolamide	Organic nitrogen compounds	Organonitrogen compounds	NA	NA	5	Lauroyl diethanolamide;3-Oxohexadecanoic acid;8-Oxohexadecanoic acid;9-Oxohexadecanoic acid;11-Oxohexadecanoic acid	HMDB0032358;HMDB0010733;HMDB0030972;HMDB0030973;HMDB0030978	1	16-Oxo-palmitate	C19614	16306.00855	17025.78026	10331.47807	10779.8865	8440.200282	7973.918168	8564.900634	15072.12226	15981.72348	10777.06435	13572.64381	13459.61437	15958.06024	12266.40413	7462.936438	7107.567987	16932.79884	16677.2615	17199.89579	6480.166175	9750.849246	16144.7276	8739.091332	8811.923036	9645.170387	9539.75599	11070.42827	9128.186869	11185.97847	9949.75665	9829.708301	10086.48067
pos-M289T418	289.2512629	6.97125	1	1	All-trans-13,14-dihydroretinol	Lipids and lipid-like molecules	Prenol lipids	HMDB0011618	C15492	6	All-trans-13,14-dihydroretinol;Abietinol;ent-16-Kauren-19-ol;9-Octadecenal;2-Tetradecylcyclobutanone;Tridecanoylglycine	HMDB0011618;HMDB0034736;HMDB0036727;HMDB0030965;HMDB0037517;HMDB0013317	14	Kaur-16-en-18-ol;Abietinol;Levopimarinol;Neoabietinol;Taxa-4(20),11(12)-dien-5alpha-ol;(5alpha,17beta)-3-Methyl-androst-2-en-17-ol;17-Methyl-5-alpha-androst-2-en-17-beta-ol;all-trans-13,14-Dihydroretinol;Pachydictyol_A;Palustradienol;Isopimaradienol;ent-2alpha-Hydroxyisokaurene;9beta-Pimara-7,15-dien-19-ol;ent-11beta-Hydroxycassa-12,15-diene	C11872;C11882;C11883;C11884;C11895;C14906;C15101;C15492;C16858;C18219;C18221;C20146;C20147;C20150	23786.18559	21225.58904	47538.07581	35351.70318	45822.07451	29484.5496	57517.6317	35157.24527	15550.89494	34854.96267	25192.17376	15398.94919	15903.50483	25910.92689	69905.22512	20774.41073	21782.80569	17502.85497	44363.90499	41942.44535	44549.47544	27925.17026	112234.803	41781.67767	30967.22176	30989.98637	35223.10715	37478.32431	32824.88822	31628.17441	31665.2658	31840.94574
pos-M290T55	290.1583891	0.909966667	1	1	Adipoyl-L-carnitine	Lipids and lipid-like molecules	Fatty Acyls	NA	NA	3	3-Methylglutarylcarnitine;O-Adipoylcarnitine;Decarbamoylneosaxitoxin	HMDB0000552;HMDB0061677;HMDB0033663	0	-	-	89365.52299	28794.96587	43910.68419	39573.40269	35973.33217	154378.2342	111037.4411	23836.20139	17619.12957	36998.07064	56009.40686	72100.42548	26257.83531	14537.40423	20260.48459	45681.74154	4142.409016	10731.11819	22577.70885	5074.988884	14194.67562	34141.84227	19268.42519	14485.46022	33449.99795	28182.13846	33038.70901	36054.48183	30507.37306	37684.26637	39075.04119	36559.417
pos-M291T446	291.266597	7.43985	1	1	(3S,6E,10E)-1,6,10,14-Phytatetraen-3-ol	Lipids and lipid-like molecules	Prenol lipids	HMDB0035083	null	4	Eicosadienoic acid;Sclareol;Dihomo-linoleate (20:2n6);8Z,11Z-eicosadienoic acid	HMDB0005060;HMDB0036827;HMDB0061864;HMDB0062432	2	Sclareol;Icosadienoic_acid	C09183;C16525	11916.97139	20824.51691	26016.96389	8597.007285	15324.42962	8557.617975	6310.240785	10651.97471	42437.83365	7243.177292	8874.162668	7848.230271	11616.46829	6567.7525	8745.084484	7274.135462	9991.371241	8801.405621	20839.14181	15903.26654	10571.46302	15523.47702	23302.95095	10399.20344	13400.47185	12252.19524	11523.64789	12773.28748	8997.719315	12408.22492	11902.78477	10916.08543
pos-M292T151	292.1275227	2.512366667	1	1	Ser-Trp	Organic acids and derivatives	Carboxylic acids and derivatives	HMDB0029050	NA	4	Seryltryptophan;Tryptophyl-Serine;Charine;(1xi,3S)-1,2,3,4-Tetrahydro-1-methyl-beta-carboline-1,3-dicarboxylic acid	HMDB0029050;HMDB0029092;HMDB0039877;HMDB0035115	2	Cyanotriphenylborate;(1R,6R)-1,4,5,5a,6,9-Hexahydrophenazine-1,6-dicarboxylate	C13721;C21408	45477.68407	37871.71058	38405.53763	73195.29845	57340.35706	20235.18678	44185.76096	19453.27162	51502.60978	11067.90184	25404.14801	18530.61676	29326.83751	56868.12907	28413.54457	62057.96136	5414.726633	30772.34048	53943.14253	91242.13235	47827.11464	8296.683523	30200.04566	44226.46453	27689.67151	22116.61671	30323.75027	32865.1907	33935.70118	31608.10537	44843.70734	27930.64438
pos-M293T360_2	293.2247752	5.994208333	1	1	Methyl .gamma.-linolenate	Unknown	-	NA	NA	4	ar-Artemisene;Heptadecanal;2-Heptadecanone;Citronellyl anthranilate	HMDB0039155;HMDB0031039;HMDB0031040;HMDB0032208	5	3beta-Fluoroandrost-5-en-17beta-ol;Abieta-8,11,13-triene;Lycoflexine;Magellanine;MGK_264	C15093;C21425;C09879;C09886;C18795	25952.70804	13919.90685	49021.18787	114895.5362	23435.52058	19692.41549	9689.891259	24843.27904	7542.893682	6933.549664	7602.122143	14915.42299	8066.664591	7934.800883	89278.57648	15946.46435	10205.82867	8738.236086	13913.03	43166.53136	46639.51556	8388.389683	44769.30281	28144.35094	26716.80472	23547.13043	26587.18777	24975.81942	26062.56404	26054.64219	25042.91514	23969.98316
pos-M294T142	294.143446	2.3669	1	1	Phe-Gln	Organic acids and derivatives	Carboxylic acids and derivatives	HMDB0028993	NA	5	Glutaminylphenylalanine;Phenylalanyl-Glutamine;Phenylalanyl-Gamma-glutamate;5-Amino-6-ribitylamino uracil;N-lactoyl-Tryptophan	HMDB0028804;HMDB0028993;HMDB0029009;HMDB0011106;HMDB0062178	2	Simeconazole;5-Amino-6-(1-D-ribitylamino)uracil	C18544;C04732	18230.06481	14768.09718	65345.28166	20059.23696	48385.82236	17881.33146	14528.24121	11002.85287	6916.900494	19837.57213	10321.54669	17666.1501	8869.019619	17585.99822	30923.93493	87590.93819	45108.27165	36162.07299	41052.87783	62369.93461	28951.74282	25845.19173	57023.09972	20209.51838	26338.19497	33050.36158	23644.22095	18119.04	26426.554	22949.08039	45665.32823	24363.35197
pos-M294T383	294.2792115	6.3887	1	1	cis-Hydroxyperhexiline	Unknown	-	NA	NA	3	cis-Hydroxy Perhexiline;Monohydroxyperhexiline;5a-Androstan-3b-ol	HMDB0060644;HMDB0061155;HMDB0005830	5	3beta-Hydroxysteroid;7beta-Hydroxysteroid;3alpha-Hydroxysteroid;5alpha-Androstan-17beta-ol;3-Androstanol	C02945;C02956;C03072;C14254;C15638	18118.69852	37004.26645	16788.48408	14129.59274	37624.48926	10425.48608	21999.16727	10869.67968	23723.85955	26220.76112	33832.50033	33691.8391	40214.28233	20301.31362	10471.36861	14706.86535	19555.09974	18901.55571	17700.19321	20768.98796	33567.52506	19029.82984	15650.25346	15008.89119	21272.30359	18497.89474	28474.07457	26933.31008	25721.72598	19195.8922	19795.06378	25999.67065
pos-M295T152	295.1284757	2.535183333	1	1	Glu-Phe	Organic acids and derivatives	Carboxylic acids and derivatives	HMDB0029156	NA	10	Glutamylphenylalanine;gamma-Glutamylphenylalanine;Aspartame;Hydroxyprolyl-Tyrosine;Tyrosyl-Hydroxyproline;4'-tert-Butyl-2',6'-dimethyl-3',5'-dinitroacetophenone;L-gamma-Glutamyl-beta-phenyl-beta-L-alanine;(S)-Verimol F;5-Nonyltetrahydro-2-oxo-3-furancarboxylic acid;Monomenthyl succinate	HMDB0029156;HMDB0000594;HMDB0001894;HMDB0028875;HMDB0029106;HMDB0031865;HMDB0038514;HMDB0036558;HMDB0030993;HMDB0036143	5	Aspartame;2,2-Dimethyl-8-prenylchromene_6-carboxylic_acid;Methallenestrilphenol;(+)-Methallenestrilphenol;(-)-Methallenestrilphenol	C11045;C09003;C14719;C14888;C15153	400010.7383	210279.1828	257197.7449	500851.2863	715609.662	1308744.248	580025.0507	469377.14	256432.2422	804273.057	421550.0809	155053.792	199479.0479	283485.9521	1059904.475	204397.0219	248526.9928	236735.0697	328572.3359	315270.4191	485906.9516	528076.6193	1115147.725	411785.2008	450042.9009	447684.1496	467628.1313	442684.8903	445120.9031	427966.4935	430018.8261	436831.4692
pos-M295T139_2	295.1279151	2.317125	1	1	Aspartame	Organic acids and derivatives	Carboxylic acids and derivatives	HMDB0001894	C11045	8	Glutamylphenylalanine;gamma-Glutamylphenylalanine;Aspartame;Hydroxyprolyl-Tyrosine;Tyrosyl-Hydroxyproline;4'-tert-Butyl-2',6'-dimethyl-3',5'-dinitroacetophenone;L-gamma-Glutamyl-beta-phenyl-beta-L-alanine;(S)-Verimol F	HMDB0029156;HMDB0000594;HMDB0001894;HMDB0028875;HMDB0029106;HMDB0031865;HMDB0038514;HMDB0036558	5	Aspartame;2,2-Dimethyl-8-prenylchromene_6-carboxylic_acid;Methallenestrilphenol;(+)-Methallenestrilphenol;(-)-Methallenestrilphenol	C11045;C09003;C14719;C14888;C15153	13628.96959	33711.48068	103341.4955	40269.09439	79694.38975	91947.1426	115751.4092	47179.58085	37195.19458	112913.5554	42223.99417	62532.55086	20096.32632	30185.58482	72990.67066	57777.72633	105993.9941	85943.53427	88608.11463	98377.21632	140663.6776	76792.00915	185359.8658	118696.5499	66613.03943	61900.2081	80254.80443	70754.82685	73259.38675	69716.41758	74561.07958	61719.94236
pos-M295T214	295.1430854	3.567008333	1	1	Nigellidine	Organoheterocyclic compounds	Benzopyrazoles	HMDB0041061	null	7	Nigellidine;Ginsenoyne B;Methionyl-Glutamine;Methionyl-Gamma-glutamate;Glutaminylmethionine;Dehydroaporheine;Murrayacine	HMDB0041061;HMDB0039134;HMDB0028971;HMDB0028987;HMDB0028803;HMDB0033355;HMDB0034110	7	Triamiphos;2-[3-Ethyl-5-(4-methoxyphenyl)-1H-pyrazol-4-yl]phenol;9-(Dimethylallyl)-5,10-dihydrophenazine-1-carboxylate;4-(3-Methylbut-2-enyl)-L-tryptophan;Dimethylallyltryptophan;7-(3-Methylbut-2-enyl)-L-tryptophan;1,1,2-Triphenylpropane	C18927;C15193;C20982;C04290;C06067;C19767;C14278	26905.66392	4440.558421	11219.16465	10899.44779	10845.99337	18039.37089	26849.44444	25134.65655	56744.60891	49559.72358	44935.75647	31490.32007	75665.61191	36944.73232	30477.35809	12812.89435	5568.443604	79040.85002	9308.464912	6729.385668	7913.440551	21831.36503	15799.47475	33848.96207	24296.62041	26457.16607	24052.95784	24270.3952	23043.19508	23014.22635	19627.24712	24074.34072
pos-M295T298	295.2252961	4.96225	1	1	9-Oxo-10(E),12(E)-octadecadienoic acid	Unknown	-	NA	NA	36	13-OxoODE;9-OxoODE;A-12(13)-EpODE;13-HOTE;15(16)-EpODE;9(10)-EpODE;9-HOTE;17-Hydroxylinolenic acid;10-Oxo-11-octadecen-13-olide;Squamostanal A;15,16-Epoxy-9,12-octadecadienoic acid;(2'E,4'Z,8E)-Colneleic acid;12,13-Epoxy-9,15-octadecadienoic acid;2-Hydroxylinolenic acid;(9S,10E,12Z,15Z)-9-Hydroxy-10,12,15-octadecatrienoic acid;(9Z,12Z,14E)-16-Hydroxy-9,12,14-octadecatrienoic acid;Sterebin D;3,4-D…	HMDB0004668;HMDB0004669;HMDB0010200;HMDB0010203;HMDB0010206;HMDB0010220;HMDB0010224;HMDB0011108;HMDB0029786;HMDB0029969;HMDB0030950;HMDB0030995;HMDB0031088;HMDB0031103;HMDB0031934;HMDB0034586;HMDB0036832;HMDB0039603;HMDB0061644;HMDB0062288;HMDB0112093;HMDB0112099;HMDB0112102;HMDB0112103;HMDB0010734;HMDB0031057;HMDB0061658;HMDB0112184;HMDB0112185;HMDB0112186;HMDB0112187;HMDB0112188;HMDB0112189;HMD…	12	(9Z)-(13S)-12,13-Epoxyoctadeca-9,11-dienoic_acid;8-[(1R,2R)-3-Oxo-2-{(Z)-pent-2-enyl}cyclopentyl]octanoate;8-(5-Hexyl-furan-2-yl)-octanoic_acid;13-OxoODE;9-OxoODE;13(S)-HOT;9(S)-HOT;2(R)-HOT;17-Hydroxylinolenic_acid;Juvenile_hormone_I;Colneleate;16-Hydroxypalmitate	C04594;C04780;C13798;C14765;C14766;C16316;C16326;C16342;C16346;C19613;C19827;C18218	29198.45981	29868.95118	99377.43898	30340.35065	72418.01839	38497.74589	21488.34958	30887.56115	23750.97813	30737.21299	37707.59489	31977.34046	30948.12141	23862.06188	63734.08793	23773.89822	74424.52469	30771.8167	55522.71287	68194.17584	310777.8537	130455.0291	97689.23451	72283.6642	49107.3562	49179.48295	104065.5001	49606.95601	53781.62882	44638.77524	49730.58931	47620.78868
pos-M295T510	295.2252823	8.496	1	1	9(10)-EpODE	Lipids and lipid-like molecules	Fatty Acyls	HMDB0010220	null	36	13-OxoODE;9-OxoODE;A-12(13)-EpODE;13-HOTE;15(16)-EpODE;9(10)-EpODE;9-HOTE;17-Hydroxylinolenic acid;10-Oxo-11-octadecen-13-olide;Squamostanal A;15,16-Epoxy-9,12-octadecadienoic acid;(2'E,4'Z,8E)-Colneleic acid;12,13-Epoxy-9,15-octadecadienoic acid;2-Hydroxylinolenic acid;(9S,10E,12Z,15Z)-9-Hydroxy-10,12,15-octadecatrienoic acid;(9Z,12Z,14E)-16-Hydroxy-9,12,14-octadecatrienoic acid;Sterebin D;3,4-D…	HMDB0004668;HMDB0004669;HMDB0010200;HMDB0010203;HMDB0010206;HMDB0010220;HMDB0010224;HMDB0011108;HMDB0029786;HMDB0029969;HMDB0030950;HMDB0030995;HMDB0031088;HMDB0031103;HMDB0031934;HMDB0034586;HMDB0036832;HMDB0039603;HMDB0061644;HMDB0062288;HMDB0112093;HMDB0112099;HMDB0112102;HMDB0112103;HMDB0010734;HMDB0031057;HMDB0061658;HMDB0112184;HMDB0112185;HMDB0112186;HMDB0112187;HMDB0112188;HMDB0112189;HMD…	12	(9Z)-(13S)-12,13-Epoxyoctadeca-9,11-dienoic_acid;8-[(1R,2R)-3-Oxo-2-{(Z)-pent-2-enyl}cyclopentyl]octanoate;8-(5-Hexyl-furan-2-yl)-octanoic_acid;13-OxoODE;9-OxoODE;13(S)-HOT;9(S)-HOT;2(R)-HOT;17-Hydroxylinolenic_acid;Juvenile_hormone_I;Colneleate;16-Hydroxypalmitate	C04594;C04780;C13798;C14765;C14766;C16316;C16326;C16342;C16346;C19613;C19827;C18218	15266.3043	15213.33774	15815.07242	22336.31274	9254.072439	42365.62947	8471.541622	20018.92999	13480.02025	55055.9512	12023.09554	39525.69013	8730.704899	10361.67774	8883.918418	9483.114158	6690.247636	15244.18074	16982.25938	10273.48416	21559.74618	15891.30054	11574.16948	146043.9596	15101.81981	13692.24512	13366.58638	12490.84143	12003.00799	16028.15719	19476.75185	14664.79333
pos-M295T440	295.261563	7.332325	1	1	Linoleic acid methyl ester	Lipids and lipid-like molecules	Fatty Acyls	HMDB0034381	NA	3	Methyl linoleate;Hexanal hexyl isoamyl acetal;1,17-Heptadecanediol	HMDB0034381;HMDB0032317;HMDB0040983	1	Sterculic_acid	C08366	42717.27217	43134.59008	60366.51752	30001.38956	25823.28774	17288.73795	71446.77931	49591.84241	35254.73376	26428.3137	98080.50106	36558.18595	69036.3437	43756.80856	43395.23419	19583.96741	70581.04172	46192.117	47189.8815	25736.76994	44099.83699	106744.9086	54004.0937	48922.987	35820.91857	36918.18384	35410.18186	28814.71931	41721.15487	50521.43042	29339.38803	33066.0865
pos-M297T149_2	297.1801289	2.489216667	1	1	Exemestane	Lipids and lipid-like molecules	Sterol Lipids	HMDB0015125	C08162	9	Nandrolone;1-Phenyl-1,3-dodecanedione;(10Z,14E,16E)-10,14,16-Octadecatrien-12-ynoic acid;Rhodinyl phenylacetate;Citronellyl alpha-toluate;10-Hydroxymyristic acid methyl ester;Ethyl 3-hydroxytridecanoate;3-hydroxypentadecanoic acid;(±)-Metalaxyl	HMDB0002725;HMDB0035579;HMDB0035963;HMDB0037191;HMDB0037230;HMDB0031061;HMDB0059866;HMDB0061657;HMDB0031802	6	Nandrolone;Cinmethylin;17beta-Hydroxyestr-5(10)-en-3-one;Empenthrin;Metalaxyl;Metalaxyl-M	C07254;C10903;C15257;C18524;C10947;C18626	34983.2107	26650.96953	20957.40325	38917.41308	94636.80809	22845.96079	28161.9469	27694.64993	11577.18226	20253.75907	24749.41484	39622.97594	28810.33461	3528.106527	44676.51204	38115.104	3003.164965	39193.33596	189304.1903	25089.78447	162749.5833	84180.90323	261808.1078	287489.7467	71335.0638	62306.80339	56657.18018	60451.42153	65535.91761	59578.05099	72105.33714	56135.97965
pos-M297T504	297.277897	8.391766667	1	1	Oleic acid methyl ester	Lipids and lipid-like molecules	Fatty Acyls	HMDB0034451	C03425	2	Nonadeca-10(Z)-enoic acid;4,6-Nonadecanedione	HMDB0013622;HMDB0035575	3	Oleic_acid_methyl_ester;17-Methyl-6Z-octadecenoic_acid;Lactobacillic_acid	C03425;C13787;C13838	104147.1874	61336.57812	120948.0152	58566.60712	61907.08123	66018.58834	31214.96125	19964.19475	14116.20681	16214.682	135313.47	45302.53998	33659.61638	45449.42697	87981.26207	49265.91887	74207.88298	18880.34788	22459.50819	203994.0448	20852.16558	35254.32468	131030.0396	20075.93753	56217.74144	58622.86273	56231.33968	59234.59288	56756.59868	74821.68506	61575.19756	54443.4479
pos-M298T146	298.0950273	2.429233333	1	1	7-Methylguanosine	Nucleosides, nucleotides, and analogues	Purine nucleosides	HMDB0001107	C20674	6	Hexahydro-6,7-dihydroxy-5-(hydroxymethyl)-3-(2-hydroxyphenyl)-2H-pyrano[2,3-d]oxazol-2-one;5'-Methylthioadenosine;Isoleucyl-Glutamate;Leucyl-Glutamate;norzolmitripan;Sulfametopyrazine	HMDB0037297;HMDB0001173;HMDB0028906;HMDB0028928;HMDB0060966;HMDB0014802	3	5'-Methylthioadenosine;Sulfamonomethoxine;Sulfamethopyrazine	C00170;C12540;C12616	25170.39517	109302.3486	8456.066922	53129.95184	7791.301399	31263.08134	22430.64129	29301.68174	65549.75086	53856.0486	47371.43632	34263.75979	40859.39535	30101.94631	11371.07988	21118.58519	11022.80812	52013.59707	18123.04689	8908.736456	21696.90607	23530.9147	16986.28455	30988.14129	20377.85875	20633.98897	18645.87232	22510.59491	20821.31444	24420.31796	22678.93113	24245.69435
pos-M299T172	299.1987073	2.874141667	1	1	Norethindrone	Lipids and lipid-like molecules	Sterol Lipids	HMDB0014855	C05028	12	4-Oxoretinal;Norethindrone;Juvocimene 2;all-trans-3,4-Didehydroretinoate;19-Norandrosterone;19-Nor-5-androstenediol;19-Noretiocholanolone;Stearidonic acid;Phenethyl decanoate;4,8,12,15-Octadecatetraenoic acid;(E,E)-11,13-Octadecadien-9-ynoic acid;17beta-hydroxy-5beta-estran-3-one	HMDB0012794;HMDB0014855;HMDB0040644;HMDB0060092;HMDB0002697;HMDB0004590;HMDB0005886;HMDB0006547;HMDB0032464;HMDB0032672;HMDB0034382;HMDB0062677	9	Norethindrone;Norethynodrel;3-Methoxy-5,10-seco-5,19-cycloandrosta-1(10),2,4-trien-17-one;3-Methoxy-D-homoestra-1,3,5(10),8-tetraen-17abeta-ol;2,6-Dimethylhexestrol;3-Hydroxy-19-norpregna-1,3,5(10)-trien-20-one;Stearidonic_acid;Kinoprene;Cycloheximide	C05028;C14249;C15114;C15142;C15219;C15277;C16300;C19042;C06685	30333.25008	110602.189	32006.52651	44240.9326	54764.38167	57859.30232	144450.6127	101208.4014	117927.9567	227203.4694	101642.4901	99463.08428	69413.03922	51175.56225	18123.11084	24590.26427	13969.97743	91904.38465	31483.0383	13167.80404	41031.40724	49721.24336	41167.89891	67873.34797	51676.97693	51964.54656	49474.76038	50056.56172	51963.04315	47291.55018	48581.62733	60407.86047
pos-M299T344	299.2569291	5.7336	1	1	Ricinoleic acid	Lipids and lipid-like molecules	Fatty Acyls	HMDB0034297	C08365	8	3-Oxooctadecanoic acid;9-Oxooctadecanoic acid;10-Oxooctadecanoic acid;11-Oxooctadecanoic acid;5-Hexyltetrahydro-2-furanoctanoic acid;5-Oxooctadecanoic acid;Ricinoleic acid;9,10-epoxyoctadecanoic acid	HMDB0010736;HMDB0030979;HMDB0030980;HMDB0030981;HMDB0031127;HMDB0034074;HMDB0034297;HMDB0061650	5	2-Oxooctadecanoic_acid;Ricinoleic_acid;(6R,7S)-6,7-Epoxyoctadecanoic_acid;cis-9,10-Epoxystearic_acid;18-Hydroxyoleate	C00869;C08365;C13791;C19418;C19616	19100.26315	24215.01334	31563.13102	18294.19835	21131.78776	16315.50022	169984.0038	2508476.985	37817.3256	59159.6876	55000.40988	14872.82957	39174.03315	21908.67947	10977.43598	22141.28288	162755.9327	624177.041	46795.27699	58651.67659	269805.3537	43372.81948	108191.0351	113029.4467	134359.9988	126403.7947	136456.5529	149010.9879	145240.9177	143752.8149	147283.5457	185869.6738
pos-M299T372	299.2933171	6.201583333	1	1	Pristanic acid	Lipids and lipid-like molecules	Prenol lipids	HMDB0000795	NA	9	Nonadecanoic acid;Tuberculostearic acid;Methyl stearate;Isopropyl hexadecanoate;4-Hydroxy-6-nonadecanone;6-Hydroxy-4-nonadecanone;xi-17-Methyloctadecanoic acid;xi-16-Methyloctadecanoic acid;Pristanic acid	HMDB0000772;HMDB0004085;HMDB0034154;HMDB0035474;HMDB0035674;HMDB0035675;HMDB0037397;HMDB0038070;HMDB0000795	2	Nonadecanoic_acid;Tuberculostearic_acid	C16535;C16794	95246.0986	974179.5889	182726.3557	157140.2316	356475.5362	64952.45525	250169.3995	131590.74	439262.8001	1042765.824	483760.4137	822114.3398	369797.5252	455459.3041	115717.1231	217510.5292	933924.4979	675042.8343	587872.0402	193096.3313	330082.6891	1072778.515	111007.3982	885968.8114	115003.7631	166738.942	158634.9128	124910.5649	144883.0004	49371.89703	162748.6887	158992.2331
pos-M300T148	300.1906909	2.472133333	1	1	Hexaethylene glycol	Unknown	-	NA	NA	2	Venlafaxine;N,N,O-Didesmethylvenlafaxine	HMDB0005016;HMDB0061166	2	Venlafaxine;Terbucarb	C07187;C19129	13291.82395	16716.51888	274787.9391	17613.35027	114979.7477	115107.6154	74816.62825	46970.66821	22235.44883	43013.985	21916.69414	68541.62351	26774.55143	30815.1016	144820.7569	38554.2121	61741.85704	38917.5572	24890.68533	75537.88638	108281.3759	40219.15688	100456.1374	79536.41439	62679.95876	59267.94918	63050.15963	66317.81657	70127.48779	55708.89626	69223.42967	65323.0722
pos-M300T225	300.2890361	3.752183333	1	1	D-erythro-N-stearoylsphingosine	Organic nitrogen compounds	Organonitrogen compounds	HMDB0000252	C00319	12	Sphingosine;3-Dehydrosphinganine;Palmitoylethanolamide;Oleic acid;Elaidic acid;Ethyl 9-hexadecenoate;(E)-13-Octadecenoic acid;cis-Vaccenic acid;Vaccenic acid;(Z)-13-Octadecenoic acid;7Z-octadecenoic acid;Octadec-9-enoic Acid	HMDB0000252;HMDB0001480;HMDB0002100;HMDB0000207;HMDB0000573;HMDB0059871;HMDB0062218;HMDB0240219;HMDB0003231;HMDB0041480;HMDB0062242;HMDB0062703	8	Sphingosine;3-Dehydrosphinganine;Palmitoylethanolamide;(9Z)-Octadecenoic_acid;(9E)-Octadecenoic_acid;(6Z)-Octadecenoic_acid;(11E)-Octadecenoic_acid;omega-Cycloheptylundecanoic_acid	C00319;C02934;C16512;C00712;C01712;C08363;C08367;C12103	1778104.17	1418505.802	1202254.719	1207558.635	3966017.985	604554.8246	1885235.96	758369.7037	682888.4061	1862030.438	1654363.49	312460.1787	375432.7639	833286.0551	2749336.926	879555.1731	707459.014	643946.158	748344.1404	1348892.064	690490.4922	380694.7004	424180.3531	995165.5084	1289011.051	953368.4078	1231256.674	1298834.044	1086582.141	1226790.748	1264669.984	1199880.899
pos-M300T363	300.289561	6.050566667	1	1	Palmitoyl ethanolamide	Organic acids and derivatives	Carboximidic acids and derivatives	HMDB0002100	C16512	12	Sphingosine;3-Dehydrosphinganine;Palmitoylethanolamide;Oleic acid;Elaidic acid;Ethyl 9-hexadecenoate;(E)-13-Octadecenoic acid;cis-Vaccenic acid;Vaccenic acid;(Z)-13-Octadecenoic acid;7Z-octadecenoic acid;Octadec-9-enoic Acid	HMDB0000252;HMDB0001480;HMDB0002100;HMDB0000207;HMDB0000573;HMDB0059871;HMDB0062218;HMDB0240219;HMDB0003231;HMDB0041480;HMDB0062242;HMDB0062703	8	Sphingosine;3-Dehydrosphinganine;Palmitoylethanolamide;(9Z)-Octadecenoic_acid;(9E)-Octadecenoic_acid;(6Z)-Octadecenoic_acid;(11E)-Octadecenoic_acid;omega-Cycloheptylundecanoic_acid	C00319;C02934;C16512;C00712;C01712;C08363;C08367;C12103	522727.7407	190494.8061	79301.15876	209512.6197	402137.6409	81463.02763	306773.1091	121245.709	1129749.105	881626.1133	960493.5509	1619328.79	536300.3715	383699.5454	488123.014	675040.0831	983615.7402	296199.9851	429950.7616	3368004.948	1544081.175	1491062.453	412769.1767	379092.005	584161.9992	592116.4844	595574.7575	574498.2546	602985.8424	586867.2006	588852.8694	575070.3734
pos-M301T268	301.214514	4.462633333	1	1	Retinoic acid	Lipids and lipid-like molecules	Prenol lipids	HMDB0001852	C00777	2	Tetracosahexaenoic acid;Tetracosahexaenoic acid, n-3	HMDB0002007;HMDB0060117	1	(4Z,7Z,10Z,13Z,16Z,19Z)-Docosahexaenoic_acid_ethyl_ester	C16185	42912.77699	37006.89111	48441.36268	10446.10001	37100.03957	21814.49004	46518.13016	26168.37075	21032.12569	8980.677358	12966.88631	6213.505725	31943.7628	39691.56758	42007.84601	85730.51031	49368.10627	31760.32625	8031.592643	16448.782	36570.47886	10866.92755	23510.65061	30955.99985	24043.95092	22365.25716	19279.83027	21278.73979	43014.24016	20537.49443	39850.68629	22284.62206
pos-M302T156	302.1490074	2.606225	1	1	Trp-Pro	Organic acids and derivatives	Carboxylic acids and derivatives	HMDB0029091	NA	5	Prolyl-Tryptophan;Tryptophyl-Proline;Oxamniquine;E-10-Hydroxynortriptyline;Doxepin	HMDB0029028;HMDB0029091;HMDB0015228;HMDB0013889;HMDB0015273	6	Febrifugine;Isofebrifugine;Oxamniquine;Karbutilate;Doxepin;Metominostrobin	C10677;C10698;C07341;C18433;C06971;C18559	192341.5186	83639.2688	63648.45229	40020.91768	139969.742	93424.83093	260222.0377	120799.0969	182619.5021	237892.8257	161647.2985	39688.64668	120439.3149	335843.0886	191758.2756	285013.3163	224841.2672	198439.4629	86557.82335	46259.23317	223361.691	78341.48396	106740.4308	124485.249	124732.9379	143009.7801	126071.0513	147559.3775	151593.9936	127997.7639	131665.2306	129834.1312
pos-M302T159	302.2054376	2.655633333	1	1	Leu-Gly-Leu	Organic acids and derivatives	Carboxylic acids and derivatives	NA	NA	0	-	-	0	-	-	8225.999645	15137.16679	817159.96	16241.93368	133112.3283	61285.72611	48587.75481	32360.39456	2586.439317	22928.53275	33237.43057	65553.3077	19368.10357	22947.21513	214293.4624	39584.27423	89541.70106	31967.06005	79131.03602	56646.08666	127194.5658	22772.23189	84169.81967	34407.48097	56619.0059	52554.81183	75577.95332	78424.86282	60613.43165	73093.5627	54078.12042	64577.52235
pos-M302T229	302.3039686	3.82045	1	1	D-erythro-Sphinganine	Organic nitrogen compounds	Organonitrogen compounds	HMDB0000269	C00836	5	Sphinganine;Stearic acid;Ethyl hexadecanoate;16-Methylheptadecanoic acid;Hexyl dodecanoate	HMDB0000269;HMDB0000827;HMDB0029811;HMDB0031066;HMDB0061946	3	Sphinganine;Octadecanoic_acid;Isooctadecanoic_acid	C00836;C01530;C20356	796396.2102	349186.8423	228810.3053	838036.9302	987964.4642	298357.6716	478898.1191	275203.11	367947.8512	556445.343	550505.5439	152814.7275	227735.7834	571083.8341	791979.0827	370512.266	409634.0911	348720.1236	883371.9239	366202.6707	565358.0597	535422.6039	439575.1458	1639751.22	400540.2394	408212.0513	383879.6332	389510.502	419416.9843	422175.7738	360614.512	380542.6515
pos-M303T156_2	303.1927014	2.603425	1	1	Lys-Arg	Organic acids and derivatives	Carboxylic acids and derivatives	HMDB0028945	NA	25	2-Hydroxyestradiol-3-methyl ether;2-Methoxyestradiol;19-Hydroxyandrost-4-ene-3,17-dione;19-Oxotestosterone;7a-Hydroxyandrost-4-ene-3,17-dione;11b-Hydroxyandrost-4-ene-3,17-dione;16a-Hydroxyandrost-4-ene-3,17-dione;4-Methoxy-17beta-estradiol;(2Z,8S,9Z)-2,9-Heptadecadiene-8-hydroxy-4,6-diyne-1-yl acetate;[8]-Dehydroshogaol;2-(3,7-Dimethyl-2,6-octadienyl)-4-hydroxy-6-methoxyacetophenone;Falcarindiol…	HMDB0000380;HMDB0000405;HMDB0003955;HMDB0003959;HMDB0006771;HMDB0006773;HMDB0006774;HMDB0012782;HMDB0031038;HMDB0033125;HMDB0034028;HMDB0034167;HMDB0036696;HMDB0039568;HMDB0040927;HMDB0041204;HMDB0012535;HMDB0032675;HMDB0036422;HMDB0041388;HMDB0094642;HMDB0112087;HMDB0112095;HMDB0112098;HMDB0060847	19	Testololactone;16alpha-Hydroxyandrost-4-ene-3,17-dione;11beta-Hydroxyandrost-4-ene-3,17-dione;19-Hydroxyandrost-4-ene-3,17-dione;19-Oxotestosterone;7alpha-Hydroxyandrost-4-ene-3,17-dione;2-Methoxy-17beta-estradiol;11-Keto-testosterone;5alpha-Androstane-3,11,17-trione;Bioallethrin;Epimestrol;7alpha,17beta-Dihydroxyandrosta-1,4-dien-3-one;6beta,19-Epoxy-17beta-hydroxyandrost-4-en-3-one;11alpha,17be…	C04676;C05140;C05284;C05290;C05295;C05296;C05302;C14256;C14269;C14337;C14593;C14907;C15072;C15103;C15216;C20693;C04867;C20388;C20992	32059.23369	59130.73598	159120.8424	45645.24206	33702.75402	20939.32497	64473.67158	59653.18732	80897.0246	70257.03332	53872.53921	47657.76097	94024.14135	72419.14278	164412.67	53836.65794	10396.242	73852.64539	53345.61229	29219.60131	130951.7187	23720.50451	62716.43659	25001.62837	45263.94515	31963.85487	38892.44069	49016.80308	36218.43733	17934.22698	46564.06907	78601.55086
pos-M303T364	303.231038	6.073691667	1	1	cis-5,8,11,14,17-Eicosapentaenoic acid	Lipids and lipid-like molecules	Fatty Acyls	HMDB0001999	C06428	25	Eicosapentaenoic acid;Retinyl ester;Methyltestosterone;8,15-Isopimaradien-18-oic acid;Siderone;Yucalexin B14;Yucalexin A16;8(17),12-Labdadiene-15,16-dial;Isopimaric acid;Cascarillone;8,13-Abietadien-18-oic acid;(ent-15beta,16beta)-15,16-Epoxy-3-kauranone;ent-8(17),13(16),14-Labdatrien-18-oic acid;Methenolone;Linoleic acid;Bovinic acid;9E,11E-Octadecadienoic acid;10E,12Z-Octadecadienoic acid;Linoe…	HMDB0001999;HMDB0003598;HMDB0015655;HMDB0035692;HMDB0036703;HMDB0036709;HMDB0036775;HMDB0036805;HMDB0036811;HMDB0036826;HMDB0038172;HMDB0038687;HMDB0039486;HMDB0041928;HMDB0000673;HMDB0003797;HMDB0005047;HMDB0005048;HMDB0006270;HMDB0029800;HMDB0030430;HMDB0031051;HMDB0031097;HMDB0062784;HMDB0062238	33	Abietate;(5Z,8Z,11Z,14Z,17Z)-Icosapentaenoic_acid;Methyltestosterone;Isopimaric_acid;Oryzalexin_A;(+)-Pimaric_acid;Kaur-16-en-18-oic_acid;Levopimaric_acid;Neoabietic_acid;Palustric_acid;(5Z,7E,9E,14Z,17Z)-Eicosapentaenoic_acid;Mibolerone;Stenbolone;17beta-Hydroxy-7alpha-methylandrost-4-en-3-one;17beta-Hydroxy-6beta-methylandrost-4-en-3-one;17-Hydroxy-19-nor-17alpha-pregn-5(10)-en-3-one;1,2,3,4,4a…	C06087;C06428;C07198;C09118;C09148;C09159;C11874;C11888;C11889;C12077;C12083;C14255;C14490;C14588;C14890;C15003;C15008;C15017;C15036;C15070;C15184;C15188;C15259;C15318;C15412;C15460;C20149;C20208;C01595;C04056;C08282;C08321;C08459	61974.07122	56962.63614	63368.02612	126771.1479	215667.2413	116444.0287	1064387.102	402319.9034	78822.77676	187955.0501	159074.0452	76683.55244	77107.87147	281866.4375	757178.9368	265883.0828	351968.6335	113321.9813	434006.3489	104854.8292	699169.9848	219319.2558	379117.9388	590732.5856	240482.7271	228211.9479	247917.3327	235333.4247	249262.1002	255553.9674	237380.0231	236307.5294
pos-M303T299	303.2303683	4.991458333	1	1	5-Hydroxy-6E,8Z,11Z,14Z-eicosatetraenoic acid, 1,5-lactone	Lipids and lipid-like molecules	Fatty Acyls	NA	NA	26	Eicosapentaenoic acid;Retinyl ester;Methyltestosterone;8,15-Isopimaradien-18-oic acid;Siderone;Yucalexin B14;Yucalexin A16;8(17),12-Labdadiene-15,16-dial;Isopimaric acid;Cascarillone;8,13-Abietadien-18-oic acid;(ent-15beta,16beta)-15,16-Epoxy-3-kauranone;ent-8(17),13(16),14-Labdatrien-18-oic acid;Methenolone;Linoleic acid;Bovinic acid;9E,11E-Octadecadienoic acid;10E,12Z-Octadecadienoic acid;Linoe…	HMDB0001999;HMDB0003598;HMDB0015655;HMDB0035692;HMDB0036703;HMDB0036709;HMDB0036775;HMDB0036805;HMDB0036811;HMDB0036826;HMDB0038172;HMDB0038687;HMDB0039486;HMDB0041928;HMDB0000673;HMDB0003797;HMDB0005047;HMDB0005048;HMDB0006270;HMDB0029800;HMDB0030430;HMDB0031051;HMDB0031097;HMDB0062784;HMDB0062238;HMDB0013324	33	Abietate;(5Z,8Z,11Z,14Z,17Z)-Icosapentaenoic_acid;Methyltestosterone;Isopimaric_acid;Oryzalexin_A;(+)-Pimaric_acid;Kaur-16-en-18-oic_acid;Levopimaric_acid;Neoabietic_acid;Palustric_acid;(5Z,7E,9E,14Z,17Z)-Eicosapentaenoic_acid;Mibolerone;Stenbolone;17beta-Hydroxy-7alpha-methylandrost-4-en-3-one;17beta-Hydroxy-6beta-methylandrost-4-en-3-one;17-Hydroxy-19-nor-17alpha-pregn-5(10)-en-3-one;1,2,3,4,4a…	C06087;C06428;C07198;C09118;C09148;C09159;C11874;C11888;C11889;C12077;C12083;C14255;C14490;C14588;C14890;C15003;C15008;C15017;C15036;C15070;C15184;C15188;C15259;C15318;C15412;C15460;C20149;C20208;C01595;C04056;C08282;C08321;C08459	28010.32503	22366.28212	48062.36287	21114.50434	34761.11913	23301.5544	14159.92076	103082.3361	18882.75611	50468.42851	27389.82403	17882.23089	17434.37636	21884.5526	76719.3483	97910.97529	33548.47242	20432.73477	31802.47859	79423.73909	71136.51161	21166.70292	96527.01593	102539.3391	36623.53493	36981.4102	39265.52869	56964.98186	37706.50231	37866.11533	39019.09224	35617.86127
pos-M303T387	303.2303667	6.4531	1	1	Abietic acid	Unknown	-	NA	C06087	26	Eicosapentaenoic acid;Retinyl ester;Methyltestosterone;8,15-Isopimaradien-18-oic acid;Siderone;Yucalexin B14;Yucalexin A16;8(17),12-Labdadiene-15,16-dial;Isopimaric acid;Cascarillone;8,13-Abietadien-18-oic acid;(ent-15beta,16beta)-15,16-Epoxy-3-kauranone;ent-8(17),13(16),14-Labdatrien-18-oic acid;Methenolone;Linoleic acid;Bovinic acid;9E,11E-Octadecadienoic acid;10E,12Z-Octadecadienoic acid;Linoe…	HMDB0001999;HMDB0003598;HMDB0015655;HMDB0035692;HMDB0036703;HMDB0036709;HMDB0036775;HMDB0036805;HMDB0036811;HMDB0036826;HMDB0038172;HMDB0038687;HMDB0039486;HMDB0041928;HMDB0000673;HMDB0003797;HMDB0005047;HMDB0005048;HMDB0006270;HMDB0029800;HMDB0030430;HMDB0031051;HMDB0031097;HMDB0062784;HMDB0062238;HMDB0013324	33	Abietate;(5Z,8Z,11Z,14Z,17Z)-Icosapentaenoic_acid;Methyltestosterone;Isopimaric_acid;Oryzalexin_A;(+)-Pimaric_acid;Kaur-16-en-18-oic_acid;Levopimaric_acid;Neoabietic_acid;Palustric_acid;(5Z,7E,9E,14Z,17Z)-Eicosapentaenoic_acid;Mibolerone;Stenbolone;17beta-Hydroxy-7alpha-methylandrost-4-en-3-one;17beta-Hydroxy-6beta-methylandrost-4-en-3-one;17-Hydroxy-19-nor-17alpha-pregn-5(10)-en-3-one;1,2,3,4,4a…	C06087;C06428;C07198;C09118;C09148;C09159;C11874;C11888;C11889;C12077;C12083;C14255;C14490;C14588;C14890;C15003;C15008;C15017;C15036;C15070;C15184;C15188;C15259;C15318;C15412;C15460;C20149;C20208;C01595;C04056;C08282;C08321;C08459	12037.86434	5993.076948	9346.344943	18844.26986	26645.49421	11413.7466	17257.80392	57294.03035	9316.975656	15946.73966	18736.63952	14984.14763	11793.87743	11762.50542	23608.70709	15126.21662	17299.25439	9170.667336	36715.96402	16395.3666	26724.47831	68639.02871	9638.053342	40627.14567	16552.72983	15991.19536	15978.7502	16308.02962	15597.72829	15259.57893	30690.9108	17067.78448
pos-M304T48	304.160125	0.7978	1	1	Arg-Glu	Organic acids and derivatives	Carboxylic acids and derivatives	HMDB0028708	NA	2	Glutamylarginine;gamma-Glutamylarginine	HMDB0028813;HMDB0029143	0	-	-	32759.73247	52152.78067	87126.97746	62843.74272	75444.3146	263138.6772	72851.0536	53851.79982	27391.053	67475.40467	25927.59615	59198.68562	24370.13606	29181.81417	211486.5592	52185.76116	46706.69021	50665.01898	51666.6825	102313.9572	67219.41256	81900.80726	148814.3081	71373.1702	60971.4244	57501.98948	61729.89665	58670.77913	58244.4048	58634.09246	61836.77968	59619.58513
pos-M305T158	305.2095715	2.627283333	1	1	5-Androsten-3.beta.,16.alpha.-diol-17-one	Lipids and lipid-like molecules	Sterol Lipids	HMDB00352	C05139	18	3a,16b-Dihydroxyandrostenone;16-Oxoandrostenediol;3a,16a-Dihydroxyandrostenone;16a-Hydroxydehydroisoandrosterone;3a,16-Dihydroxyandrostenone;7a-Hydroxytestosterone;7a-Hydroxydehydroepiandrosterone;7b-Hydroxydehydroepiandrosterone;11-Ketoetiocholanolone;6beta-Hydroxytestosterone;19-Hydroxytestosterone;11beta-Hydroxytestosterone;2beta-Hydroxytestosterone;cis-[8]-Shogaol;Ginsenoyne G;10-Acetoxy-8-he…	HMDB0000309;HMDB0000322;HMDB0000324;HMDB0000352;HMDB0000388;HMDB0003956;HMDB0004611;HMDB0004624;HMDB0006031;HMDB0006259;HMDB0006769;HMDB0012533;HMDB0012654;HMDB0031464;HMDB0039589;HMDB0039735;HMDB0060089;HMDB0060339	19	16alpha-Hydroxydehydroepiandrosterone;7alpha-Hydroxytestosterone;19-Hydroxytestosterone;6beta-Hydroxytestosterone;11-Ketoetiocholanolone;16alpha-Hydroxytestosterone;14alpha,17beta-Dihydroxyandrost-4-en-3-one;15alpha-Hydroxytestosterone;11-Ketoandrosterone;1,2,4,5-Tetrahydrotestolactone;16beta,17beta-Dihydroxy-16-methylestr-4-en-3-one;4beta,5-Epoxy-17beta-hydroxy-5beta-androstan-3-one;11alpha,17be…	C05139;C05291;C05294;C14497;C14552;C14600;C14627;C14649;C14671;C14912;C15144;C15286;C15306;C15332;C15416;C18045;C18075;C21296;C15465	19634.36348	75740.99242	56308.94505	54583.29276	42372.94515	15654.32102	110136.9372	16971.79086	85100.90961	66706.71531	73126.21721	63616.59274	60493.72902	33224.67555	23785.17753	444537.5597	13775.53447	74556.74458	32519.35112	43503.57967	35257.87312	54366.43022	13003.86065	98733.13579	67471.75648	69150.51548	68026.54822	73672.5715	43582.30309	70687.00824	71379.89618	70695.4596
pos-M305T396	305.2477495	6.5993	1	1	cis-5,8,11,14-Eicosatetraenoic acid	Lipids and lipid-like molecules	Fatty Acyls	HMDB0001043	C00219	22	Arachidonic acid;Cis-8,11,14,17-Eicosatetraenoic acid;Mesterolone;Drostanolone;Sideridiol;ent-17-Hydroxy-16beta-kauran-19-al;Yucalexin P21;Copalic acid;Junicedral;7,13-Eperudien-15-oic acid;Oryzalexin S;Oryzalexin E;Arachidonate;Oleic acid;Elaidic acid;Ethyl 9-hexadecenoate;(E)-13-Octadecenoic acid;cis-Vaccenic acid;Vaccenic acid;(Z)-13-Octadecenoic acid;7Z-octadecenoic acid;Octadec-9-enoic Acid	HMDB0001043;HMDB0002177;HMDB0006036;HMDB0014996;HMDB0036702;HMDB0036721;HMDB0036754;HMDB0036829;HMDB0036830;HMDB0037824;HMDB0039687;HMDB0039702;HMDB0060102;HMDB0000207;HMDB0000573;HMDB0059871;HMDB0062218;HMDB0240219;HMDB0003231;HMDB0041480;HMDB0062242;HMDB0062703	19	Sodium_oleate;Arachidonate;Acutilol_A;2-Ketoepimanool;Taxa-4(20),11(12)-dien-5alpha,13alpha-diol;Methandriol;Metholone;3alpha-Hydroxy-2alpha-methyl-5alpha-androstan-17-one;17-Methyl-5alpha-androst-2-ene-1alpha,17beta-diol;17beta-Hydroxy-4alpha-methyl-5alpha-androstan-3-one;3beta-Methoxyandrost-5-en-16beta-ol;Dihydroabietic_acid;Abieta-7,13-dien-18,18-diol;(9Z)-Octadecenoic_acid;(9E)-Octadecenoic_…	C18601;C00219;C09057;C09124;C11897;C14493;C14605;C14956;C15176;C15252;C15367;C17920;C20329;C00712;C01712;C08363;C08367;C12103;C19133	6211070.825	3834953.288	12033071.33	10399407.64	15466739.83	5952630.559	13897866.25	9761900.415	2852886.966	6598548.046	6318282.316	1811659.814	2386860.164	6937538.22	20967825.54	6674859.179	9526346.255	4302557.548	5349777.832	9959127.386	7647560.657	2649208.241	10253832.35	6581249.709	8003544.247	8183083.96	7739868.141	7887445.164	8071020.594	8032753.651	8195765.206	8294678.895
pos-M306T136	306.1633528	2.269325	1	1	Trp-Thr	Organic acids and derivatives	Carboxylic acids and derivatives	HMDB0029093	NA	0	-	-	0	-	-	3921.817791	10391.66468	89824.89157	8784.931452	25441.66215	34113.05445	21524.22745	6569.466203	10774.78287	12740.4625	19286.95673	16504.72512	13200.38726	13972.24326	34840.86239	217944.1448	45952.84082	18862.92101	7881.327105	54673.34547	38575.56581	14179.02063	28050.77841	16202.93579	33397.49492	37639.56908	31897.03937	32938.75533	28900.09851	33661.03822	28924.30302	34258.32585
pos-M307T418	307.2624388	6.971241667	1	1	9Z,11E,13E-Octadecatrienoic acid ethyl ester	Unknown	-	NA	NA	9	8,11,14-Eicosatrienoic acid;5,8,11-Eicosatrienoic acid ;Sciadonic acid;Sagittariol;11,14,17-Eicosatrienoic acid;Stearic acid;Ethyl hexadecanoate;16-Methylheptadecanoic acid;Hexyl dodecanoate	HMDB0002925;HMDB0010378;HMDB0031058;HMDB0036835;HMDB0060039;HMDB0000827;HMDB0029811;HMDB0031066;HMDB0061946	10	(8Z,11Z,14Z)-Icosatrienoic_acid;2,7,11-Cembratrien-4,6-diol;Plaunotol;2alpha-Methyl-5alpha-androstane-3alpha,17beta-diol;2alpha-Methyl-5alpha-androstane-3beta,17beta-diol;17alpha-Methyl-5alpha-androstane-3alpha,17beta-diol;17-Methyl-5alpha-androstane-11beta,17beta-diol;Icosatrienoic_acid;Octadecanoic_acid;Isooctadecanoic_acid	C03242;C09072;C13273;C14882;C15058;C15376;C15399;C16522;C01530;C20356	191377.6157	197389.616	501278.6934	391500.5064	528650.8086	338305.0181	728459.878	396573.2783	139105.2213	394790.518	232483.8995	128043.1673	111365.0092	279205.8403	950373.606	216094.814	222194.7202	158957.3969	477842.4511	477285.3504	543952.2053	320150.183	1546704.602	566425.6153	414015.2411	369845.7731	379894.4834	384136.3649	364349.2685	383087.4812	362982.9187	391057.1339
pos-M307T326	307.2614096	5.437716667	1	1	5Z,11Z,14Z-Eicosatrienoic acid	Lipids and lipid-like molecules	Fatty Acyls	NA	NA	9	8,11,14-Eicosatrienoic acid;5,8,11-Eicosatrienoic acid ;Sciadonic acid;Sagittariol;11,14,17-Eicosatrienoic acid;Stearic acid;Ethyl hexadecanoate;16-Methylheptadecanoic acid;Hexyl dodecanoate	HMDB0002925;HMDB0010378;HMDB0031058;HMDB0036835;HMDB0060039;HMDB0000827;HMDB0029811;HMDB0031066;HMDB0061946	10	(8Z,11Z,14Z)-Icosatrienoic_acid;2,7,11-Cembratrien-4,6-diol;Plaunotol;2alpha-Methyl-5alpha-androstane-3alpha,17beta-diol;2alpha-Methyl-5alpha-androstane-3beta,17beta-diol;17alpha-Methyl-5alpha-androstane-3alpha,17beta-diol;17-Methyl-5alpha-androstane-11beta,17beta-diol;Icosatrienoic_acid;Octadecanoic_acid;Isooctadecanoic_acid	C03242;C09072;C13273;C14882;C15058;C15376;C15399;C16522;C01530;C20356	11681.53736	13735.27287	14152.30853	17550.24213	6869.153456	6282.591143	2772.124305	5855.573667	6603.645866	7264.680194	5624.798143	9905.986063	7520.907985	6028.568328	4768.982549	6989.777775	6606.206662	6356.923622	7335.204326	24108.29369	12465.38558	8237.934104	8203.322099	6019.063925	8430.202401	7533.941986	8970.817133	6787.664324	7822.269754	8448.115272	7328.078245	8436.442832
pos-M308T40	308.0663013	0.659466667	1	1	L-Glutathione, reduced	Organic acids and derivatives	Carboxylic acids and derivatives	HMDB0000125	C00051	3	dCMP;3,5,7-trihydroxy-2-(3-methoxyphenyl)-1λ�?chromen-1-ylium;3,5,7-trihydroxy-2-(3-methoxyphenyl)-5H-chromen-5-yl	HMDB0001202;HMDB0125118;HMDB0128112	2	dCMP;alpha-(p-Methoxyphenyl)-6-methyl-2-pyridineacrylic_acid	C00239;C15122	3440.502687	3947.235591	2945.577912	4292.726104	3727.784116	2255.24833	2853.415977	2251.599103	5184.131231	5006.977504	4496.90178	1504.236693	3195.575636	3909.209681	1408.96348	2937.133499	3151.680447	4122.822328	5045.196736	1345.391175	3022.981322	1600.073405	2953.072034	2823.849021	2598.348291	2359.56956	2573.576755	3118.907927	2621.125257	2611.392914	2352.133107	2101.015584
pos-M308T346	308.257228	5.77475	1	1	Stearidonic acid methyl ester	Lipids and lipid-like molecules	Fatty Acyls	NA	NA	10	Succinylcholine;Androsterone;Epiandrosterone;Etiocholanolone;Epietiocholanolone;Dihydrotestosterone;5-Androstenediol;4-Androstenediol;5b-Dihydrotestosterone;4-Methylphenyl dodecanoate	HMDB0014347;HMDB0000031;HMDB0000365;HMDB0000490;HMDB0000546;HMDB0002961;HMDB0003818;HMDB0005849;HMDB0006770;HMDB0037711	14	Pumiliotoxin_A;Succinylcholine;Androsterone;16-Oxosteroid;Dihydrotestosterone;Androstenediol;Etiocholanolone;5beta-Dihydrotestosterone;Epiandrosterone;4-Androstenediol;5-Androstene-3beta,16alpha-diol;11beta-Hydroxy-5alpha-androstan-17-one;17beta-Hydroxy-2alpha-methyl-5alpha-estran-3-one;5-Androstene-3beta,16beta-diol	C20033;C07546;C00523;C01986;C03917;C04295;C04373;C05293;C07635;C14210;C14631;C14932;C15326;C15442	8989.839826	18452.37605	7041.956364	9551.505861	6578.172902	10133.10915	9881.754036	5970.904234	6619.764748	4803.295278	4348.748624	5987.733964	8707.86106	8622.79848	6156.10623	6162.92452	12949.93388	20779.79571	16153.68411	7088.161952	8547.668153	4548.37455	4172.105257	7284.361091	6796.070697	7121.08203	7635.568782	8060.955342	7188.836284	9667.132476	7174.293676	7798.752996
pos-M309T446	309.2770804	7.428533333	1	1	8Z,14Z-Eicosadienoic acid	Lipids and lipid-like molecules	Fatty Acyls	NA	NA	4	Eicosadienoic acid;Sclareol;Dihomo-linoleate (20:2n6);8Z,11Z-eicosadienoic acid	HMDB0005060;HMDB0036827;HMDB0061864;HMDB0062432	2	Sclareol;Icosadienoic_acid	C09183;C16525	20318.59353	16925.60273	23250.65922	12950.69704	26476.98225	11494.75543	8815.453703	13632.03465	16772.15706	10277.31283	13650.64189	17484.55028	19089.70256	11223.09076	8332.226361	9163.084022	12415.3211	16968.85177	26114.71051	14240.24908	12534.23932	16711.88522	14080.14442	11009.6266	13283.91409	13483.01511	13418.08381	12738.65481	14207.39227	14413.65275	13018.65754	35346.26861
pos-M310T78	310.1747455	1.307166667	1	1	Tyr-Lys	Organic acids and derivatives	Carboxylic acids and derivatives	HMDB0029110	NA	4	Lysyl-Tyrosine;Tyrosyl-Lysine;Phenylbutyrylglutamine;Fusarochromanone	HMDB0028963;HMDB0029110;HMDB0011687;HMDB0033514	1	Isopropalin	C19063	1722.547123	1860.389453	33393.16539	1863.636158	9374.354181	15504.73299	8032.813819	4291.628137	3236.635677	9955.529867	3800.702333	8788.719677	2080.998718	2658.735316	11862.68773	1790.07649	3692.075015	4097.421544	2354.786672	3331.75903	5082.320013	3779.37118	5164.623908	4360.827891	4559.92603	6988.878425	4772.584518	4799.025319	4800.182999	4733.611281	4710.067561	4440.437228
pos-M311T53	311.1222579	0.875575	1	1	Tyr-Glu	Organic acids and derivatives	Carboxylic acids and derivatives	HMDB0029104	NA	2	Glutamyltyrosine;gamma-Glutamyltyrosine	HMDB0028831;HMDB0011741	3	1,1,2-Triphenylpropane;(R*,S*)-4-[1-Ethyl-2-(4-fluorophenyl)butyl]phenol;(+)-2,7-Dideoxypancratistatin	C14278;C15463;C12256	36234.2645	38626.74037	46859.676	67543.92041	107300.1875	49023.80543	60287.88373	40806.06586	28250.34197	50859.49909	30468.74255	35098.62057	17161.28092	46610.63944	50038.9919	46793.78306	51750.09192	52219.21188	75394.7542	56599.98335	71628.59067	111797.8164	48342.97484	41486.30524	32598.93151	35614.20665	35099.40541	34832.44745	37642.51895	37443.32147	35503.30402	45407.51966
pos-M311T214	311.1992116	3.570466667	1	1	9-Oxo-11-(3-pentyl-2-oxiranyl)-10E-undecenoic acid	Unknown	-	NA	NA	24	Mestranol;Gestodene;Menaquinol;Dehydroepiandrosterone;Testosterone;Epitestosterone;Androstanedione;Etiocholanedione ;Dehydroandrosterone;4-Dihydroboldenone;alpha-Amylcinnamyl isovalerate;(R)-3-Hydroxy-hexadecanoic acid;(R)-2-Hydroxyhexadecanoic acid;3-hydroxyhexadecanoic acid;5-Hydroxyhexadecanoic acid;7-Hydroxyhexadecanoic acid;8-Hydroxyhexadecanoic acid;9-Hydroxyhexadecanoic acid;10-Hydroxyhexa…	HMDB0015446;HMDB0015668;HMDB0060487;HMDB0000077;HMDB0000234;HMDB0000628;HMDB0000899;HMDB0003769;HMDB0005962;HMDB0006035;HMDB0036205;HMDB0010734;HMDB0031057;HMDB0061658;HMDB0112184;HMDB0112185;HMDB0112186;HMDB0112187;HMDB0112188;HMDB0112189;HMDB0112190;HMDB0112191;HMDB0112192;HMDB0015348	14	Cannabinol;Mestranol;Testosterone;5alpha-Androstane-3,17-dione;Dehydroepiandrosterone;5beta-Androstane-3,17-dione;Normethandrolone;3-Methoxyestra-2,5(10)-dien-17beta-ol;17beta-Hydroxy-2alpha-methylestr-4-en-3-one;3beta-Hydroxy-5-androsten-16-one;17beta-Hydroxy-5alpha-androst-1-en-3-one;17beta-Hydroxy-4-methylestr-4-en-3-one;16-Hydroxypalmitate;Anastrozole	C07580;C07618;C00535;C00674;C01227;C03772;C14491;C14682;C15258;C15335;C15377;C15395;C18218;C08159	110025.1255	71650.35737	109895.8487	50116.234	115350.7585	31752.46653	88663.41784	51122.20174	46861.98092	33000.80593	32690.26895	29474.28916	49352.36708	120360.1808	63721.24923	169624.9483	81185.68504	106088.4207	32063.48956	69155.71968	114988.4632	26776.05586	40589.89306	88395.76839	89368.65969	77991.4577	66837.58783	69861.82733	68363.25418	62729.18594	69334.84842	71056.23141
[truncated: 491 more rows]
